# Supplementary material for: Crystal structure and DFT study of (E)-N-[2-(1H-indol-3-yl)eth­yl]-1-(anthracen-9-yl)methanimine
Source: Acta Crystallogr E Crystallogr Commun. 2017 Aug 11;73(Pt 9):1329–32. doi: 10.1107/S2056989017011483 (PMC5588573; doi:10.1107/S2056989017011483)
Supplement: Supplementary file 1 [file e-73-01329-sup1.cif]

##############################################################################
#                                                                            #
# This CIF contains the data in a paper accepted for publication in          #
# Acta Crystallographica Section E. It conforms to the requirements of       #
# Notes for Authors for Acta Crystallographica Section E, and has been       #
# peer reviewed under the auspices of the IUCr Commission on Journals.       #
#                                                                            #
# Full details of the Crystallographic Information File format               #
# are given in the paper "The Crystallographic Information File (CIF):       #
# a New Standard Archive File for Crystallography" by S. R. Hall, F. H.      #
# Allen and I. D. Brown [Acta Cryst. (1991), A47, 655-685].                  #
#                                                                            #
# The current version of the core CIF dictionary is obtainable from          #
# ftp://ftp.iucr.org/pub/cif_core.dic.                                       #
#                                                                            #
# Software is freely available for graphical display of the structure(s)     #
# in this CIF. For information consult the CIF software page                 #
# http://www.iucr.org/resources/cif/software.                                #
#                                                                            #
# This file may be used for bona fide research purposes within the           #
# scientific community so long as proper attribution is given to the journal # 
# article from which it was obtained.                                        #
#                                                                            #
##############################################################################
data_I
_database_code_depnum_ccdc_archive 'CCDC 1537222'
_audit_creation_method     'SHELXL-2016/6'
_chemical_name_systematic
;\
(<i>E</i>)-<i>N</i>-[2-(1<i>H</i>-Indol-3-yl)ethyl]-\
1-(anthracen-9-yl)methanimine
;
_chemical_name_common     ?
_chemical_formula_moiety     'C25 H20 N2'
_chemical_formula_sum     'C25 H20 N2'
_chemical_formula_iupac     'C25 H20 N2'
_chemical_formula_weight     348.43
_chemical_melting_point     ?
_shelx_space_group_comment
;
The symmetry employed for this shelxl refinement is uniquely defined
by the following loop, which should always be used as a source of
symmetry information in preference to the above space-group names.
They are only intended as comments.
;
_space_group_crystal_system     orthorhombic
_space_group_name_H-M_alt     'P 21 21 21'
_space_group_name_Hall     'P 2ac 2ab'
loop_
    _space_group_symop_operation_xyz
    'x, y, z'
    '-x+1/2, -y, z+1/2'
    '-x, y+1/2, -z+1/2'
    'x+1/2, -y+1/2, -z'
_cell_length_a     6.0044(3)
_cell_length_b     16.4721(7)
_cell_length_c     17.8957(9)
_cell_angle_alpha     90
_cell_angle_beta     90
_cell_angle_gamma     90
_cell_volume     1769.98(15)
_cell_formula_units_Z     4
_cell_measurement_reflns_used     5148
_cell_measurement_theta_min     2.59
_cell_measurement_theta_max     27.37
_cell_measurement_temperature     100(2)
_exptl_crystal_description     needle
_exptl_crystal_colour     Yellow
_exptl_crystal_size_max     0.200
_exptl_crystal_size_mid     0.150
_exptl_crystal_size_min     0.130
_exptl_crystal_density_diffrn     1.308
_exptl_crystal_density_meas     ?
_exptl_crystal_density_method     ?
_exptl_crystal_F_000     736
_exptl_absorpt_coefficient_mu     0.077
_exptl_absorpt_correction_type     multi-scan
_exptl_absorpt_process_details
;
(SADABS; Bruker, 2003)
;
_shelx_estimated_absorpt_T_min     0.985
_shelx_estimated_absorpt_T_max     0.990
_exptl_absorpt_correction_T_min     0.8748
_exptl_absorpt_correction_T_max     0.9901
_diffrn_ambient_temperature     100(2)
_diffrn_radiation_type     MoK\a
_diffrn_radiation_wavelength     0.71073
_diffrn_radiation_monochromator     graphite
_diffrn_measurement_device_type     'Bruker SMART APEX CCD'
_diffrn_measurement_method     '\w scans'
_diffrn_reflns_number     14169
_diffrn_reflns_av_R_equivalents     0.0637
_diffrn_reflns_theta_min     2.276
_diffrn_reflns_theta_max     25.049
_diffrn_reflns_theta_full     25.049
_diffrn_measured_fraction_theta_max     0.999
_diffrn_measured_fraction_theta_full     0.999
_diffrn_reflns_limit_h_min     -7
_diffrn_reflns_limit_h_max     7
_diffrn_reflns_limit_k_min     -19
_diffrn_reflns_limit_k_max     19
_diffrn_reflns_limit_l_min     -21
_diffrn_reflns_limit_l_max     21
_reflns_number_total     3127
_reflns_number_gt     2577
_reflns_threshold_expression     'I > 2\s(I)'
_refine_ls_structure_factor_coef     Fsqd
_refine_ls_matrix_type     full
_refine_ls_R_factor_all     0.0589
_refine_ls_R_factor_gt     0.0412
_refine_ls_wR_factor_gt     0.0863
_refine_ls_wR_factor_ref     0.0926
_refine_ls_goodness_of_fit_ref     1.043
_refine_ls_restrained_S_all     1.043
_refine_ls_number_reflns     3127
_refine_ls_number_parameters     245
_refine_ls_number_restraints     0
_refine_ls_hydrogen_treatment     constr
_refine_ls_weighting_scheme     calc
_refine_ls_weighting_details
                      'w=1/[\s^2^(Fo^2^)+(0.0478P)^2^] where P=(Fo^2^+2Fc^2^)/3'
_atom_sites_solution_hydrogens     geom
_atom_sites_solution_primary     direct
_atom_sites_solution_secondary     difmap
_refine_ls_shift/su_max     0.000
_refine_ls_shift/su_mean     0.000
_refine_diff_density_max     0.147
_refine_diff_density_min     -0.197
_refine_ls_extinction_method     none
_refine_ls_extinction_coef     ?
_refine_ls_abs_structure_details
;
Refined as an inversion twin
;
loop_
    _atom_type_symbol
    _atom_type_description
    _atom_type_scat_dispersion_real
    _atom_type_scat_dispersion_imag
    _atom_type_scat_source
    'C' 'C' 0.0033 0.0016
                         'International Tables Vol C Tables 4.2.6.8 and 6.1.1.4'
    'H' 'H' 0.0000 0.0000
                         'International Tables Vol C Tables 4.2.6.8 and 6.1.1.4'
    'N' 'N' 0.0061 0.0033
                         'International Tables Vol C Tables 4.2.6.8 and 6.1.1.4'
_computing_data_collection
;
SMART (Bruker, 2003)
;
_computing_cell_refinement
;
SAINT (Bruker, 2003)
;
_computing_data_reduction
;
SAINT (Bruker, 2003)
;
_computing_structure_solution
;
SHELXT (Sheldrick, 2015a)
;
_computing_structure_refinement
;
SHELXL2016 (Sheldrick, 2015b)
;
_computing_molecular_graphics
;
SHELXTL (Sheldrick, 2008) and Mercury (Macrae <i>et al.</i>,
2008)
;
_computing_publication_material
;
SHELXL2016 (Sheldrick, 2015b) and PLATON (Spek, 2009)
;
loop_
    _atom_site_type_symbol
    _atom_site_label
    _atom_site_fract_x
    _atom_site_fract_y
    _atom_site_fract_z
    _atom_site_U_iso_or_equiv
    _atom_site_adp_type
    _atom_site_calc_flag
    _atom_site_occupancy
    _atom_site_disorder_assembly
    _atom_site_disorder_group
    N N1 0.9441(4) 0.37168(13) 0.28719(12) 0.0239(6) Uani d 1 . .
    N N2 0.6749(4) 0.30313(14) 0.06673(12) 0.0282(6) Uani d 1 . .
    H H2A 0.546902 0.303463 0.045136 0.034 Uiso calc 1 . .
    C C18 0.9807(5) 0.34812(16) 0.12665(15) 0.0239(7) Uani d 1 . .
    C C1 0.5718(5) 0.20309(15) 0.32067(14) 0.0199(6) Uani d 1 . .
    C C8 0.3608(5) 0.30172(16) 0.42939(14) 0.0216(6) Uani d 1 . .
    C C15 0.8796(5) 0.30043(16) 0.30408(14) 0.0219(6) Uani d 1 . .
    H H15 0.975892 0.257990 0.292647 0.026 Uiso calc 1 . .
    C C13 0.5640(5) 0.32872(15) 0.39461(15) 0.0216(6) Uani d 1 . .
    C C14 0.6662(5) 0.27861(15) 0.34017(14) 0.0206(6) Uani d 1 . .
    C C7 0.2732(5) 0.22659(16) 0.41038(14) 0.0235(7) Uani d 1 . .
    H H7 0.144366 0.208937 0.434185 0.028 Uiso calc 1 . .
    C C9 0.2567(5) 0.35163(17) 0.48380(15) 0.0265(7) Uani d 1 . .
    H H9 0.124712 0.334465 0.505954 0.032 Uiso calc 1 . .
    C C19 1.0013(5) 0.26179(15) 0.11461(15) 0.0227(7) Uani d 1 . .
    C C6 0.3713(5) 0.17673(16) 0.35700(14) 0.0226(7) Uani d 1 . .
    C C2 0.6601(5) 0.15155(15) 0.26395(14) 0.0247(7) Uani d 1 . .
    H H2 0.788158 0.167424 0.238604 0.030 Uiso calc 1 . .
    C C5 0.2749(5) 0.10058(16) 0.33667(15) 0.0274(7) Uani d 1 . .
    H H5 0.146320 0.083137 0.360777 0.033 Uiso calc 1 . .
    C C20 1.1624(5) 0.20388(17) 0.13290(15) 0.0256(7) Uani d 1 . .
    H H20 1.293314 0.219244 0.156804 0.031 Uiso calc 1 . .
    C C24 0.8068(5) 0.23616(17) 0.07725(15) 0.0250(7) Uani d 1 . .
    C C23 0.7688(5) 0.15516(17) 0.05852(15) 0.0267(7) Uani d 1 . .
    H H23 0.639991 0.139260 0.033642 0.032 Uiso calc 1 . .
    C C3 0.5619(5) 0.07970(16) 0.24594(16) 0.0276(7) Uani d 1 . .
    H H3 0.624024 0.047503 0.208676 0.033 Uiso calc 1 . .
    C C4 0.3669(5) 0.05321(16) 0.28300(15) 0.0292(7) Uani d 1 . .
    H H4 0.302371 0.003680 0.270620 0.035 Uiso calc 1 . .
    C C12 0.6514(5) 0.40513(15) 0.41843(15) 0.0260(7) Uani d 1 . .
    H H12 0.783119 0.424184 0.397451 0.031 Uiso calc 1 . .
    C C11 0.5466(5) 0.45039(17) 0.47086(15) 0.0294(7) Uani d 1 . .
    H H11 0.607818 0.499841 0.485263 0.035 Uiso calc 1 . .
    C C25 0.7808(5) 0.36954(17) 0.09638(15) 0.0279(7) Uani d 1 . .
    H H25 0.723985 0.422058 0.095887 0.033 Uiso calc 1 . .
    C C16 1.1623(5) 0.37629(16) 0.25049(15) 0.0257(7) Uani d 1 . .
    H H16A 1.234310 0.323625 0.252515 0.031 Uiso calc 1 . .
    H H16B 1.255871 0.414955 0.276677 0.031 Uiso calc 1 . .
    C C10 0.3465(5) 0.42396(17) 0.50402(16) 0.0293(7) Uani d 1 . .
    H H10 0.276083 0.456023 0.539681 0.035 Uiso calc 1 . .
    C C22 0.9296(5) 0.09975(18) 0.07835(16) 0.0312(7) Uani d 1 . .
    H H22 0.908244 0.045184 0.067111 0.037 Uiso calc 1 . .
    C C17 1.1358(5) 0.40255(16) 0.16908(15) 0.0268(7) Uani d 1 . .
    H H17A 1.079262 0.457682 0.167552 0.032 Uiso calc 1 . .
    H H17B 1.280575 0.402183 0.145020 0.032 Uiso calc 1 . .
    C C21 1.1245(5) 0.12360(16) 0.11501(16) 0.0306(7) Uani d 1 . .
    H H21 1.230368 0.084699 0.127540 0.037 Uiso calc 1 . .
loop_
    _atom_site_aniso_label
    _atom_site_aniso_U_11
    _atom_site_aniso_U_22
    _atom_site_aniso_U_33
    _atom_site_aniso_U_12
    _atom_site_aniso_U_13
    _atom_site_aniso_U_23
    N1 0.0244(13) 0.0239(13) 0.0233(13) -0.0025(11) -0.0001(11) 0.0016(10)
    N2 0.0235(13) 0.0334(14) 0.0277(12) 0.0037(13) -0.0039(11) 0.0010(11)
    C18 0.0264(17) 0.0259(16) 0.0194(14) 0.0018(14) 0.0041(13) 0.0033(12)
    C1 0.0216(15) 0.0179(14) 0.0201(14) 0.0003(13) -0.0036(12) 0.0038(12)
    C8 0.0233(16) 0.0231(15) 0.0184(13) 0.0026(15) -0.0044(12) 0.0048(12)
    C15 0.0233(16) 0.0198(15) 0.0225(14) 0.0034(14) -0.0035(12) -0.0026(12)
    C13 0.0240(15) 0.0208(15) 0.0201(15) 0.0008(13) -0.0051(12) 0.0042(11)
    C14 0.0213(15) 0.0215(15) 0.0190(13) 0.0002(13) -0.0038(12) 0.0053(11)
    C7 0.0215(15) 0.0280(17) 0.0210(15) 0.0002(13) -0.0001(12) 0.0068(12)
    C9 0.0256(16) 0.0310(18) 0.0230(16) 0.0052(15) 0.0006(13) 0.0040(13)
    C19 0.0260(17) 0.0246(16) 0.0177(14) -0.0010(14) 0.0037(13) -0.0001(12)
    C6 0.0238(16) 0.0259(16) 0.0179(15) -0.0011(14) -0.0046(12) 0.0048(11)
    C2 0.0244(15) 0.0245(15) 0.0252(15) 0.0009(14) 0.0032(13) 0.0041(12)
    C5 0.0305(17) 0.0260(16) 0.0257(15) -0.0071(15) -0.0019(13) 0.0036(13)
    C20 0.0228(15) 0.0287(16) 0.0253(15) -0.0012(15) 0.0002(13) -0.0008(13)
    C24 0.0254(16) 0.0301(16) 0.0193(14) 0.0014(14) 0.0026(13) 0.0027(12)
    C23 0.0252(17) 0.0345(18) 0.0202(14) -0.0052(15) -0.0006(12) -0.0011(13)
    C3 0.0342(18) 0.0203(15) 0.0283(16) 0.0027(15) 0.0020(14) 0.0005(12)
    C4 0.0359(18) 0.0233(16) 0.0284(16) -0.0070(15) -0.0023(15) 0.0015(13)
    C12 0.0274(16) 0.0237(15) 0.0270(15) -0.0007(15) -0.0010(14) 0.0035(12)
    C11 0.0409(19) 0.0211(15) 0.0262(16) -0.0018(15) -0.0046(14) -0.0021(13)
    C25 0.0339(18) 0.0250(16) 0.0247(15) 0.0030(15) 0.0034(14) 0.0029(12)
    C16 0.0235(15) 0.0214(14) 0.0323(16) -0.0059(14) -0.0021(14) -0.0005(12)
    C10 0.0371(18) 0.0284(17) 0.0223(14) 0.0081(16) 0.0001(15) -0.0008(12)
    C22 0.0411(19) 0.0263(16) 0.0264(16) -0.0058(16) 0.0035(15) -0.0029(13)
    C17 0.0267(16) 0.0208(15) 0.0328(16) -0.0011(14) 0.0063(14) 0.0026(13)
    C21 0.0352(18) 0.0270(17) 0.0296(16) 0.0055(15) 0.0037(15) 0.0014(13)
_geom_special_details
;
 All esds (except the esd in the dihedral angle between two l.s. planes)
 are estimated using the full covariance matrix.  The cell esds are taken
 into account individually in the estimation of esds in distances, angles
 and torsion angles; correlations between esds in cell parameters are only
 used when they are defined by crystal symmetry.  An approximate (isotropic)
 treatment of cell esds is used for estimating esds involving l.s. planes.
;
loop_
    _geom_bond_atom_site_label_1
    _geom_bond_atom_site_label_2
    _geom_bond_site_symmetry_2
    _geom_bond_distance
    _geom_bond_publ_flag
    N1 C15 . 1.272(3) ?
    N1 C16 . 1.468(4) ?
    N2 C24 . 1.371(4) ?
    N2 C25 . 1.372(3) ?
    N2 H2A . 0.8600 ?
    C18 C25 . 1.363(4) ?
    C18 C19 . 1.444(3) ?
    C18 C17 . 1.499(4) ?
    C1 C14 . 1.411(4) ?
    C1 C2 . 1.426(3) ?
    C1 C6 . 1.436(4) ?
    C8 C7 . 1.387(4) ?
    C8 C9 . 1.420(4) ?
    C8 C13 . 1.440(4) ?
    C15 C14 . 1.479(4) ?
    C15 H15 . 0.9300 ?
    C13 C14 . 1.417(4) ?
    C13 C12 . 1.429(4) ?
    C7 C6 . 1.391(4) ?
    C7 H7 . 0.9300 ?
    C9 C10 . 1.357(4) ?
    C9 H9 . 0.9300 ?
    C19 C20 . 1.397(4) ?
    C19 C24 . 1.411(4) ?
    C6 C5 . 1.428(4) ?
    C2 C3 . 1.361(4) ?
    C2 H2 . 0.9300 ?
    C5 C4 . 1.355(4) ?
    C5 H5 . 0.9300 ?
    C20 C21 . 1.380(4) ?
    C20 H20 . 0.9300 ?
    C24 C23 . 1.395(4) ?
    C23 C22 . 1.375(4) ?
    C23 H23 . 0.9300 ?
    C3 C4 . 1.415(4) ?
    C3 H3 . 0.9300 ?
    C4 H4 . 0.9300 ?
    C12 C11 . 1.354(4) ?
    C12 H12 . 0.9300 ?
    C11 C10 . 1.409(4) ?
    C11 H11 . 0.9300 ?
    C25 H25 . 0.9300 ?
    C16 C17 . 1.528(4) ?
    C16 H16A . 0.9700 ?
    C16 H16B . 0.9700 ?
    C10 H10 . 0.9300 ?
    C22 C21 . 1.398(4) ?
    C22 H22 . 0.9300 ?
    C17 H17A . 0.9700 ?
    C17 H17B . 0.9700 ?
    C21 H21 . 0.9300 ?
loop_
    _geom_angle_atom_site_label_1
    _geom_angle_atom_site_label_2
    _geom_angle_atom_site_label_3
    _geom_angle_site_symmetry_1
    _geom_angle_site_symmetry_3
    _geom_angle
    _geom_angle_publ_flag
    C15 N1 C16 . . 115.2(2) ?
    C24 N2 C25 . . 108.7(2) ?
    C24 N2 H2A . . 125.7 ?
    C25 N2 H2A . . 125.7 ?
    C25 C18 C19 . . 105.7(3) ?
    C25 C18 C17 . . 126.4(2) ?
    C19 C18 C17 . . 127.7(3) ?
    C14 C1 C2 . . 123.5(2) ?
    C14 C1 C6 . . 119.4(2) ?
    C2 C1 C6 . . 117.0(2) ?
    C7 C8 C9 . . 121.2(3) ?
    C7 C8 C13 . . 119.4(2) ?
    C9 C8 C13 . . 119.4(2) ?
    N1 C15 C14 . . 126.3(3) ?
    N1 C15 H15 . . 116.9 ?
    C14 C15 H15 . . 116.9 ?
    C14 C13 C12 . . 124.0(3) ?
    C14 C13 C8 . . 119.0(2) ?
    C12 C13 C8 . . 117.0(2) ?
    C1 C14 C13 . . 120.7(2) ?
    C1 C14 C15 . . 117.0(2) ?
    C13 C14 C15 . . 122.3(2) ?
    C8 C7 C6 . . 122.3(3) ?
    C8 C7 H7 . . 118.8 ?
    C6 C7 H7 . . 118.8 ?
    C10 C9 C8 . . 121.1(3) ?
    C10 C9 H9 . . 119.5 ?
    C8 C9 H9 . . 119.5 ?
    C20 C19 C24 . . 118.7(2) ?
    C20 C19 C18 . . 134.2(3) ?
    C24 C19 C18 . . 107.1(2) ?
    C7 C6 C5 . . 121.5(2) ?
    C7 C6 C1 . . 119.2(2) ?
    C5 C6 C1 . . 119.3(2) ?
    C3 C2 C1 . . 121.7(3) ?
    C3 C2 H2 . . 119.2 ?
    C1 C2 H2 . . 119.2 ?
    C4 C5 C6 . . 121.4(3) ?
    C4 C5 H5 . . 119.3 ?
    C6 C5 H5 . . 119.3 ?
    C21 C20 C19 . . 119.1(3) ?
    C21 C20 H20 . . 120.5 ?
    C19 C20 H20 . . 120.5 ?
    N2 C24 C23 . . 130.0(3) ?
    N2 C24 C19 . . 107.6(2) ?
    C23 C24 C19 . . 122.4(3) ?
    C22 C23 C24 . . 117.3(3) ?
    C22 C23 H23 . . 121.4 ?
    C24 C23 H23 . . 121.4 ?
    C2 C3 C4 . . 121.1(3) ?
    C2 C3 H3 . . 119.5 ?
    C4 C3 H3 . . 119.5 ?
    C5 C4 C3 . . 119.5(3) ?
    C5 C4 H4 . . 120.3 ?
    C3 C4 H4 . . 120.3 ?
    C11 C12 C13 . . 121.4(3) ?
    C11 C12 H12 . . 119.3 ?
    C13 C12 H12 . . 119.3 ?
    C12 C11 C10 . . 121.2(3) ?
    C12 C11 H11 . . 119.4 ?
    C10 C11 H11 . . 119.4 ?
    C18 C25 N2 . . 110.8(2) ?
    C18 C25 H25 . . 124.6 ?
    N2 C25 H25 . . 124.6 ?
    N1 C16 C17 . . 110.4(2) ?
    N1 C16 H16A . . 109.6 ?
    C17 C16 H16A . . 109.6 ?
    N1 C16 H16B . . 109.6 ?
    C17 C16 H16B . . 109.6 ?
    H16A C16 H16B . . 108.1 ?
    C9 C10 C11 . . 119.9(3) ?
    C9 C10 H10 . . 120.1 ?
    C11 C10 H10 . . 120.1 ?
    C23 C22 C21 . . 121.5(3) ?
    C23 C22 H22 . . 119.3 ?
    C21 C22 H22 . . 119.3 ?
    C18 C17 C16 . . 112.2(2) ?
    C18 C17 H17A . . 109.2 ?
    C16 C17 H17A . . 109.2 ?
    C18 C17 H17B . . 109.2 ?
    C16 C17 H17B . . 109.2 ?
    H17A C17 H17B . . 107.9 ?
    C20 C21 C22 . . 121.1(3) ?
    C20 C21 H21 . . 119.5 ?
    C22 C21 H21 . . 119.5 ?
loop_
    _geom_torsion_atom_site_label_1
    _geom_torsion_atom_site_label_2
    _geom_torsion_atom_site_label_3
    _geom_torsion_atom_site_label_4
    _geom_torsion_site_symmetry_1
    _geom_torsion_site_symmetry_2
    _geom_torsion_site_symmetry_3
    _geom_torsion_site_symmetry_4
    _geom_torsion
    _geom_torsion_publ_flag
    C16 N1 C15 C14 . . . . -179.0(2) ?
    C7 C8 C13 C14 . . . . 1.7(3) ?
    C9 C8 C13 C14 . . . . -179.8(2) ?
    C7 C8 C13 C12 . . . . -177.6(2) ?
    C9 C8 C13 C12 . . . . 0.9(3) ?
    C2 C1 C14 C13 . . . . 176.9(2) ?
    C6 C1 C14 C13 . . . . -0.5(4) ?
    C2 C1 C14 C15 . . . . -5.9(4) ?
    C6 C1 C14 C15 . . . . 176.6(2) ?
    C12 C13 C14 C1 . . . . 178.7(2) ?
    C8 C13 C14 C1 . . . . -0.5(4) ?
    C12 C13 C14 C15 . . . . 1.8(4) ?
    C8 C13 C14 C15 . . . . -177.5(2) ?
    N1 C15 C14 C1 . . . . 147.8(3) ?
    N1 C15 C14 C13 . . . . -35.1(4) ?
    C9 C8 C7 C6 . . . . 179.6(2) ?
    C13 C8 C7 C6 . . . . -1.9(4) ?
    C7 C8 C9 C10 . . . . 177.9(2) ?
    C13 C8 C9 C10 . . . . -0.6(4) ?
    C25 C18 C19 C20 . . . . -178.9(3) ?
    C17 C18 C19 C20 . . . . -3.6(5) ?
    C25 C18 C19 C24 . . . . -0.3(3) ?
    C17 C18 C19 C24 . . . . 175.0(3) ?
    C8 C7 C6 C5 . . . . -178.2(2) ?
    C8 C7 C6 C1 . . . . 0.8(4) ?
    C14 C1 C6 C7 . . . . 0.5(4) ?
    C2 C1 C6 C7 . . . . -177.2(2) ?
    C14 C1 C6 C5 . . . . 179.4(2) ?
    C2 C1 C6 C5 . . . . 1.8(4) ?
    C14 C1 C2 C3 . . . . -178.9(3) ?
    C6 C1 C2 C3 . . . . -1.3(4) ?
    C7 C6 C5 C4 . . . . 177.9(3) ?
    C1 C6 C5 C4 . . . . -1.0(4) ?
    C24 C19 C20 C21 . . . . -1.1(4) ?
    C18 C19 C20 C21 . . . . 177.4(3) ?
    C25 N2 C24 C23 . . . . 178.3(3) ?
    C25 N2 C24 C19 . . . . -0.1(3) ?
    C20 C19 C24 N2 . . . . 179.1(2) ?
    C18 C19 C24 N2 . . . . 0.2(3) ?
    C20 C19 C24 C23 . . . . 0.6(4) ?
    C18 C19 C24 C23 . . . . -178.3(3) ?
    N2 C24 C23 C22 . . . . -177.8(3) ?
    C19 C24 C23 C22 . . . . 0.3(4) ?
    C1 C2 C3 C4 . . . . 0.1(4) ?
    C6 C5 C4 C3 . . . . -0.3(4) ?
    C2 C3 C4 C5 . . . . 0.8(4) ?
    C14 C13 C12 C11 . . . . -179.9(3) ?
    C8 C13 C12 C11 . . . . -0.6(4) ?
    C13 C12 C11 C10 . . . . -0.1(4) ?
    C19 C18 C25 N2 . . . . 0.3(3) ?
    C17 C18 C25 N2 . . . . -175.1(2) ?
    C24 N2 C25 C18 . . . . -0.2(3) ?
    C15 N1 C16 C17 . . . . 111.3(3) ?
    C8 C9 C10 C11 . . . . -0.1(4) ?
    C12 C11 C10 C9 . . . . 0.5(4) ?
    C24 C23 C22 C21 . . . . -0.7(4) ?
    C25 C18 C17 C16 . . . . 115.4(3) ?
    C19 C18 C17 C16 . . . . -59.1(4) ?
    N1 C16 C17 C18 . . . . -55.6(3) ?
    C19 C20 C21 C22 . . . . 0.7(4) ?
    C23 C22 C21 C20 . . . . 0.2(4) ?
loop_
    _geom_hbond_atom_site_label_D
    _geom_hbond_atom_site_label_H
    _geom_hbond_atom_site_label_A
    _geom_hbond_site_symmetry_A
    _geom_hbond_distance_DH
    _geom_hbond_distance_HA
    _geom_hbond_distance_DA
    _geom_hbond_angle_DHA
    C12 H12 N1 . 0.93 2.36 2.9845(2) 124
    C2 H2 Cg5 1_555 0.93 2.77 3.5505(2) 142
    N2 H2A Cg5 4_455 0.86 2.59 3.1855(2) 127
    C7 H7 Cg4 4_456 0.93 2.75 3.5777(2) 148
    C9 H9 Cg3 4_456 0.93 2.73 3.5077(2) 142
    C16 H16A Cg3 1_655 0.97 2.86 3.5375(2) 128
_shelx_hkl_file
;
   1   0   0   -4.30    1.70
  -1   0   0   -3.70    1.90
  -1   0   0   -2.70    1.30
   1   0   0   -4.40    1.40
   1   0   0   -1.80    1.50
  -2   0   0 2110.39  111.29
   2   0   0 2068.29  112.19
   2   0   0 2226.28  112.39
   2   0   0 2195.88  111.49
  -2   0   0 2117.59  112.39
   3   0   0    3.20    5.90
   3   0   0   -0.90    7.10
  -3   0   0   -1.90    5.90
  -3   0   0   -1.00    4.40
   3   0   0   -5.30    5.30
   4   0   0  364.76   27.00
   4   0   0  379.86   25.20
   4   0   0  371.86   27.70
  -4   0   0  389.36   27.20
  -4   0   0  396.76   25.70
   5   0   0   -3.90   10.10
  -5   0   0   -9.30    7.90
   5   0   0   12.00    7.90
   6   0   0   90.89   19.20
  -6   0   0   85.99   14.90
   6   0   0   67.89   13.30
   7   0   0    8.70   19.70
   7   0   0   -3.90   13.70
  -7   0   0   17.30   15.80
   8   0   0    8.20   26.10
  -1   1   0  137.39    9.40
   1   1   0  145.29    9.20
  -1  -1   0  137.39    8.70
  -1   1   0  135.19    9.30
   1  -1   0  143.19    9.40
   1  -1   0  135.09    7.90
   1  -1   0  145.29    8.10
   1   1   0  141.09    8.60
   1  -1   0  134.89    9.50
  -1   1   0  135.49    8.00
  -2   1   0  391.56   22.30
   2   1   0  390.56   23.70
   2   1   0  406.26   23.60
  -2   1   0  395.96   24.50
   2  -1   0  414.66   22.80
   2  -1   0  415.66   24.60
  -2  -1   0  398.96   23.60
   2   1   0  412.56   23.60
   2  -1   0  402.86   24.50
  -2  -1   0  369.26   23.50
   2  -1   0  378.66   22.20
   3  -1   0   55.89   10.40
  -3   1   0   35.00    6.00
   3  -1   0   35.50    7.30
   3   1   0   38.70    8.00
  -3  -1   0   28.90    6.30
   3   1   0   42.10    8.10
   3  -1   0   37.70    6.00
  -3   1   0   31.60    8.00
  -3  -1   0   38.20    7.50
   3  -1   0   53.09    9.00
   3   1   0   39.30    7.20
  -4   1   0   -0.10    5.30
   4  -1   0    1.30    8.60
   4  -1   0   -7.70    8.40
  -4   1   0   -2.10    7.00
  -4  -1   0   -4.30    6.20
   4  -1   0    5.60    5.60
   4   1   0    1.50    6.20
  -4  -1   0    5.30    7.70
   4   1   0  -10.90    6.80
   5   1   0    7.10    9.30
   5  -1   0    7.60   10.10
   5   1   0   11.40    8.20
  -5  -1   0    6.30    9.30
  -5   1   0    0.90    7.70
   5  -1   0   -0.20    6.80
   6  -1   0   11.60   14.70
  -6  -1   0   64.89   14.30
   6   1   0   25.90   11.30
  -6   1   0   18.90   11.70
   6   1   0   11.30   14.30
   6  -1   0   45.90   10.50
   7   1   0   19.30   14.70
  -7  -1   0   15.10   17.50
   7  -1   0    2.80   20.10
   7  -1   0   -4.20   11.60
   8   1   0  157.98   31.00
   8  -1   0  167.58   33.70
   0   2   0 9250.07  443.16
   0  -2   0 8170.98  442.26
   1  -2   0  605.44   34.80
   1  -2   0  625.64   32.70
  -1   2   0  612.04   34.90
   1   2   0  649.93   34.70
  -1   2   0  665.43   32.90
   1  -2   0  637.84   32.50
   1  -2   0  658.03   35.20
  -1  -2   0  637.84   33.40
   2   2   0  515.05   28.10
  -2   2   0  485.55   29.70
   2   2   0  488.95   27.70
  -2   2   0  484.15   26.30
   2   2   0  466.85   28.60
   2  -2   0  481.25   29.20
  -2  -2   0  464.35   27.60
  -2   2   0  496.25   29.70
   2  -2   0  484.35   26.20
   2  -2   0  505.55   26.80
   2  -2   0  499.75   29.60
  -2  -2   0  476.75   28.60
  -3  -2   0   72.49   10.30
   3   2   0  107.89   13.20
   3  -2   0   80.99   11.40
  -3   2   0   75.19   11.60
  -3  -2   0   81.29   10.60
   3   2   0   86.79   10.00
   3  -2   0   96.79   10.00
   3  -2   0   94.29    7.80
   3   2   0   67.99    9.30
   3  -2   0   62.19   11.10
  -3   2   0   98.19    8.20
   4  -2   0   -7.40    7.70
  -4   2   0   14.80    5.50
   4  -2   0   11.60    8.70
  -4  -2   0    3.00    7.10
   4   2   0   -6.70    6.80
   4  -2   0    7.00    5.10
  -4  -2   0    3.90    6.70
  -5   2   0   -1.60    7.40
   5  -2   0   -0.60   10.00
   5   2   0    8.70    9.00
   5   2   0    3.00    8.80
   5  -2   0    5.90    6.40
  -5  -2   0   -5.50    9.90
   6   2   0   56.29   16.60
   6   2   0   80.29   14.40
   6  -2   0   79.89   19.50
   6  -2   0   73.79   11.20
  -6  -2   0   75.09   16.80
   7   2   0    9.70   16.20
  -7  -2   0   13.90   18.30
   7  -2   0   31.40   22.70
   7   2   0  -18.90   18.00
   0  -3   0    0.00    1.80
   0   3   0   -1.20    1.50
   0   3   0    0.30    1.80
   0  -3   0   -1.20    1.30
   1  -3   0   75.29    4.40
  -1  -3   0   74.29    7.40
  -1  -3   0   85.09    5.00
   1  -3   0   75.89    7.40
   1   3   0   84.59    7.80
   1  -3   0   68.39    7.30
   1   3   0   73.59    4.70
  -1   3   0   75.39    7.20
   2  -3   0   84.39    5.40
   2  -3   0   74.09    9.50
   2   3   0   89.09   10.50
   2  -3   0   83.39   11.30
   2  -3   0   72.09    6.30
   2   3   0   92.99    7.30
  -2  -3   0   81.89    8.90
  -2   3   0   84.79   10.60
  -2  -3   0   81.69    7.40
   3  -3   0  328.27   24.50
  -3  -3   0  321.87   23.60
   3   3   0  352.06   21.90
   3  -3   0  362.86   20.80
   3  -3   0  331.27   19.40
   3   3   0  355.56   22.10
   3   3   0  310.27   23.60
  -3  -3   0  344.07   22.40
   4  -3   0   11.70    8.40
   4   3   0    4.90    8.90
   4  -3   0    0.90    4.40
   4  -3   0    0.80    7.20
  -4  -3   0    0.50    7.30
  -4  -3   0    9.60    8.50
   4   3   0    5.90    7.20
   5  -3   0   -0.20   11.40
   5   3   0    4.10    9.70
  -5  -3   0   -3.30    9.60
   5   3   0    8.90    8.30
   5  -3   0   -2.20   11.90
   6   3   0   59.49   15.00
   6  -3   0   70.29   10.70
   6  -3   0   94.99   20.50
  -6  -3   0   85.49   17.70
   6   3   0   93.39   18.20
  -7  -3   0    1.40   19.20
   7   3   0    4.00   18.60
   7  -3   0   27.80   22.00
   0   4   0 7207.58  355.26
   0   4   0 6854.21  354.96
   0  -4   0 7137.29  355.46
   0  -4   0 6708.63  354.76
  -1  -4   0  140.29   11.20
   1   4   0  138.09   11.20
  -1   4   0  151.58    8.00
   1  -4   0  143.69    8.50
  -1   4   0  130.59   11.10
   1  -4   0  141.29   11.20
   1  -4   0  153.98   11.50
  -1  -4   0  163.18    8.30
   2  -4   0  154.58   15.00
  -2   4   0  166.38   14.70
   2   4   0  180.38   15.30
  -2  -4   0  169.38   14.00
   2  -4   0  173.78    9.90
   2  -4   0  180.98   14.90
   2   4   0  185.08   10.70
   2  -4   0  172.78    9.20
  -2  -4   0  155.48   11.30
   3  -4   0  496.95   25.80
   3   4   0  476.35   28.60
  -3  -4   0  432.46   30.50
   3  -4   0  431.76   31.40
  -3  -4   0  488.55   29.00
   3  -4   0  516.55   27.20
   3   4   0  507.75   28.20
   4   4   0    5.50    8.80
  -4  -4   0   16.60    9.20
  -4  -4   0   17.40    9.80
   4   4   0   18.00    8.00
   4  -4   0   14.30    4.20
   4  -4   0   17.80    9.80
   4  -4   0   22.60    7.30
   5  -4   0   34.60    6.10
   5  -4   0   41.50   11.40
   5  -4   0   22.40   13.20
   5   4   0   32.50   10.70
   5   4   0   29.10   10.80
  -5  -4   0   21.80   11.10
   6   4   0   76.29   16.60
   6   4   0   11.70   13.30
  -6  -4   0   49.60   17.20
   6  -4   0   56.69    8.50
   6  -4   0   34.00   18.90
  -7  -4   0   29.60   20.20
   7   4   0   19.10   18.00
   7  -4   0   38.00   23.10
   7   4   0   16.50   17.20
   0   5   0    3.90    3.10
   0   5   0    9.90    2.90
   0  -5   0   13.20    3.40
  -1   5   0  861.01   48.20
   1  -5   0  888.31   45.60
   1  -5   0  861.91   48.20
  -1  -5   0  857.51   48.30
   1  -5   0  861.11   48.30
   1   5   0  893.21   45.10
   1   5   0  853.41   48.20
  -1   5   0  886.41   45.10
  -2   5   0  130.19   13.50
   2   5   0  138.09    8.20
  -2  -5   0  112.49   12.10
   2   5   0  107.29   12.90
  -2  -5   0  124.29    9.00
   2  -5   0  108.19   13.30
   2  -5   0  114.79   12.20
   3   5   0  242.68   17.20
   3   5   0  287.27   16.20
  -3  -5   0  235.28   20.20
   3  -5   0  219.88   21.30
  -3  -5   0  239.78   17.20
   3  -5   0  264.17   15.20
   3  -5   0  257.27   13.60
  -4  -5   0  287.47   22.40
   4  -5   0  303.17   17.10
   4   5   0  301.07   21.90
  -4  -5   0  308.27   26.40
   4   5   0  319.97   20.90
   4  -5   0  325.97   20.10
   4  -5   0  271.57   25.50
   5  -5   0  192.38   12.60
   5   5   0  149.99   18.60
  -5  -5   0  154.28   21.20
   5  -5   0  209.18   18.80
   5  -5   0  185.18   24.00
   6   5   0   69.99   16.20
   6   5   0   96.99   19.00
  -6  -5   0   75.19   19.50
   7   5   0   52.39   18.90
  -7  -5   0   14.40   23.00
   7  -5   0   23.50   20.80
   7   5   0   60.59   20.10
   0   6   0  595.94   32.90
   0  -6   0  602.94   33.30
   0   6   0  581.24   32.70
   0  -6   0  574.04   32.10
   1  -6   0  445.66   27.80
   1   6   0  458.85   28.10
   1   6   0  468.35   24.90
  -1   6   0  455.35   28.40
  -1  -6   0  478.45   28.60
  -1   6   0  468.75   24.90
   1  -6   0  481.35   25.60
   1  -6   0  449.46   28.60
  -2  -6   0   -1.90    2.40
   2  -6   0   -1.20    5.20
  -2   6   0   -3.10    7.80
  -2  -6   0    8.70    5.90
   2  -6   0    1.00    8.60
   2   6   0   -1.20    2.10
  -3  -6   0  380.76   28.50
   3  -6   0  335.87   27.50
  -3  -6   0  373.46   23.70
   3   6   0  393.56   23.70
   3   6   0  447.86   22.40
   4  -6   0    3.90    2.00
   4  -6   0   15.00    9.50
   4  -6   0    0.10    4.50
   4   6   0    9.20    5.40
  -4  -6   0    0.40   10.90
   4   6   0   -1.00    6.60
  -4  -6   0   -4.70    6.90
  -5  -6   0  346.77   32.10
   5  -6   0  354.66   19.50
   5  -6   0  330.27   32.10
   5   6   0  351.96   26.30
   6   6   0   54.59   17.20
   6  -6   0   47.40   18.60
  -6  -6   0   45.60   19.20
   6   6   0   35.60   13.90
   7  -6   0    7.10   21.50
   7   6   0   -3.30   19.50
  -7  -6   0   -3.00   22.40
   0  -7   0   18.00    3.80
   0   7   0   10.30    4.60
   0   7   0   18.10    4.40
   0  -7   0   11.00    4.60
  -1   7   0 1176.08   66.19
  -1   7   0 1222.98   62.89
   1  -7   0 1253.07   66.69
  -1  -7   0 1241.08   66.79
   1   7   0 1194.58   62.89
   1  -7   0 1208.68   65.89
  -1  -7   0 1158.68   62.29
   1   7   0 1171.68   65.89
   1  -7   0 1234.58   63.69
   2  -7   0   59.99    9.70
  -2  -7   0   53.19    9.40
   2   7   0   75.39    5.10
  -2  -7   0   64.39    6.00
   3   7   0  871.41   45.20
   3   7   0  757.12   44.00
   3  -7   0  779.52   50.89
  -3  -7   0  870.11   45.40
  -3  -7   0  861.91   50.89
  -4  -7   0   53.79    9.50
   4   7   0   61.39    7.50
  -4  -7   0   66.09   14.60
   4   7   0   52.49    9.20
   4  -7   0   46.10   12.30
  -5  -7   0  200.28   24.70
   5  -7   0  236.38   26.80
   5   7   0  177.58   19.20
   6   7   0  663.13   47.70
   6   7   0  595.44   42.70
   6  -7   0  742.63   54.19
  -6  -7   0  649.93   51.49
   7   7   0  -14.40   21.40
   7  -7   0   -5.10   23.60
  -7  -7   0   17.40   24.30
   0   8   0  186.18   14.30
   0   8   0  209.08   15.10
   0  -8   0  207.88   15.60
   0  -8   0  187.08   13.40
   1  -8   0  172.88   12.70
   1  -8   0  169.18   16.60
  -1  -8   0  183.08   10.30
   1   8   0  169.18   11.60
   1   8   0  147.19   15.30
  -1   8   0  155.28   16.00
  -1   8   0  167.88   11.60
   1  -8   0  166.88   14.50
   2  -8   0   75.19   11.50
   2  -8   0   65.99    6.00
   2   8   0   67.49    5.70
  -2  -8   0   49.70   10.10
  -2  -8   0   63.99    6.00
   3   8   0  630.84   34.30
  -3  -8   0  621.94   42.40
   3  -8   0  658.13   41.90
  -3  -8   0  645.34   35.50
  -4  -8   0  479.05   29.20
  -4  -8   0  465.75   35.40
   4   8   0  465.65   28.80
   4   8   0  435.56   27.20
   4  -8   0  487.25   36.10
  -5  -8   0   21.10   16.30
   5   8   0   26.00   15.30
   5  -8   0   33.20   14.90
   6   8   0  -16.80   17.30
   6  -8   0   25.10   17.90
  -6  -8   0    7.20   19.10
   7  -8   0  199.48   35.40
   7   8   0  184.18   30.00
  -7  -8   0  193.58   32.10
   0   9   0    2.40    6.00
   0  -9   0    6.50    4.30
   0   9   0   -5.20    5.50
   0  -9   0   21.20    6.50
   1   9   0  606.44   34.90
  -1   9   0  659.63   35.10
  -1  -9   0  599.84   38.90
   1  -9   0  691.63   36.30
   1  -9   0  598.44   39.70
   1  -9   0  618.54   39.30
  -1   9   0  585.14   38.60
  -1  -9   0  673.03   33.70
  -2  -9   0   41.70   10.00
  -2  -9   0   42.10    4.90
  -2   9   0   35.10    3.30
   2  -9   0   34.90    4.80
   2  -9   0   36.30   10.00
   2   9   0   47.90    5.60
  -3  -9   0  729.83   40.70
  -3  -9   0  722.93   48.10
   3   9   0  827.42   39.60
   3  -9   0  691.13   47.70
   4   9   0    7.30    6.50
   4  -9   0   23.00   13.10
  -4  -9   0   -2.00    7.10
  -4  -9   0    4.30   14.20
   4   9   0    1.60    5.40
   5   9   0    7.80    9.50
  -5  -9   0   -3.30   16.20
   5  -9   0    0.00   13.20
   6  -9   0  276.97   37.70
  -6  -9   0  244.68   33.80
   6   9   0  280.17   33.50
  -7  -9   0  -34.80   27.80
   7  -9   0   72.99   29.00
   7   9   0    3.50   23.20
   0  10   0  139.89   14.80
   0  10   0  174.78   15.80
   0 -10   0  178.78   15.90
   0 -10   0  162.38   12.70
   0 -10   0  156.48   15.50
  -1 -10   0   61.79   10.20
  -1 -10   0   70.59    5.80
   1 -10   0   48.40    8.80
   1 -10   0   65.69    9.00
  -1  10   0   56.59    7.80
   1  10   0   74.99    9.50
  -2 -10   0   62.69   11.90
   2 -10   0   64.89   11.80
   2 -10   0   54.79    7.80
  -2 -10   0   71.99    6.10
  -2  10   0   74.89    5.20
   2  10   0   61.29    7.40
   3  10   0   39.60    6.00
  -3 -10   0   51.09    7.50
  -3 -10   0   53.79   13.00
   3 -10   0   63.29   13.20
  -4 -10   0  756.82   50.99
  -4 -10   0  732.13   41.40
   4  10   0  806.72   41.60
   4 -10   0  668.33   51.19
   4  10   0  693.53   40.70
   5 -10   0   28.00   18.90
  -5 -10   0   37.20   22.90
   6 -10   0   22.90   23.40
   6  10   0   13.40   22.80
  -6 -10   0   -7.40   21.90
   7 -10   0   30.10   28.40
  -7 -10   0  -15.10   30.30
   7  10   0  -16.40   25.20
   0 -11   0   15.70    8.90
   0  11   0    9.40    7.70
   0 -11   0   12.30    5.20
   0 -11   0   10.80    7.80
   1  11   0    4.30    6.00
  -1 -11   0    0.80    2.80
  -1 -11   0    4.10    8.40
  -1  11   0  -10.80    6.20
   1 -11   0   -1.40    6.60
   1 -11   0    8.60    6.50
   2 -11   0  146.79   11.90
  -2 -11   0  144.49    9.30
   2  11   0  143.89   11.10
  -2  11   0  137.39    9.10
  -2 -11   0  146.69   18.40
   2 -11   0  125.39   17.40
   3  11   0  163.48   10.30
   3 -11   0  160.98   22.60
  -3 -11   0  114.59   17.90
   4  11   0  197.48   14.40
   4 -11   0  204.78   28.10
  -4 -11   0  233.28   30.60
   5 -11   0   83.39   19.40
  -5 -11   0   65.39   21.50
   6 -11   0  -25.20   24.80
  -6 -11   0  -56.59   23.10
   6  11   0   15.10   23.60
   0 -12   0  126.79   11.60
   0  12   0  104.19   14.20
   0 -12   0  131.69   15.50
   0 -12   0  105.79   15.10
  -1 -12   0  166.88   19.50
   1  12   0  147.39   14.80
   1 -12   0  141.49   15.30
  -1  12   0  144.79   15.10
   1 -12   0  131.69   15.60
  -1 -12   0  162.48   10.60
  -1 -12   0  149.29   16.20
  -2  12   0    0.10    3.40
   2 -12   0   10.80    6.10
  -2 -12   0   19.30   11.40
  -2 -12   0    1.80    3.00
   2  12   0    2.60    5.30
   2 -12   0    0.90    9.10
   3 -12   0   37.70   12.40
  -3 -12   0   79.79   18.20
  -4 -12   0  131.39   23.90
   4 -12   0  129.99   22.00
   5 -12   0  -13.00   19.40
  -5 -12   0   28.80   20.80
  -6 -12   0    7.80   26.30
   6 -12   0   22.30   24.00
   6  12   0   32.40   25.00
   0 -13   0   27.00    9.80
   0 -13   0    0.90   12.60
   0 -13   0   11.70    5.80
   0  13   0   19.90   12.50
  -1 -13   0  381.16   21.20
   1 -13   0  340.87   25.70
   1 -13   0  342.67   28.00
  -1  13   0  390.86   25.40
  -1 -13   0  362.06   26.30
  -1 -13   0  400.36   30.20
   1  13   0  329.87   25.20
   2  13   0   -2.90    6.10
   2 -13   0   -3.00   10.20
  -2 -13   0   -3.40   11.10
  -2  13   0   -4.80    4.00
  -2 -13   0    5.80    3.20
  -2 -13   0   -4.80    7.20
   2 -13   0   -3.50    6.60
  -3 -13   0    4.10   15.20
   3 -13   0   -9.50   12.30
   4 -13   0   15.40   18.10
  -4 -13   0   25.00   17.30
  -5 -13   0    4.20   20.60
   5 -13   0    9.50   18.90
   6  13   0   45.30   27.70
   6 -13   0    4.30   24.40
  -6 -13   0  -60.59   24.20
   0 -14   0   83.79   14.90
   0 -14   0   86.49   10.70
  -1 -14   0    5.30   12.30
  -1 -14   0   -2.10   10.60
   1 -14   0    8.50    9.40
   1  14   0    9.10    9.80
   1 -14   0   -5.70    8.30
  -1 -14   0    0.80    4.00
   2 -14   0   68.99   14.50
  -2 -14   0   84.99    7.50
   2 -14   0   84.99   10.90
  -2 -14   0  111.79   19.40
  -3 -14   0   17.10   17.60
   3 -14   0   21.70   13.30
   4 -14   0   -6.90   17.00
  -4 -14   0   15.70   21.20
   5 -14   0    9.10   19.30
  -5 -14   0   37.80   25.00
   6  14   0   25.80   25.50
   6 -14   0    3.00   26.70
  -6 -14   0  -16.50   28.80
   0 -15   0    7.50   11.80
   0 -15   0    0.20    6.30
  -1 -15   0   17.90    5.40
   1 -15   0    4.00   10.40
   1 -15   0   -4.00    9.10
  -1 -15   0   23.40   13.60
   2 -15   0   43.80   13.90
  -2  15   0   65.49   11.10
   2 -15   0   84.59   11.20
  -2 -15   0   73.89   17.40
   3 -15   0  -15.40   14.40
  -4 -15   0   13.90   19.70
   4 -15   0   -2.00   18.60
   5 -15   0    4.80   25.40
  -5 -15   0  -48.20   26.80
   0 -16   0   30.40    7.40
   0 -16   0   27.60   14.50
  -1 -16   0   47.10    7.30
   1 -16   0   45.50   13.00
  -1 -16   0   49.00   16.80
   1 -16   0   62.79   12.20
   2 -16   0   99.79   21.00
   2 -16   0   78.09   15.40
  -2 -16   0   85.79   20.90
   3 -16   0  193.18   26.10
  -3 -16   0  224.68   30.90
  -4 -16   0   76.89   24.60
   4 -16   0   29.20   21.50
  -5 -16   0    6.40   25.70
   5 -16   0   -2.50   24.80
   5  16   0   19.60   26.30
   0 -17   0   18.70   14.10
   0 -17   0    3.40    6.90
   1 -17   0   93.09   16.30
  -1 -17   0   46.40   18.10
   1 -17   0   90.09   14.20
  -2 -17   0   60.89   23.60
   2 -17   0   43.70   15.40
  -3 -17   0   83.29   22.70
   3 -17   0   60.19   20.10
   4 -17   0  -15.90   17.50
  -4 -17   0   16.00   23.90
   5 -17   0  103.89   28.80
  -5 -17   0   88.59   34.70
   5  17   0   81.19   29.70
   0 -18   0   19.40    8.30
   0 -18   0   15.00   17.00
   1 -18   0    5.00   11.60
   1 -18   0    3.00   14.90
  -1 -18   0   18.60   19.10
  -2 -18   0   -2.40   20.40
   2 -18   0   13.60   15.60
  -3 -18   0   10.70   25.00
   3 -18   0   45.00   18.70
  -4 -18   0  -13.10   25.10
   4 -18   0   -8.60   23.10
   0 -19   0   16.70   18.70
  -1 -19   0   -4.10   19.10
   1 -19   0    8.70   11.70
   2 -19   0   16.80   16.80
  -2 -19   0    4.70   21.70
  -3 -19   0    4.90   25.20
   3 -19   0  -30.90   18.60
  -4 -19   0   10.20   31.10
   4  19   0    1.10   31.20
   4 -19   0   57.39   24.70
   0 -20   0  163.68   25.60
   0  20   0  148.99   25.70
  -1 -20   0   12.50   23.90
   2 -20   0    4.80   16.40
  -2 -20   0   11.90   24.00
  -3 -20   0   43.90   27.20
   3  20   0  -25.40   29.60
   3 -20   0   -3.70   22.30
  -1 -21   0   33.00   24.20
   1  21   0   44.50   27.30
   2 -21   0   13.30   29.30
   2  21   0    3.50   28.70
  -2 -21   0  -28.80   25.70
   1   0   1   48.60    4.60
  -1   0   1   46.20    4.60
  -1   0  -1   51.89    4.70
   1   0   1   45.60    4.00
  -1   0  -1   48.60    4.30
   1   0  -1   52.89    4.60
   1   0  -1   49.99    4.40
   1   0  -1   46.50    4.50
  -1   0  -1   48.00    4.10
  -1   0   1   47.40    4.30
   1   0   1   50.79    4.30
  -2   0   1  288.17   18.10
   2   0  -1  293.77   17.50
   2   0   1  262.27   17.30
  -2   0  -1  280.47   17.10
  -2   0   1  276.67   17.30
   2   0   1  278.27   17.00
   2   0   1  293.27   18.50
   2   0  -1  281.27   18.40
   2   0   1  273.97   18.00
   2   0  -1  276.87   18.00
   3   0   1  340.87   22.60
   3   0  -1  335.07   22.80
   3   0   1  320.47   22.50
   3   0   1  323.67   21.00
   3   0   1  348.57   24.00
   3   0  -1  318.07   22.70
  -3   0   1  344.67   21.60
  -3   0  -1  311.17   23.20
   3   0  -1  335.77   22.20
  -3   0  -1  347.87   21.40
  -4   0  -1  431.36   26.60
   4   0   1  388.06   29.10
   4   0   1  416.36   26.00
  -4   0  -1  377.56   27.90
   4   0  -1  386.86   27.80
   4   0  -1  416.16   28.20
   5   0   1   31.70   10.90
   5   0   1   18.90    8.20
  -5   0   1   22.50    9.70
   5   0  -1   15.30   10.50
  -5   0  -1   29.40   12.40
  -5   0  -1   29.00    9.60
   5   0  -1   24.20    8.60
   6   0   1  285.97   23.00
   6   0  -1  229.78   28.80
  -6   0   1  283.37   26.60
   6   0   1  254.67   28.00
   6   0  -1  319.47   24.70
  -6   0  -1  273.97   26.20
   7   0   1   21.70   20.00
   7   0   1   16.60   12.80
   7   0  -1   19.60   14.90
  -7   0   1   30.80   17.60
   7   0  -1  -12.60   19.30
   8   0   1   31.50   25.80
   8   0  -1   22.40   28.30
   1  -1   1  477.85   25.00
   1   1  -1  467.65   25.50
   1  -1   1  473.75   26.50
  -1  -1  -1  481.05   25.80
   1  -1   1  489.05   25.30
  -1   1   1  470.05   25.10
  -1  -1  -1  468.05   26.00
  -1   1   1  465.85   26.30
   1   1  -1  480.25   25.70
   1   1  -1  489.75   26.10
  -1   1  -1  465.75   25.10
   1  -1  -1  463.75   26.30
   1  -1  -1  497.05   25.00
  -1   1  -1  451.05   26.40
  -1  -1   1  447.76   25.50
   1   1   1  513.85   25.70
   1   1   1  504.55   26.30
  -1  -1   1  462.95   26.10
   1   1   1  460.15   25.90
   2   1  -1  135.79   10.50
   2  -1   1  121.39   11.50
   2  -1   1  126.69    8.40
   2  -1   1  126.19    9.60
  -2  -1  -1  113.99    9.20
   2   1  -1  128.99   10.10
   2   1  -1  120.39    9.50
   2  -1   1  116.29   10.70
  -2  -1  -1  110.59    9.90
  -2   1   1  121.09   11.10
  -2   1   1  118.79    8.90
   2  -1  -1  113.09   10.50
   2   1   1  115.79    9.90
  -2  -1   1  135.59    9.90
   2   1   1  106.89    9.00
  -2  -1   1  131.09   10.20
  -2   1  -1  116.19    8.60
   2   1   1  113.79    9.80
  -2   1  -1  120.39   10.40
  -2  -1   1  125.69   10.00
   2  -1  -1  103.59   10.30
   2  -1  -1  105.49    9.10
   3  -1   1  489.95   30.50
  -3  -1  -1  530.55   32.30
  -3  -1  -1  512.85   31.20
  -3   1   1  523.85   32.70
   3   1  -1  538.05   31.70
   3   1  -1  528.55   31.90
  -3   1   1  522.35   30.00
   3   1  -1  557.04   31.90
   3  -1   1  522.15   29.70
   3   1   1  500.65   30.80
   3  -1  -1  498.95   33.30
   3  -1  -1  533.55   30.50
   3   1   1  527.25   32.10
   3   1   1  504.15   32.00
  -3  -1   1  517.35   31.40
  -3   1  -1  504.85   29.80
   3  -1  -1  532.65   32.70
   3   1   1  505.05   31.80
  -4   1   1  356.06   22.30
   4  -1   1  295.87   24.40
  -4  -1  -1  300.27   24.00
   4   1  -1  312.27   23.50
   4  -1   1  340.47   23.70
  -4  -1  -1  308.87   22.50
   4  -1   1  331.37   21.30
   4  -1  -1  323.97   23.90
   4   1   1  300.57   21.90
  -4  -1   1  318.87   23.20
  -4   1  -1  297.27   25.50
   4  -1  -1  312.97   21.30
  -4   1  -1  345.37   22.10
   4  -1  -1  307.37   25.20
   4   1   1  304.17   24.20
   5   1  -1  147.09   19.10
   5  -1   1  174.48   16.30
  -5  -1  -1  171.18   19.90
   5  -1   1  160.98   21.70
  -5  -1  -1  166.78   18.10
   5   1  -1  151.28   17.60
  -5   1   1  179.48   16.70
  -5  -1   1  159.38   18.00
   5  -1  -1  141.89   15.50
   5   1   1  158.88   16.40
  -5   1  -1  176.08   16.20
   5  -1  -1  168.68   21.40
  -5   1  -1  178.18   21.10
   5   1   1  130.49   19.60
  -6   1   1  116.69   16.10
   6   1  -1  107.09   15.80
   6   1  -1   92.09   18.90
   6  -1   1   96.89   21.30
   6  -1   1  122.29   16.30
  -6  -1  -1  164.78   21.50
   6  -1  -1  113.49   14.90
  -6  -1   1  108.99   16.50
   6  -1  -1  106.79   20.00
   6   1   1  103.59   15.20
   6   1   1   84.09   18.20
   7  -1   1   75.99   21.30
  -7   1   1   80.79   19.90
  -7  -1  -1   84.69   18.90
   7   1  -1   66.99   17.80
   7  -1   1   65.69   14.80
   7   1  -1   65.09   21.00
   7   1   1   69.69   16.40
   7   1   1   42.10   23.80
   7  -1  -1   58.79   14.30
   7  -1  -1   61.49   21.20
  -7  -1   1   64.99   19.10
   0  -2   1   72.89    4.60
   0  -2   1   64.89    4.50
   0  -2  -1   65.19    4.40
   0   2   1   68.59    4.60
   0   2  -1   79.09    4.80
   0   2   1   64.49    4.60
   1  -2   1   93.89    7.90
   1   2  -1   94.19    6.10
  -1   2   1  107.19    7.90
   1  -2   1   98.49    5.60
   1   2  -1  106.99    8.20
   1   2  -1  103.59    6.20
  -1  -2  -1  102.39    7.80
  -1  -2  -1  101.69    6.60
   1  -2   1   94.69    8.00
   1  -2  -1  106.49    5.40
   1   2   1   98.19    7.70
   1   2   1  106.29    6.30
  -1  -2   1   92.69    7.70
   1  -2  -1   91.49    7.60
  -1   2  -1   96.39    8.20
   2  -2   1  299.77   17.90
  -2  -2  -1  308.67   19.10
   2  -2   1  297.67   20.10
  -2  -2  -1  300.67   19.40
   2  -2   1  309.17   17.30
   2   2  -1  323.97   19.80
   2   2  -1  316.47   18.60
  -2   2   1  306.87   20.70
   2   2  -1  313.87   18.60
   2  -2   1  328.87   21.20
  -2   2   1  311.47   17.50
   2  -2  -1  298.67   20.50
  -2  -2   1  305.97   18.80
  -2  -2   1  302.37   19.70
   2  -2  -1  332.67   17.80
   2   2   1  298.67   20.10
   2   2   1  320.57   18.80
   2  -2  -1  286.27   19.90
   3   2  -1  355.46   22.60
  -3  -2  -1  367.86   23.70
  -3   2   1  342.17   25.80
  -3   2   1  363.56   21.00
   3   2  -1  342.57   24.10
   3  -2   1  358.76   20.70
  -3  -2  -1  355.76   23.40
   3   2  -1  360.66   23.00
   3  -2   1  357.86   22.00
   3  -2   1  317.97   24.30
   3   2   1  362.26   23.30
   3  -2  -1  317.87   23.80
  -3  -2   1  355.06   23.50
   3  -2  -1  343.77   25.20
   3  -2  -1  388.46   22.00
  -3  -2   1  366.96   23.90
   3   2   1  361.36   23.00
  -3   2  -1  290.17   23.70
   3   2   1  325.77   24.40
   3  -2  -1  351.56   20.80
  -3   2  -1  361.16   21.00
   4  -2   1   12.90    8.10
  -4  -2  -1   12.70    7.70
   4  -2   1   10.70    5.10
   4   2  -1    9.40    7.10
  -4   2   1   17.80    6.30
  -4  -2  -1    9.20    8.20
   4  -2   1   13.80    8.60
   4   2   1   12.90    7.30
  -4   2  -1   20.60    6.30
   4  -2  -1   11.70    7.80
  -4   2  -1   15.60    8.30
   4  -2  -1   14.40    9.90
   4  -2  -1   13.50    5.50
   4   2   1   16.50    7.60
  -4  -2   1   16.30    8.30
  -5  -2  -1   36.70   12.90
  -5   2   1   70.49   10.00
   5  -2   1   74.69   13.70
   5   2  -1   45.10   12.50
  -5  -2  -1   65.89   12.00
   5  -2   1   44.90    8.60
   5   2   1   75.19   11.90
  -5  -2   1   47.20   11.50
   5   2   1   45.30   12.50
   5  -2  -1   54.99    9.00
   5  -2  -1   48.20   14.00
   6  -2   1   53.89   18.80
   6  -2   1   53.09   10.20
   6   2  -1   48.10   14.50
  -6  -2  -1   52.49   14.40
  -6   2   1   38.60   11.90
   6   2  -1   32.40   14.60
   6  -2  -1   49.40   10.10
  -6  -2   1   47.70   15.50
   6  -2  -1   65.99   17.20
   6   2   1   61.49   16.00
   6   2   1   46.30   13.20
   7  -2   1   -2.00   22.90
  -7  -2  -1    6.30   17.00
   7   2  -1   10.00   16.60
   7   2  -1   22.10   18.80
   7  -2  -1   19.10   20.60
   7   2   1   18.80   15.40
  -7  -2   1   43.10   19.20
   7   2   1   -5.00   19.60
   0  -3  -1  264.27   14.50
   0   3  -1  265.67   14.50
   0   3   1  259.07   14.60
   0   3   1  254.27   14.40
   0   3  -1  232.08   14.70
   0  -3   1  249.38   14.20
   0  -3   1  240.38   14.90
   0  -3   1  252.57   14.60
   0  -3  -1  250.67   14.10
   0   3  -1  272.97   14.40
  -1  -3  -1  847.92   42.10
   1  -3   1  792.02   44.10
   1  -3   1  818.72   41.50
  -1  -3  -1  803.62   43.90
  -1   3   1  803.32   44.00
   1   3  -1  782.72   41.40
   1   3  -1  818.32   43.90
   1  -3   1  805.12   44.20
   1   3  -1  844.32   41.30
   1  -3  -1  796.22   43.90
  -1   3  -1  739.13   41.60
  -1   3  -1  835.12   44.20
  -1  -3   1  812.12   44.10
  -1   3  -1  806.32   44.20
   1   3   1  821.22   43.90
   2   3  -1  373.96   23.50
  -2  -3  -1  371.26   22.00
  -2   3   1  381.16   24.30
   2  -3   1  370.36   24.00
   2  -3   1  418.96   25.20
   2   3  -1  362.36   21.30
   2   3  -1  378.76   21.20
  -2  -3  -1  373.06   23.50
  -2   3   1  370.86   19.90
   2  -3   1  358.26   20.60
   2  -3   1  369.56   19.90
   2  -3  -1  369.66   23.80
  -2  -3   1  367.16   21.50
  -2  -3   1  339.97   23.20
   2   3   1  396.46   24.20
  -2   3  -1  363.46   20.50
   2   3   1  398.96   21.40
  -2   3  -1  358.16   24.00
   2  -3  -1  369.56   19.80
   2  -3  -1  374.46   24.30
   3  -3   1  246.38   17.00
  -3  -3  -1  261.87   18.70
   3  -3   1  252.57   20.50
  -3   3   1  272.77   16.00
   3   3  -1  238.18   20.90
   3   3  -1  263.57   18.10
   3   3  -1  260.67   18.00
  -3  -3  -1  266.97   19.40
   3  -3   1  264.07   15.70
  -3   3  -1  235.48   20.20
   3   3   1  313.27   18.40
   3  -3  -1  247.78   20.90
   3  -3  -1  297.57   16.90
  -3  -3   1  261.67   18.40
   3  -3  -1  259.17   15.70
  -3  -3   1  267.57   20.20
  -4   3   1  117.69   11.20
   4  -3   1  131.59   18.30
  -4  -3  -1  124.39   14.30
  -4  -3  -1  111.79   15.20
   4   3  -1   98.89   13.10
   4  -3   1  138.29   10.20
   4  -3   1  107.29   14.60
   4  -3  -1  114.19   10.50
  -4   3  -1  113.19   16.20
  -4  -3   1  118.09   15.50
   4   3   1  115.39   13.90
   4   3   1  109.29   14.70
   4  -3  -1  112.29   13.50
   4  -3  -1  134.19   18.00
   5  -3   1  213.68   23.70
  -5  -3  -1  176.18   21.60
   5   3  -1  191.18   20.40
  -5  -3  -1  199.38   22.00
  -5   3   1  234.58   17.50
   5  -3   1  170.08   15.40
   5  -3   1  191.78   24.10
   5  -3  -1  225.48   21.20
  -5  -3   1  194.58   22.10
   5  -3  -1  192.78   24.90
   5   3   1  213.58   20.80
   5   3   1  207.88   21.40
   5  -3  -1  213.78   16.20
   6  -3   1  126.99   14.80
   6   3  -1  132.39   18.30
   6  -3   1  118.19   23.10
  -6  -3  -1  121.39   18.50
   6   3  -1  112.29   18.20
   6  -3  -1  147.59   23.10
   6   3   1  128.89   19.20
   6   3   1  134.79   18.30
   6  -3  -1  128.19   14.70
  -6  -3   1  160.18   21.10
   7  -3   1  -25.10   19.30
   7   3  -1   30.40   20.10
   7   3  -1   10.90   17.10
   7  -3  -1   13.70   20.10
   7   3   1   -7.40   18.90
  -7  -3   1   53.39   21.50
   0  -4  -1  504.55   28.00
   0  -4   1  522.35   28.30
   0   4  -1  531.55   28.50
   0  -4   1  535.15   28.80
   0  -4  -1  532.95   28.60
   0  -4   1  503.95   28.10
   0   4  -1  517.85   28.30
   0   4   1  521.95   28.40
   0   4   1  531.85   28.60
  -1   4   1  912.31   50.69
   1   4  -1  902.91   50.49
   1  -4   1  901.81   48.20
  -1   4   1 1030.20   47.90
  -1  -4  -1  929.61   50.79
   1  -4   1  933.31   50.89
   1  -4   1  853.51   50.49
  -1  -4  -1  970.80   48.40
  -1  -4   1  925.01   50.89
   1  -4  -1  917.51   50.59
  -1   4  -1  927.41   50.79
   1   4   1 1020.70   48.40
   1   4   1  901.11   50.69
  -1   4  -1  895.91   50.79
   1  -4  -1  921.51   47.60
  -1   4  -1  925.51   47.80
   2   4  -1  305.17   17.20
   2   4  -1  302.37   16.70
   2  -4   1  301.07   20.60
  -2  -4  -1  285.37   20.10
  -2   4   1  291.37   20.90
   2   4  -1  286.77   20.40
   2  -4   1  293.17   16.50
   2  -4   1  296.67   15.70
  -2  -4  -1  276.57   17.70
   2  -4   1  286.67   20.90
   2   4   1  272.67   20.40
  -2   4  -1  307.37   21.10
  -2   4  -1  294.17   16.40
   2   4   1  316.47   17.00
  -2  -4   1  307.87   17.30
   2  -4  -1  276.37   21.50
  -2   4  -1  299.17   21.00
   2  -4  -1  287.77   20.30
  -2  -4   1  304.17   20.90
   3   4  -1  200.18   14.30
  -3  -4  -1  174.68   17.20
   3  -4   1  203.08   11.80
  -3  -4  -1  195.78   15.50
   3  -4   1  181.58   17.90
   3  -4   1  191.48   13.60
   3   4  -1  220.78   14.80
   3  -4  -1  195.38   18.50
   3  -4  -1  232.18   13.10
   3   4   1  219.68   14.60
  -3  -4   1  181.18   16.90
   3  -4  -1  199.48   11.80
  -3   4  -1  188.48   18.30
  -3  -4   1  197.48   15.20
   4  -4   1   10.40   10.30
   4  -4   1    1.30    3.60
   4  -4   1    6.40    7.20
  -4  -4  -1    0.90    7.50
  -4  -4  -1   10.00    7.20
   4   4  -1   -5.50    6.20
   4   4  -1    7.00    7.40
  -4  -4   1   -0.50    7.90
   4   4   1    1.00    7.20
   4  -4  -1    9.20    3.90
   4   4   1   -3.60    6.60
   4  -4  -1   14.10   10.30
   4  -4  -1   10.80    6.20
   4   4   1    3.80    7.50
  -5  -4  -1   26.30   11.00
   5   4  -1   16.00    9.50
   5  -4   1    8.50    5.10
   5  -4   1   17.40   12.70
   5  -4   1   16.50   10.80
  -5  -4  -1    3.50    9.90
   5  -4  -1   23.00   10.20
   5   4   1   22.20   10.20
   5   4   1   30.70    9.80
  -5  -4   1    5.70   11.90
   5  -4  -1    4.60    5.20
   5  -4  -1   -3.80   11.40
   6  -4   1   26.40    7.20
   6  -4   1   -1.90   14.50
   6   4  -1   10.60   14.00
  -6  -4  -1   -1.20   16.50
   6   4  -1   24.70   14.20
  -6  -4   1   16.10   14.90
   6  -4  -1   42.20   15.80
   6   4   1   35.70   14.20
   6   4   1   36.10   14.30
   6  -4  -1   33.30    8.20
   7   4  -1   17.20   19.20
  -7  -4  -1   30.40   20.50
   7   4  -1    4.60   17.20
   7  -4   1   -6.10   24.90
   7   4   1    7.10   18.50
  -7  -4   1   20.50   20.90
   7   4   1   24.90   19.00
   7  -4  -1   43.50   22.60
   0  -5  -1  547.55   29.70
   0  -5  -1  509.15   28.90
   0   5  -1  538.65   29.60
   0   5   1  538.65   29.60
   0   5   1  522.25   29.30
   0   5  -1  529.35   29.20
   0  -5   1  558.24   29.50
   0  -5   1  528.25   29.90
   0  -5   1  518.65   29.00
   1  -5   1  138.09   11.50
  -1  -5  -1  130.59   11.10
  -1   5   1  140.39   11.50
   1  -5   1  131.39   11.50
   1  -5   1  138.79    9.00
   1   5  -1  147.79   11.60
   1   5  -1  134.59    7.70
   1  -5  -1  120.29   10.60
  -1   5  -1  141.99   11.50
   1  -5  -1  135.99    8.30
   1   5   1  140.09   11.70
   1   5   1  152.78    8.50
  -1  -5   1  138.29   11.90
  -1   5  -1  144.79    8.20
   2  -5   1  202.88   17.90
  -2  -5  -1  214.28   16.60
   2   5  -1  244.88   12.10
   2   5  -1  204.98   12.60
  -2  -5  -1  210.18   13.50
  -2   5   1  183.98   18.20
   2   5  -1  196.88   17.10
   2  -5   1  212.88   16.80
   2  -5   1  220.28   11.70
  -2   5  -1  208.88   17.50
  -2  -5   1  217.18   17.10
  -2  -5   1  211.48   12.70
   2   5   1  202.28   12.90
   2  -5  -1  211.98   16.90
   2   5   1  230.08   17.70
   2  -5  -1  201.38   18.80
  -2   5  -1  213.18   12.00
  -2   5  -1  212.28   17.50
   3   5  -1  668.63   35.10
  -3  -5  -1  628.34   40.00
  -3  -5  -1  626.14   36.60
   3  -5   1  642.44   34.70
   3  -5   1  604.64   40.10
   3   5  -1  622.34   35.90
   3  -5   1  642.74   33.30
   3  -5  -1  617.94   33.50
   3  -5  -1  653.33   32.80
  -3  -5   1  638.94   40.20
   3   5   1  679.63   35.40
   3  -5  -1  598.14   39.90
  -3  -5   1  658.73   36.30
   4   5  -1    4.10    6.80
   4   5  -1   23.50    7.40
   4  -5   1   17.50    3.40
   4  -5   1   29.70    7.70
  -4  -5  -1   23.10   10.30
  -4  -5  -1   -1.40    8.30
   4  -5   1    7.70   11.10
  -4  -5   1   35.90   11.00
   4   5   1   32.10    7.40
   4  -5  -1    3.20   10.20
   4  -5  -1   19.50    5.60
   4  -5  -1   17.00    3.20
   5  -5   1   65.79   16.60
  -5  -5  -1   96.39   17.90
  -5  -5  -1   83.49   14.70
   5  -5   1   97.49   13.20
   5  -5   1   85.79    8.80
   5   5  -1   67.99   12.80
  -5  -5   1   89.89   17.20
   5  -5  -1  104.89   13.90
   5  -5  -1  103.79   17.30
   5  -5  -1   96.59    9.00
   5   5   1  130.99   17.20
   5   5   1  122.99   17.60
   6  -5   1   21.20   34.40
   6   5  -1   49.30   16.20
  -6  -5  -1   82.39   17.40
   6   5  -1   75.99   15.30
   6  -5   1   65.39   10.10
   6   5   1   73.39   16.10
  -6  -5   1   67.29   17.40
   6   5   1   76.99   15.80
   7   5  -1   -9.20   18.20
   7   5  -1  -14.50   17.20
  -7  -5  -1   10.70   20.50
   7  -5   1   21.90   23.60
   7  -5  -1  -21.80   21.40
  -7  -5   1   -9.50   21.90
   7   5   1   -4.80   18.30
   7   5   1    1.50   18.40
   0  -6   1  724.63   41.00
   0   6   1  761.72   41.50
   0   6  -1  787.02   41.50
   0   6   1  769.62   41.80
   0  -6   1  797.42   42.30
   0  -6  -1  724.73   40.80
   0  -6  -1  764.12   41.80
   0  -6   1  767.12   41.50
   0   6  -1  764.92   41.70
   1  -6   1   80.59    9.20
  -1   6   1   71.89    6.00
  -1  -6  -1   56.29    5.60
   1  -6   1   84.69    6.90
  -1  -6  -1   88.29    9.00
   1   6  -1   69.69    9.30
   1   6  -1   83.49    5.30
  -1   6   1   82.59   10.10
   1  -6   1   61.39    8.60
   1  -6  -1   75.99    8.80
  -1   6  -1   77.59    9.70
  -1  -6   1   73.09   10.00
  -1   6  -1   83.39    5.70
   1   6   1   77.39   10.50
   1   6   1   73.29    6.00
   1  -6  -1   69.99    6.20
  -1  -6   1   58.39    4.50
   2  -6   1   63.29    5.00
  -2   6   1   38.20    9.40
   2  -6   1   59.29   10.30
  -2  -6  -1   68.79    6.40
   2  -6   1   79.09   11.80
   2   6  -1   61.19    5.10
  -2  -6  -1   66.39    9.70
  -2   6  -1   69.89   11.60
  -2   6  -1   63.99    4.40
   2  -6  -1   55.39    8.80
   2   6   1   46.80    5.80
   2  -6  -1   50.49    9.90
  -2  -6   1   53.79    9.10
  -2  -6   1   51.39    5.30
   3  -6   1   66.69   11.70
  -3  -6  -1   55.99   11.60
   3   6  -1   70.69    6.30
   3  -6   1   69.19    6.70
   3  -6   1   57.09    4.50
   3   6  -1   65.89    8.00
  -3  -6  -1   51.49    7.70
   3  -6  -1   55.19   10.40
  -3  -6   1   56.69   11.00
  -3  -6   1   60.49    7.70
   3   6   1   63.39    7.50
   4   6  -1   11.30    6.20
  -4  -6  -1    3.60    9.10
  -4  -6  -1   10.30    7.60
   4   6  -1   10.30    6.60
   4  -6   1   13.80   11.50
   4  -6   1   17.50    6.30
   4  -6   1   18.20    2.70
   4   6   1    8.60    7.20
   4  -6  -1   25.20   10.80
   4   6   1   22.10    6.20
   4  -6  -1   13.80    1.80
  -4  -6   1   19.50    9.90
   5   6  -1   86.19   13.50
  -5  -6  -1  105.49   19.50
   5  -6   1  114.09    8.20
  -5  -6  -1   89.89   13.90
   5  -6   1   75.99   19.20
   5   6   1  123.59   16.90
   5  -6  -1  114.99   19.00
   5  -6  -1  115.19    7.80
  -5  -6   1  103.49   18.20
   5   6   1  107.19   18.20
   6  -6   1    7.10   17.30
   6   6  -1   44.30   13.00
   6   6  -1   30.20   16.60
  -6  -6  -1    0.80   17.20
   6  -6  -1   32.60   17.60
  -6  -6   1   11.50   17.70
   6   6   1   32.70   17.40
   6   6   1   24.90   13.90
   7  -6   1   44.20   27.10
   7   6  -1   49.70   22.20
  -7  -6  -1   64.79   24.10
   7  -6  -1   49.60   26.40
   7   6   1   40.30   21.40
  -7  -6   1    4.50   24.10
   0  -7  -1  996.30   55.39
   0   7  -1 1061.49   56.49
   0  -7   1 1088.49   56.49
   0   7   1 1080.49   56.69
   0  -7   1 1056.69   57.09
   0   7  -1 1077.59   56.29
   0  -7   1 1022.30   55.69
   0   7   1  997.80   56.29
   0  -7  -1 1031.50   56.69
  -1  -7  -1  137.99   12.60
   1  -7   1  121.59   12.80
  -1  -7  -1  109.49    8.60
   1  -7   1  147.79   12.60
  -1   7   1  135.89   13.30
   1   7  -1  131.09    8.80
   1   7  -1  119.19   13.70
   1  -7   1  144.19   10.60
  -1   7   1  141.49    9.50
   1   7   1  116.09   13.60
   1  -7  -1  139.79   12.10
  -1   7  -1  130.79   13.00
  -1  -7   1  126.99   12.30
  -1  -7   1  137.89    7.70
  -1   7  -1  135.59    9.20
   1  -7  -1  132.99    9.70
   1   7   1  144.89    9.80
   2  -7   1  530.55   27.20
   2  -7   1  477.65   32.20
  -2  -7  -1  492.35   32.10
   2   7  -1  513.65   26.00
  -2  -7  -1  516.15   27.50
  -2  -7   1  500.65   26.30
   2  -7  -1  435.36   32.00
  -2  -7   1  486.65   33.00
  -2   7  -1  512.75   26.20
  -3  -7  -1   26.80    6.40
   3  -7   1   33.50    4.00
   3   7  -1   32.70    4.30
  -3  -7  -1   36.00    9.60
   3   7  -1   36.20    5.40
   3  -7   1   37.70    6.00
   3  -7   1   18.00   10.40
   3  -7  -1   29.50    9.50
   3   7   1   28.80    5.40
  -3  -7   1   35.70   10.10
  -3  -7   1   41.10    5.70
  -4  -7  -1  192.18   21.60
   4  -7   1  149.49    8.90
   4   7  -1  156.78   11.80
  -4  -7  -1  133.89   14.90
   4  -7   1  126.39   19.80
   4  -7   1  158.78   11.80
   4   7  -1  138.29   13.80
  -4  -7   1  154.58   20.30
   4  -7  -1  150.18   19.80
   4   7   1  167.88   15.20
   4   7   1  147.49   13.20
   5   7  -1   38.30   10.80
  -5  -7  -1   24.40   11.00
   5  -7   1   31.50   17.40
  -5  -7  -1   40.40   14.70
   5  -7   1   44.40    5.00
   5   7   1   45.60   10.30
   5   7   1   47.70   13.50
  -5  -7   1   39.90   16.30
   5  -7  -1   36.70   15.50
  -6  -7  -1   24.30   19.10
   6  -7   1   11.90   19.80
   6   7  -1   36.70   12.40
   6   7  -1   -4.40   16.60
   6   7   1   14.10   13.20
   6  -7  -1   37.80   20.90
   6   7   1   37.40   17.70
  -6  -7   1   21.40   21.60
  -7  -7  -1   98.59   26.40
   7  -7   1  123.89   27.00
   7   7  -1  103.79   24.50
   7   7   1   95.89   23.20
   7  -7  -1  126.49   30.60
  -7  -7   1   44.30   26.50
   0   8  -1    2.80    5.70
   0  -8   1    7.20    3.70
   0   8   1    6.60    5.70
   0  -8  -1    2.00    3.20
   0  -8  -1   -0.30    4.60
   0   8  -1   10.00    4.60
   0  -8   1    2.30    5.10
   0  -8   1    5.70    5.40
   0   8   1    7.90    5.20
  -1   8   1 2226.38  113.69
   1  -8   1 2133.49  116.89
   1  -8   1 2206.08  116.49
   1  -8   1 2261.77  114.69
  -1  -8  -1 2104.59  112.99
   1   8  -1 2213.88  113.19
   1   8  -1 2099.39  116.39
  -1   8   1 2072.69  116.59
  -1  -8   1 2365.66  112.29
   1  -8  -1 2199.98  113.99
  -1  -8   1 2279.67  113.39
  -1   8  -1 2248.88  116.99
   1  -8  -1 2204.68  116.29
  -1   8  -1 2312.67  113.49
   1   8   1 2141.69  113.69
   1   8   1 2059.29  116.49
  -2  -8  -1  529.45   27.50
  -2  -8  -1  484.65   32.70
   2  -8   1  528.25   27.80
   2  -8   1  449.56   32.10
  -2  -8   1  454.75   32.80
   2  -8  -1  458.15   32.30
  -2   8  -1  502.85   26.20
   2   8   1  548.35   27.30
  -3  -8  -1  121.79   17.00
   3  -8   1  100.19   15.80
  -3  -8  -1  120.49   11.00
   3   8  -1  120.29    7.80
   3   8  -1  125.49    9.10
   3  -8  -1  101.89   15.20
   3   8   1   93.69    9.60
  -3  -8   1  118.39   16.60
   4   8  -1  770.72   41.20
  -4  -8  -1  679.33   42.30
   4   8  -1  768.22   39.90
  -4  -8  -1  731.43   48.20
   4  -8   1  752.02   50.19
   4   8   1  751.02   42.40
   4   8   1  643.04   40.80
   4  -8  -1  748.43   48.80
  -4  -8   1  760.02   49.70
  -5  -8  -1  -17.50   13.40
  -5  -8  -1    5.70   10.40
   5  -8   1   -1.20   13.90
   5   8  -1   10.40    8.60
   5  -8  -1   -3.80   16.00
   5   8   1   13.60    9.40
   5   8   1    5.40   13.00
  -5  -8   1    8.30   13.90
   6  -8   1  181.18   31.10
  -6  -8  -1  188.58   27.90
   6  -8  -1  181.78   29.30
   6   8   1  223.68   28.30
  -6  -8   1  202.38   28.70
   6   8   1  185.18   24.40
   7   8  -1   22.50   22.00
  -7  -8  -1   24.20   26.20
   7  -8   1    6.50   27.00
   7  -8  -1   -5.70   26.10
  -7  -8   1  -16.70   25.30
   7   8   1   38.00   24.40
   0   9  -1  681.33   39.30
   0   9   1  678.43   39.80
   0  -9   1  683.83   40.50
   0   9  -1  701.03   39.70
   0  -9   1  697.23   39.90
   0  -9  -1  719.83   40.20
   0  -9  -1  671.43   38.00
   0  -9   1  691.83   38.30
   0   9   1  659.93   39.50
  -1   9   1  281.27   17.30
   1  -9   1  255.77   21.80
  -1  -9  -1  251.77   20.90
  -1   9   1  234.28   20.10
   1  -9   1  277.07   20.10
   1   9  -1  264.57   16.60
   1  -9   1  299.77   18.40
  -1  -9  -1  276.67   15.80
   1  -9  -1  260.47   17.40
  -1   9  -1  284.17   21.20
  -1  -9   1  295.37   14.90
   1   9   1  256.37   17.30
  -1  -9   1  279.77   17.00
   1  -9  -1  216.68   20.60
  -1  -9   1  239.98   20.70
  -1   9  -1  260.27   16.70
  -2   9   1    3.80    2.00
   2  -9   1   -0.60    8.40
  -2  -9  -1    4.30    2.90
   2  -9   1   -3.40    4.40
  -2  -9  -1   -5.30    7.60
   2  -9  -1   -0.40    2.10
   2  -9  -1    0.60    7.10
  -2   9  -1    1.90    1.90
  -2  -9   1   -6.70    7.20
   2   9   1    3.80    3.60
   3  -9   1  203.18   21.20
  -3  -9  -1  189.18   23.10
  -3  -9  -1  200.48   14.80
   3  -9  -1  199.18   21.60
  -3  -9   1  168.28   22.00
   3   9   1  232.78   13.10
   4   9  -1  249.68   15.50
  -4  -9  -1  235.38   17.80
   4   9  -1  164.28   13.60
  -4  -9  -1  216.68   24.20
   4  -9   1  188.58   27.00
   4   9   1  228.88   17.40
   4   9   1  157.68   15.70
   4  -9  -1  211.08   26.70
  -4  -9   1  276.47   25.90
  -5  -9  -1   -2.30   14.10
  -5  -9  -1  -24.10   15.30
   5  -9   1    7.10   14.70
   5  -9  -1   -4.90   15.20
  -5  -9   1   11.90   15.60
   5   9   1    6.80    9.70
   5   9   1  -10.00   14.40
   6  -9   1   89.79   25.50
  -6  -9  -1   57.19   23.80
  -6  -9   1   24.40   19.70
   6  -9  -1   58.59   23.50
   6   9   1   23.40   20.00
  -7  -9  -1   75.69   30.40
   7   9  -1  125.09   28.90
   7  -9   1   99.89   31.00
   7   9   1  136.99   27.50
   7  -9  -1   76.19   30.40
  -7  -9   1   95.79   30.20
   0 -10  -1  364.36   22.70
   0 -10   1  363.96   25.20
   0 -10   1  391.56   23.30
   0  10   1  367.46   25.20
   0  10  -1  382.16   24.90
   0  10   1  386.26   25.30
   0 -10   1  373.36   28.00
   0  10  -1  354.46   25.10
   0 -10  -1  403.46   25.80
  -1  10   1   11.10    5.70
   1 -10   1    2.10   11.00
   1 -10   1   21.20    6.70
  -1 -10  -1    8.60    3.20
   1  10  -1    9.30    5.00
  -1 -10  -1   10.30    7.20
   1 -10   1   11.30    6.30
  -1  10  -1   13.30    9.70
   1  10   1   14.00    5.60
  -1  10  -1    9.90    5.20
  -1 -10   1    5.90    8.40
   1 -10  -1   10.90    5.60
  -1 -10   1   15.10    2.80
  -1 -10   1   15.00    5.60
   1 -10  -1   -0.70    5.70
  -2  10   1  227.48   14.00
   2 -10   1  227.88   21.40
  -2  10   1  238.68   13.30
  -2 -10  -1  259.67   23.40
  -2 -10  -1  255.37   14.60
   2 -10   1  260.87   16.50
   2 -10  -1  243.68   14.30
   2 -10  -1  243.78   20.10
   2  10   1  233.68   15.80
  -2 -10   1  255.37   23.20
  -2  10  -1  246.68   13.70
   3 -10   1  217.58   22.80
  -3 -10  -1  223.28   23.80
  -3 -10  -1  200.68   15.30
   3 -10  -1  223.28   23.40
   3  10   1  229.18   13.90
  -3 -10   1  233.08   23.00
   4  10  -1   73.49    8.30
  -4 -10  -1  104.89   17.00
   4  10  -1   86.29    6.20
  -4 -10  -1   68.29   10.20
   4 -10   1   92.69   17.60
   4 -10  -1   63.89   15.70
   4  10   1   75.09    9.90
  -4 -10   1  113.99   17.50
  -5 -10  -1   86.59   25.00
   5 -10   1  107.49   22.10
   5  10   1   97.39   25.80
   5 -10  -1  119.09   23.00
   5  10   1  106.59   15.60
  -5 -10   1   61.49   24.80
   6 -10   1   11.70   25.80
  -6 -10  -1   59.19   24.10
   6 -10  -1   40.70   21.70
   6  10   1   44.60   22.30
  -6 -10   1   23.40   21.50
   7  10  -1   90.29   25.70
   7 -10   1   50.59   31.70
  -7 -10  -1   38.60   30.70
  -7 -10   1  113.29   28.80
   7 -10  -1   26.00   27.80
   7  10   1  139.39   29.40
   0 -11   1   36.20    9.60
   0  11   1   32.30    9.30
   0 -11   1   48.00    7.30
   0  11  -1   37.50    9.20
   0  11   1   45.50    9.60
   0 -11   1   44.60    9.30
   0 -11  -1   41.60    6.60
   0 -11  -1   47.80    9.30
  -1 -11  -1  147.79   16.30
   1  11  -1  105.09   11.60
   1 -11   1  116.29   14.00
   1 -11   1  111.79   13.20
  -1 -11  -1  118.09    9.00
  -1  11   1  132.69   12.80
  -1 -11   1  118.09   12.20
   1  11   1  101.79   12.60
  -1  11  -1   98.09   11.90
  -1 -11   1  132.69    8.20
  -1 -11   1   91.89   13.70
   1 -11  -1  108.39   13.50
   1 -11  -1  129.19   13.00
  -2  11   1   38.50    4.90
   2 -11   1   53.39    7.70
  -2 -11  -1   35.20    4.70
  -2  11   1   37.30    4.70
   2 -11   1   34.50   10.50
  -2 -11  -1   45.00   12.00
   2  11   1   42.80    6.60
   2 -11  -1   45.80    5.50
   2 -11  -1   28.90   10.30
  -2 -11   1   51.89   12.10
  -2  11  -1   52.19    5.20
  -3 -11  -1  124.49   19.20
  -3 -11  -1  125.49   11.20
   3 -11   1  105.69   16.20
   3  11   1  111.39   10.60
  -3 -11   1  126.09   20.50
   3 -11  -1  118.59   17.90
   4 -11   1   70.09   16.80
  -4 -11  -1   81.39   19.20
  -4 -11  -1   69.19    9.90
  -4 -11   1   77.69   17.80
   4 -11  -1   55.29   15.80
   4  11   1   77.19    9.50
  -5 -11  -1   29.30   19.90
   5 -11   1    5.70   19.90
   5  11   1   12.40   19.00
  -5 -11   1   17.70   19.90
   5 -11  -1   20.70   16.80
   6 -11   1   -1.90   24.60
  -6 -11  -1   16.10   25.20
   6 -11  -1  -11.80   21.10
   6  11   1    3.20   22.20
  -6 -11   1  -22.70   21.60
   0  12   1   19.00    9.60
   0 -12   1    5.40    9.10
   0 -12   1   17.30    6.40
   0  12  -1   24.80    9.20
   0 -12  -1   27.00    6.50
   0 -12  -1   19.10    8.90
   0 -12   1    0.20    9.80
  -1  12   1  103.59   13.80
   1  12  -1  120.49   12.90
  -1 -12  -1  121.09    9.50
   1 -12   1   91.59   12.80
  -1 -12  -1  110.09   15.20
   1 -12   1  138.99   15.40
  -1  12  -1   98.29   11.30
   1 -12  -1  106.49   14.20
  -1 -12   1  138.89    8.60
  -1 -12   1  109.19   13.50
   1  12   1   96.09   14.20
  -1 -12   1  122.89   16.80
   1 -12  -1   97.49   12.90
   2 -12   1  218.08   16.60
  -2  12   1  201.08   13.20
  -2 -12  -1  202.48   24.30
  -2  12   1  203.18   12.10
  -2 -12  -1  190.68   12.60
   2 -12   1  141.19   20.50
  -2 -12   1  200.18   23.50
   2 -12  -1  188.68   20.50
   2  12   1  170.48   15.10
  -2  12  -1  196.68   12.40
   2 -12  -1  203.18   13.80
  -3 -12  -1   71.39    9.50
  -3 -12  -1   71.09   15.40
   3 -12   1   70.19   15.20
   3 -12  -1   65.19   14.40
   3  12   1   82.99    9.90
  -3 -12   1   99.59   19.00
  -4 -12  -1  135.39   22.00
   4 -12   1  139.49   22.10
   4 -12  -1  144.39   23.90
  -4 -12   1  147.89   24.40
   5 -12   1  -13.50   19.20
  -5 -12  -1    5.20   18.40
   5 -12  -1   12.60   17.60
  -5 -12   1   13.50   22.40
   5  12   1   -3.50   17.30
   6 -12   1   -0.30   23.00
  -6 -12  -1   38.80   27.00
   6  12   1   21.70   21.70
   6 -12  -1   -4.20   24.00
  -6 -12   1  -15.10   25.50
   0 -13   1   12.20    9.90
   0 -13  -1    7.70    5.10
   0 -13  -1    8.90    9.50
   0 -13   1    0.20   11.10
   0  13  -1  -21.30    9.30
   1 -13   1  145.49   18.80
   1 -13   1  158.18   17.20
   1  13  -1  160.88   15.40
  -1 -13  -1  161.38   12.00
  -1 -13  -1  158.58   18.70
  -1  13   1  162.38   17.20
  -1 -13   1  145.19   16.50
  -1  13  -1  148.89   15.70
  -1 -13   1  187.88   11.00
  -1 -13   1  140.59   18.60
   1 -13  -1  118.59   16.30
   1  13   1  156.98   17.00
   1 -13  -1  163.08   16.10
   2 -13   1   45.60    9.70
  -2 -13  -1   50.19   14.60
   2 -13   1   37.60   10.40
  -2 -13  -1   49.60    6.90
  -2  13   1   61.09    7.10
  -2  13   1   65.49    7.30
   2 -13  -1   44.00   11.10
   2 -13  -1   53.09    7.50
  -2 -13   1   47.50   13.10
   2  13   1   52.79    8.70
  -2  13  -1   50.49    6.20
  -3 -13  -1    7.90    5.60
  -3 -13  -1   -1.70   14.90
   3 -13   1   -0.80   12.50
   3 -13  -1  -20.20   10.70
  -3 -13   1    5.30   15.50
  -4 -13  -1   22.10   16.20
   4 -13   1   30.70   19.20
   4 -13  -1   24.70   24.60
  -4 -13   1    3.10   16.80
  -5 -13  -1   25.40   23.20
   5 -13   1   45.40   21.40
  -5 -13   1  -30.30   18.70
   5 -13  -1    5.50   20.80
   5  13   1   43.10   20.20
   6 -13   1  -18.20   27.70
  -6 -13  -1   25.70   25.80
   6  13  -1   -7.70   26.30
   6  13   1   45.00   25.60
  -6 -13   1  -47.20   26.50
   6 -13  -1    6.40   23.10
   0 -14   1   52.59   13.30
   0 -14  -1   63.59    8.80
   0 -14  -1   61.29   12.50
   0 -14   1   66.69    9.00
  -1 -14  -1  538.95   38.70
   1 -14   1  474.45   35.00
   1  14  -1  545.55   33.00
   1 -14   1  512.95   34.90
  -1 -14  -1  559.84   30.40
  -1 -14   1  573.44   39.40
   1 -14  -1  497.85   33.30
   1  14   1  452.55   34.20
  -1 -14   1  528.75   34.00
   1 -14  -1  532.55   34.30
  -1 -14   1  571.74   29.30
  -2  14   1   99.39   11.00
  -2 -14  -1   91.29    8.60
   2 -14   1   70.39   15.30
   2 -14   1   89.39   12.30
  -2 -14  -1   79.69   18.30
   2 -14  -1   99.19   11.80
   2 -14  -1   81.09   15.50
  -2 -14   1   86.59   17.10
  -3 -14  -1  -12.60   14.40
   3 -14   1    2.60   13.60
  -3 -14   1    3.10   16.10
   3 -14  -1   -5.70   11.30
  -4 -14  -1   -4.60   19.80
   4 -14   1   16.30   16.20
  -4 -14   1   32.40   22.70
   4 -14  -1   14.00   15.40
  -5 -14  -1   19.60   24.60
   5 -14   1   23.40   21.50
   5  14   1   31.50   22.40
  -5 -14   1   31.10   22.10
   5 -14  -1   11.00   20.40
  -6 -14  -1  -32.20   28.10
   6 -14   1   10.10   30.30
   6  14  -1   51.29   28.80
   6  14   1   50.99   26.80
   6 -14  -1  -19.70   24.10
  -6 -14   1   -2.50   30.20
   0 -15   1   15.20   12.00
   0 -15  -1    2.90   11.70
   0 -15   1   16.90    7.10
   0 -15  -1   12.90    5.80
   1 -15   1  153.48   18.80
  -1 -15  -1  176.68   21.70
   1 -15   1  212.98   19.70
   1 -15  -1  171.68   19.30
  -1 -15   1  171.48   12.70
   1 -15  -1  179.88   18.50
  -1 -15   1  171.08   22.50
  -2 -15  -1  657.33   47.50
   2 -15   1  656.53   38.80
  -2  15   1  613.74   36.00
  -2 -15  -1  628.34   34.30
   2 -15   1  563.34   42.50
   2 -15  -1  623.14   36.50
  -2 -15   1  613.94   47.60
   2 -15  -1  642.64   42.10
   3 -15   1   71.49   17.70
   3 -15  -1   52.59   16.50
  -4 -15  -1   -8.90   19.00
   4 -15   1   21.90   19.20
   4 -15  -1   28.30   18.00
  -4 -15   1   17.50   25.00
  -5 -15  -1   61.09   29.00
   5 -15   1   34.00   25.40
  -5 -15   1   61.49   29.00
   5 -15  -1   42.50   25.10
   5  15   1   58.19   25.70
   0 -16  -1   12.00   12.10
   0 -16   1   11.10   14.00
   0 -16   1    6.00    6.90
   0 -16  -1   -4.20    6.10
  -1 -16  -1  435.56   29.10
   1 -16   1  498.85   35.10
  -1  16   1  467.65   34.40
   1 -16   1  525.05   35.90
  -1 -16  -1  496.95   40.60
   1 -16  -1  510.95   34.10
   1 -16  -1  527.75   33.70
  -1 -16   1  517.85   40.50
  -1 -16   1  521.55   28.60
   2 -16   1  186.68   24.90
  -2 -16  -1  210.58   27.90
   2 -16   1  273.67   24.30
   2 -16  -1  175.58   25.10
  -2 -16   1  233.68   31.70
  -3 -16  -1   86.29   21.00
   3 -16   1   43.70   19.20
  -3 -16   1  101.99   24.80
   3 -16  -1   91.99   27.10
   4 -16   1   20.90   20.90
  -4 -16  -1  -15.20   23.80
   4 -16  -1  -24.80   16.40
  -4 -16   1   -7.50   24.30
   4  16   1   -8.80   23.00
   5 -16   1   -5.20   24.90
  -5 -16  -1   10.40   27.00
  -5 -16   1   51.19   27.40
   5 -16  -1  -17.10   19.70
   5  16   1   63.69   28.10
   0 -17   1   43.30    9.30
   0 -17  -1   42.20   15.60
   0 -17  -1   37.80    8.20
   0 -17   1   63.59   16.00
  -1 -17  -1   12.00   15.70
  -1 -17  -1   17.30    7.10
   1 -17   1   13.80   14.00
  -1  17   1   39.50   13.00
   1 -17   1    8.80   11.30
   1 -17  -1    9.90   12.90
  -1 -17   1   25.00   17.20
   1 -17  -1    5.90   10.80
   2 -17   1  225.28   26.80
  -2 -17  -1  230.88   30.00
  -2 -17   1  286.37   43.50
   2 -17  -1  217.08   26.00
   3 -17   1   51.49   17.80
  -3 -17  -1   39.30   21.10
  -3 -17   1   41.50   21.70
   3 -17  -1   71.99   16.70
  -4 -17  -1   -9.10   25.80
   4 -17   1  -22.10   20.30
   4  17   1   23.60   26.50
  -4 -17   1   10.30   28.60
   4 -17  -1    2.60   18.90
   5 -17   1   54.29   24.50
  -5 -17  -1   49.70   34.30
  -5 -17   1   80.89   30.30
   5 -17  -1   -8.30   23.60
   5  17   1  101.69   31.90
   0  18   1   60.49   17.80
   0 -18  -1   31.00   16.30
   0 -18   1   45.10    9.00
   0 -18  -1   42.10    9.00
   0 -18   1   48.60   18.80
  -1 -18  -1   26.00   16.80
   1 -18   1   24.10   16.40
   1 -18   1   38.60   12.90
  -1  18   1   19.60   14.30
   1 -18  -1   38.40   11.10
  -1 -18   1   48.70   19.90
   1 -18  -1   11.00   14.00
   2 -18   1   42.80   17.00
  -2 -18  -1   62.29   22.70
  -2 -18   1   41.70   23.60
   2 -18  -1   79.09   16.70
  -3 -18  -1    3.30   23.50
   3 -18   1   -7.80   17.40
  -3 -18   1   12.80   21.50
   3  18   1  -23.80   23.20
   3 -18  -1  -26.40   17.70
   4 -18   1   37.70   22.60
  -4 -18  -1  -27.00   26.80
   4 -18  -1   60.99   22.90
   4  18   1  -10.10   29.20
  -4 -18   1   65.19   27.80
   0  19   1   23.40   17.30
   0 -19   1    4.70   19.30
   0 -19  -1   29.80   18.20
   1 -19   1   32.30   13.70
  -1 -19  -1   25.00   18.70
   1  19   1   66.89   20.70
   1 -19  -1   22.30   13.50
  -1 -19   1   23.40   22.00
   2 -19   1   -5.40   15.70
  -2 -19  -1  -14.50   18.10
  -2 -19   1  -13.50   22.80
   2  19   1   25.90   23.20
   3 -19   1   33.60   20.30
  -3 -19  -1   -6.80   25.90
  -3 -19   1   -4.40   25.70
   3  19   1   32.80   27.30
   3 -19  -1    3.20   19.40
  -4 -19  -1   48.30   34.50
  -4 -19   1   54.79   33.60
   4  19   1   69.19   31.70
   0  20   1   56.89   20.10
   0 -20   1   29.30   22.70
   0 -20  -1   14.70   20.40
  -1 -20  -1  -23.90   20.90
  -1 -20   1  -19.90   23.50
   1  20   1   -5.20   22.90
   1 -20  -1   15.70   13.00
   2 -20   1   29.90   18.30
  -2 -20  -1  -26.70   22.70
  -2 -20   1   -8.40   25.30
   2 -20  -1   15.70   17.30
   2  20   1  -10.60   25.10
   3 -20   1    0.50   22.10
  -3 -20  -1  -24.10   29.10
   3  20   1   -7.20   28.80
  -3 -20   1   40.60   31.40
   3 -20  -1    6.20   21.60
  -1 -21  -1    1.70   23.70
  -1 -21   1   37.60   27.00
   1  21   1   49.90   24.10
  -2 -21  -1   22.50   28.60
   2  21   1   19.30   28.60
  -2 -21   1   17.70   29.80
   2 -21  -1    8.40   17.00
   0   0   2    2.50    0.80
   0   0  -2   -1.80    0.80
   1   0   2  739.33   39.30
  -1   0  -2  735.43   40.00
   1   0   2  794.42   39.70
   1   0   2  786.72   39.90
  -1   0   2  738.03   39.40
   1   0  -2  724.53   39.60
   1   0  -2  768.32   39.30
  -1   0   2  709.63   39.60
  -1   0  -2  739.63   39.50
  -2   0   2  770.02   43.90
  -2   0  -2  773.32   43.00
  -2   0  -2  774.92   44.30
   2   0  -2  781.92   43.70
   2   0  -2  794.22   44.00
   2   0   2  786.52   42.90
   2   0   2  804.62   43.30
  -2   0   2  809.42   43.30
   2   0   2  813.42   44.00
   2   0  -2  829.22   43.10
  -3   0   2 1970.20   99.99
   3   0   2 1764.92   98.99
  -3   0  -2 1723.93  102.19
   3   0  -2 1941.51   98.29
   3   0   2 1818.02  102.79
   3   0   2 1859.01   97.69
  -3   0  -2 1869.91   97.99
   3   0   2 1765.42   98.19
  -3   0   2 1944.01   98.49
   3   0  -2 1880.61   99.79
   3   0  -2 1846.42   99.19
  -4   0  -2  370.06   23.90
   4   0   2  336.47   23.40
   4   0   2  349.47   27.40
   4   0  -2  400.46   26.50
   4   0  -2  346.67   25.90
  -4   0  -2  329.07   25.80
  -5   0  -2  153.58   17.30
  -5   0  -2  119.99   17.40
  -5   0   2  129.59   17.20
   5   0   2  149.09   20.90
   5   0   2  134.89   14.80
   5   0  -2  139.99   18.80
   6   0  -2   13.40   14.00
   6   0   2   23.60   14.10
  -6   0  -2    7.70   15.10
   6   0   2   15.60    9.60
   6   0  -2    2.30   10.70
  -6   0   2    2.50   12.20
   7   0   2   17.10   13.90
   7   0  -2   53.19   16.30
  -7   0   2   26.90   17.20
   7   0  -2   54.19   24.10
   7   0   2    8.90   21.50
   0  -1  -2   39.20    3.60
   0  -1  -2   36.40    3.90
   0   1   2   53.59    3.50
  -1  -1  -2 8328.07  422.46
  -1  -1  -2 8393.06  422.76
   1   1  -2 8980.30  422.76
   1  -1   2 8542.35  423.06
  -1  -1  -2 8478.05  422.76
  -1   1   2 8113.69  422.86
   1  -1   2 8173.68  421.66
   1   1  -2 7834.02  421.86
  -1   1   2 8085.39  421.66
   1  -1  -2 8284.17  421.56
  -1   1  -2 8404.86  423.26
  -1   1  -2 8346.96  421.86
  -1  -1   2 7796.52  421.96
  -1  -1   2 8311.97  422.76
   1   1   2 8220.28  422.56
   1   1   2 8779.52  422.36
   1   1   2 8486.05  422.76
   1  -1  -2 8001.10  422.76
   2  -1   2  478.95   25.60
  -2  -1  -2  441.96   26.70
   2   1  -2  466.55   26.60
  -2  -1  -2  453.55   27.30
   2  -1   2  464.95   26.30
   2   1  -2  473.35   27.00
  -2   1   2  447.96   25.90
  -2   1   2  443.06   27.40
   2  -1   2  449.16   27.50
   2   1  -2  476.95   27.10
   2  -1  -2  504.65   25.90
  -2   1  -2  447.86   27.90
   2  -1  -2  460.45   27.50
  -2  -1   2  481.55   27.20
  -2  -1   2  469.95   26.80
   2   1   2  473.95   26.80
   2  -1  -2  449.66   27.60
   2   1   2  427.86   26.80
   2   1   2  458.25   26.70
  -2   1  -2  464.55   26.10
   3   1  -2  619.94   36.60
   3  -1   2  621.14   34.30
   3  -1   2  566.74   37.60
   3   1  -2  637.64   36.20
   3  -1   2  597.74   35.30
  -3   1   2  598.94   34.80
   3  -1   2  620.74   37.90
  -3  -1  -2  606.44   35.70
  -3  -1  -2  564.54   36.50
   3   1  -2  653.83   36.40
  -3   1   2  630.94   37.80
  -3  -1   2  642.84   37.00
  -3   1  -2  675.03   34.90
   3   1   2  603.24   36.20
   3   1   2  558.44   36.20
   3   1   2  603.14   35.50
   3  -1  -2  657.53   35.10
   3  -1  -2  570.74   37.30
   3  -1  -2  584.54   36.50
  -3   1  -2  561.34   37.10
  -3  -1   2  630.44   36.40
  -4  -1  -2  266.47   18.90
   4   1  -2  207.58   18.90
   4  -1   2  245.88   21.30
  -4   1   2  269.17   18.80
   4  -1   2  251.67   22.20
  -4  -1  -2  249.28   20.80
   4  -1   2  214.18   18.30
  -4  -1   2  242.68   19.60
   4  -1  -2  246.78   19.90
   4   1   2  244.08   20.80
  -4   1  -2  241.88   20.80
  -4   1  -2  215.18   18.50
   4  -1  -2  184.68   20.10
   4   1   2  226.98   18.00
  -5  -1  -2   98.09   16.40
  -5   1   2   96.59   12.60
   5   1  -2   88.49   14.10
   5  -1   2  113.59   12.60
  -5  -1  -2  120.89   15.90
   5  -1   2  118.89   18.70
   5   1   2   95.29   15.40
  -5  -1   2   93.79   14.40
   5  -1  -2   92.29   16.10
  -5   1  -2   87.79   15.30
   5  -1  -2   87.39   12.00
   5   1   2   98.09   13.00
   6  -1   2   16.30    9.30
  -6   1   2   18.10   12.10
   6   1  -2    5.10   12.20
  -6  -1  -2   36.60   13.20
   6  -1   2   21.70   15.40
  -6  -1  -2   23.50   15.60
   6   1  -2   20.60   11.70
   6   1   2   36.60   15.00
   6   1   2   30.40   12.00
  -6  -1   2   21.90   13.50
   6  -1  -2    8.60   10.40
   6  -1  -2   23.50   14.80
   7   1  -2   51.49   19.80
   7   1  -2   60.79   16.90
   7  -1   2   29.10   12.40
   7  -1   2   40.20   20.60
  -7  -1   2   68.39   19.10
   7  -1  -2   57.59   15.20
   7   1   2   36.80   15.00
   7   1   2   24.90   21.60
   7  -1  -2   76.59   21.20
   0   2  -2  102.19    6.40
   0   2   2  109.99    6.50
   0  -2  -2  107.49    6.40
   0  -2  -2  101.49    6.50
   0  -2   2   95.69    6.60
   0   2   2  100.99    6.60
   0   2   2  100.29    6.30
  -1  -2  -2 9364.16  467.05
   1  -2   2 9704.53  468.35
   1   2  -2 8732.23  466.45
   1  -2   2 8521.55  466.55
  -1   2   2 9284.67  468.25
   1   2  -2 9925.61  468.15
  -1  -2  -2 9434.56  468.05
  -1   2   2 8768.72  466.35
  -1  -2   2 8617.84  466.55
   1  -2  -2 8979.00  468.05
  -1  -2   2 9573.54  468.25
   1   2   2 9999.00  467.05
  -1   2  -2 9261.97  468.45
   1   2   2 9443.85  468.05
   1   2   2 9273.27  467.95
  -1   2  -2 9034.70  466.45
   1  -2  -2 8406.56  466.25
   2   2  -2  594.34   33.70
   2  -2   2  638.84   36.20
  -2   2   2  594.84   35.60
   2  -2   2  607.44   32.70
  -2  -2  -2  599.14   34.50
   2  -2   2  633.04   33.50
   2   2  -2  633.94   35.30
   2   2  -2  621.54   34.10
   2  -2   2  621.74   36.00
  -2  -2  -2  628.84   35.10
  -2   2   2  613.64   33.10
   2   2   2  597.54   34.70
   2  -2  -2  599.44   36.20
  -2   2  -2  566.34   33.20
   2  -2  -2  609.84   35.50
   2   2   2  582.44   35.20
  -2  -2   2  595.34   35.30
  -2   2  -2  587.44   36.10
  -2  -2   2  625.64   34.10
   2  -2  -2  669.73   32.90
   2   2   2  674.83   34.70
   3   2  -2 1234.98   68.29
  -3  -2  -2 1203.18   68.09
  -3   2   2 1253.47   70.19
   3   2  -2 1203.18   67.19
  -3   2   2 1277.47   66.09
   3   2  -2 1259.17   67.59
   3  -2   2 1166.58   69.39
   3  -2   2 1271.47   65.59
   3  -2   2 1212.18   66.49
   3  -2  -2 1381.76   66.19
  -3  -2   2 1305.47   68.89
   3   2   2 1316.17   67.39
  -3   2  -2 1199.18   69.79
   3  -2  -2 1179.98   69.09
   3   2   2 1175.18   68.19
   3  -2  -2 1194.18   69.59
  -4   2   2   82.19   11.00
   4  -2   2  105.39   12.70
   4  -2   2   78.99   14.00
  -4  -2  -2   79.19   11.00
   4   2  -2   77.79   11.20
   4  -2   2  105.19    9.50
  -4  -2  -2   73.29   12.00
   4   2   2   83.59   11.60
   4  -2  -2  105.79   12.90
  -4   2  -2   71.29   12.80
  -4  -2   2  103.19   13.80
   4  -2  -2   89.29   13.00
   4   2   2   70.29   11.40
  -5  -2  -2    3.80    9.80
   5  -2   2   -8.00   11.60
  -5  -2  -2    7.20    9.40
   5   2  -2    1.70    9.20
   5  -2   2   -6.70    6.00
  -5   2   2   -1.40    8.30
  -5   2  -2   24.90   11.90
   5  -2  -2   13.80   10.00
  -5  -2   2  -18.60   10.10
   5  -2  -2   -5.80    7.10
   5   2   2    0.90    8.40
   5   2   2   -4.70    9.20
   6   2  -2   -0.40   12.80
   6  -2   2    7.80    8.30
   6   2  -2   -0.80   12.70
  -6  -2  -2    6.00   12.90
  -6   2   2    2.60   11.00
   6  -2   2   10.10   14.90
  -6  -2  -2   19.70   14.70
   6   2   2   -3.90   10.70
   6   2   2    6.60   13.40
   6  -2  -2   17.10   13.70
  -6  -2   2   -3.20   12.80
   6  -2  -2   -7.10    9.70
   7   2  -2    8.50   16.20
   7  -2   2  -25.30   22.20
   7  -2   2    2.90   10.90
   7   2  -2   20.40   19.10
   7   2   2   12.50   16.30
   7  -2  -2   36.70   21.40
  -7  -2   2   -6.60   18.90
   0   3   2   98.09    6.80
   0  -3   2   90.39    6.30
   0  -3  -2   98.89    6.90
   0   3  -2   92.29    6.60
   0   3  -2   93.49    6.50
   0  -3  -2  103.09    6.40
   0   3   2  105.79    6.90
   0  -3   2   88.39    6.80
   0   3   2   95.39    6.60
   0  -3  -2   99.09    6.70
   1  -3   2   33.10    2.90
  -1   3   2   25.60    4.80
   1   3  -2   38.00    2.20
   1  -3   2   23.90    4.60
   1   3  -2   33.60    5.30
  -1  -3  -2   41.30    3.70
  -1  -3  -2   40.80    5.40
   1  -3   2   36.30    5.70
   1   3   2   32.40    5.30
  -1   3  -2   29.70    2.80
   1  -3  -2   26.80    4.50
   1   3   2   33.70    4.90
   1  -3  -2   37.40    2.60
  -1   3  -2   27.40    4.90
  -1  -3   2   33.00    5.10
  -2   3   2  106.99   11.40
   2   3  -2  107.19    8.70
   2  -3   2  109.99   11.10
  -2  -3  -2  129.49   10.80
   2  -3   2  119.69    7.30
   2  -3   2  125.59    8.60
   2  -3   2  102.99   12.00
  -2  -3  -2  113.29    9.50
   2   3  -2  108.79    8.40
  -2   3   2  112.59    7.60
   2   3  -2  120.79   12.10
  -2   3  -2  111.79    8.30
   2   3   2  110.19   10.30
   2   3   2  106.69   11.00
  -2   3  -2  117.09   11.60
   2  -3  -2  117.79   12.10
  -2  -3   2  113.49   11.40
   2  -3  -2  115.39   10.90
   2   3   2  134.99    8.90
   2  -3  -2  119.89    7.40
   3  -3   2   53.09   10.00
  -3   3   2   64.89    7.00
   3  -3   2   68.79    8.80
   3  -3   2   72.09    6.30
  -3  -3  -2   68.09   10.20
   3   3  -2   60.09   11.10
   3   3  -2   60.89    8.70
  -3  -3  -2   58.79    8.80
   3   3  -2   58.69    8.40
  -3   3  -2   56.49   10.80
  -3  -3   2   49.80    8.90
   3   3   2   77.89   10.20
   3  -3  -2   52.69    9.70
   3   3   2   87.29    9.60
   3  -3  -2   71.19    7.40
  -4  -3  -2  172.78   17.40
   4  -3   2  178.78   19.00
  -4  -3  -2  173.18   16.80
   4  -3   2  192.88   12.80
   4   3  -2  146.79   18.00
  -4   3   2  175.28   13.50
   4   3  -2  189.78   18.30
   4  -3   2  170.08   16.60
   4  -3  -2  150.48   13.20
   4  -3  -2  172.38   14.80
  -4  -3   2  207.08   19.00
  -4   3  -2  156.88   18.40
   4   3   2  149.69   15.70
   4  -3  -2  182.18   18.80
   4   3   2  167.18   16.90
   5  -3   2  274.97   28.90
  -5  -3  -2  264.67   24.40
   5  -3   2  243.48   17.80
  -5   3   2  257.47   19.40
   5   3  -2  228.88   22.90
  -5  -3  -2  220.18   23.60
   5   3   2  212.48   22.30
   5  -3  -2  286.87   19.10
   5   3   2  245.58   23.50
  -5  -3   2  278.37   25.70
  -5   3  -2  245.58   26.10
   5  -3  -2  269.37   22.40
   5  -3  -2  254.17   25.50
   6  -3   2   16.70   16.80
   6   3  -2   14.80   13.60
  -6  -3  -2   14.00   13.90
  -6  -3  -2   22.70   14.10
  -6   3   2    7.50   11.00
   6  -3   2   44.40    8.20
   6   3  -2   15.10   12.20
   6  -3  -2   39.00   18.40
   6   3   2   17.40   13.80
  -6  -3   2   31.00   15.70
   6   3   2   13.30   12.10
   6  -3  -2   26.90    9.10
   7  -3   2   24.50   23.20
   7   3  -2   55.19   20.30
  -7  -3  -2   37.40   24.80
   7   3  -2   24.00   20.90
   7  -3  -2   55.19   20.10
   7   3   2   10.40   19.70
   7   3   2   20.70   16.70
  -7  -3   2   28.50   19.60
   0  -4   2  475.05   26.60
   0  -4  -2  493.05   26.40
   0   4   2  457.65   26.40
   0   4  -2  494.85   26.40
   0  -4  -2  482.95   26.00
   0   4   2  490.05   26.50
   0  -4   2  468.05   26.20
   0   4  -2  480.15   26.30
   0   4   2  474.15   26.30
   0  -4   2  482.05   26.10
   1  -4   2  279.77   17.50
   1  -4   2  275.07   14.80
  -1  -4  -2  256.47   15.20
  -1   4   2  250.07   17.40
   1  -4   2  291.07   17.90
   1   4  -2  273.97   17.50
  -1   4   2  267.77   14.40
  -1   4   2  244.88   13.90
  -1  -4  -2  268.17   17.00
   1   4   2  267.57   17.30
   1  -4  -2  257.97   16.90
   1   4   2  251.17   16.70
  -1   4  -2  285.57   14.50
   1   4   2  263.37   15.20
  -1  -4   2  281.07   17.80
  -1   4  -2  263.57   17.40
   2  -4   2   71.99    5.00
   2   4  -2   70.89    6.00
   2  -4   2   78.99   10.00
  -2  -4  -2   74.89    7.60
   2   4  -2   73.79    6.20
   2  -4   2   84.19   11.30
   2   4  -2   86.79   10.70
  -2  -4  -2   79.49    9.20
  -2   4   2   79.39   10.50
  -2   4  -2   77.99   10.90
   2   4   2   86.39    6.70
  -2   4  -2   75.19    6.00
   2  -4  -2   78.29    9.50
   2   4   2   69.79    9.60
  -2  -4   2   76.79    9.60
   3  -4   2  120.79   10.40
   3   4  -2  123.99   10.80
   3  -4   2   91.09   14.00
   3  -4   2  125.39    8.10
  -3  -4  -2  117.99   13.60
   3   4  -2  113.49   10.70
  -3   4   2  125.49    8.40
  -3  -4  -2  127.99   12.30
  -3   4  -2   93.89   13.50
   3  -4  -2  113.29   13.50
   3   4   2  100.89   13.20
   3   4   2  141.79   10.90
  -3  -4   2  101.19   14.10
   3  -4  -2  131.89    8.60
   3  -4  -2  123.99    8.10
   4   4  -2   46.70    9.70
  -4  -4  -2   45.30   11.10
   4  -4   2   55.79    6.60
   4   4  -2   47.60    8.80
   4  -4   2   31.20   11.10
  -4  -4  -2   43.40    9.70
  -4   4   2   65.69    8.10
   4  -4   2   48.60    9.20
  -4  -4   2   50.09   11.20
   4  -4  -2   54.09    6.40
   4  -4  -2   48.20   11.30
   4   4   2   42.90    9.30
   4   4   2   61.59   11.70
  -4   4  -2   26.30   11.70
   4  -4  -2   67.79    7.60
   5  -4   2   92.99   16.80
   5  -4   2   75.09   14.20
  -5   4   2  112.19   12.60
  -5  -4  -2   91.89   14.60
   5   4  -2   96.29   13.20
  -5  -4  -2   85.79   14.30
   5  -4  -2  105.39   11.20
  -5  -4   2   83.49   16.50
   5  -4  -2  115.79   14.90
   5   4   2   93.69   14.40
   5  -4  -2  104.49   17.50
   5   4   2   98.29   15.60
  -5   4  -2   77.19   16.90
   6  -4   2   47.10    8.20
   6  -4   2   38.40   18.20
  -6  -4  -2   30.30   16.00
  -6  -4  -2   56.19   14.80
   6   4  -2   53.49   14.70
   6  -4  -2   48.60   20.00
  -6  -4   2   53.59   17.50
   6  -4  -2   44.30    9.00
   6   4   2   52.99   14.30
   6   4   2   24.00   15.00
   7   4  -2   15.10   18.30
   7  -4   2   11.30   23.80
  -7  -4  -2   33.20   21.30
   7   4  -2  -10.50   16.80
  -7  -4   2  -35.00   20.60
   7   4   2   22.00   18.00
   7   4   2  -12.00   20.10
   7  -4  -2  -14.10   22.00
   0  -5   2    5.90    2.50
   0  -5   2    8.00    3.50
   0   5   2    7.60    3.40
   0  -5  -2   11.00    3.10
   0   5  -2    7.00    3.10
   0   5   2   10.30    3.50
   0   5  -2    6.70    3.00
   0   5   2    6.00    2.90
   0  -5  -2    7.50    2.30
   0  -5   2    8.70    3.00
   1  -5   2   82.09    6.50
   1   5  -2   91.39   10.00
  -1   5   2   70.79    9.80
  -1   5   2   81.89    6.30
  -1   5   2   90.99    5.60
  -1  -5  -2   89.59    8.80
   1  -5   2   89.29    8.80
   1  -5   2   88.89    9.80
   1   5   2  107.49    6.60
  -1   5  -2   85.59    5.80
   1  -5  -2   87.89    8.50
   1   5   2   74.79   10.00
  -1   5  -2   85.19    8.90
  -1  -5   2   91.89    9.90
  -2   5   2  557.44   35.40
  -2  -5  -2  632.94   32.30
   2  -5   2  615.94   36.20
   2   5  -2  591.44   35.20
   2  -5   2  587.44   35.70
   2   5  -2  581.54   30.50
   2  -5   2  597.94   30.50
   2   5   2  560.44   35.20
   2  -5  -2  588.04   37.50
   2   5   2  497.75   31.60
  -2  -5   2  576.84   37.40
  -2   5  -2  581.84   30.70
   3   5  -2    9.90    4.10
  -3  -5  -2   11.60    5.40
   3  -5   2   14.70    8.60
   3  -5   2    4.20    2.00
  -3  -5  -2    7.60    6.90
   3   5  -2    4.80    4.10
   3  -5   2   11.20    4.40
   3   5   2    3.40    4.30
  -3   5  -2    3.10    6.50
  -3   5  -2    7.50    4.30
   3   5   2    6.50    6.60
   3  -5  -2    3.90    6.20
  -3  -5   2    2.90    7.00
   4  -5   2   72.79   13.90
   4  -5   2   69.79    6.70
   4  -5   2   82.19   10.30
  -4  -5  -2   79.29   14.20
   4   5  -2   80.79   11.50
  -4  -5  -2   67.09   10.70
   4   5  -2   78.59   10.20
   4   5   2   81.39   13.30
  -4  -5   2   78.79   13.40
   4  -5  -2   80.19    6.60
  -4   5  -2   88.89   15.30
   4  -5  -2   69.49    7.50
   4  -5  -2   58.69   12.10
   4   5   2   75.89   11.10
  -5  -5  -2  199.98   22.60
   5  -5   2  171.88   21.30
   5  -5   2  218.08   25.90
  -5  -5  -2  145.49   20.50
   5   5  -2  186.98   19.10
   5  -5   2  222.98   13.60
   5  -5  -2  203.28   16.10
   5  -5  -2  198.78   23.60
   5   5   2  168.28   20.20
   5   5   2  174.88   19.90
   5  -5  -2  198.98   13.50
  -5  -5   2  219.88   23.20
  -6  -5  -2   32.80   17.10
  -6  -5  -2   40.00   15.30
   6   5  -2    3.80   12.40
   6  -5   2   19.80    6.00
   6  -5   2    9.00   20.00
   6   5   2   30.90   13.90
   6   5   2   15.00   14.70
  -6  -5   2   49.30   17.10
   7   5  -2   42.00   20.80
   7  -5   2  -35.80   25.00
  -7  -5  -2  -10.50   20.80
   7   5   2  -12.00   19.50
   7   5   2  -29.50   17.20
  -7  -5   2   14.30   21.90
   7  -5  -2   16.50   23.90
   0   6   2   23.70    4.80
   0   6   2   13.60    4.70
   0  -6   2   22.40    4.00
   0  -6  -2   16.10    3.20
   0  -6  -2   23.60    4.60
   0  -6   2   20.50    5.00
   0   6  -2   29.10    5.10
   0  -6   2   23.00    4.50
   1  -6   2  256.27   18.70
  -1   6   2  285.07   15.60
  -1   6   2  252.57   16.00
   1   6  -2  287.57   19.10
   1  -6   2  293.57   19.70
   1  -6   2  284.57   16.60
  -1  -6  -2  293.77   19.00
  -1   6   2  241.88   19.40
   1  -6  -2  283.87   15.70
   1  -6  -2  284.87   18.80
   1   6   2  278.77   19.70
  -1  -6   2  270.57   19.40
  -1   6  -2  286.97   15.70
   1   6   2  299.27   16.30
  -1   6  -2  263.47   19.10
   2  -6   2   74.79   11.20
   2  -6   2   67.79   11.30
  -2  -6  -2   98.59   11.90
   2  -6   2   90.09    6.40
  -2  -6  -2   87.69    7.50
  -2   6  -2   89.19   12.00
   2   6   2   70.59    7.40
   2  -6  -2   74.69   10.90
  -2  -6   2   65.89    9.80
  -2   6  -2   93.49    6.00
  -3  -6  -2    1.20    6.90
   3  -6   2    8.00    7.40
   3  -6   2   10.20    4.40
   3   6  -2   -0.40    3.70
  -3  -6  -2    6.10    5.10
   3  -6   2    5.00    2.10
   3   6  -2    7.60    3.20
  -3   6  -2   10.00    4.00
   3  -6  -2    6.00    7.60
   3   6   2    2.20    4.10
  -3  -6   2   -3.40    8.10
  -3   6  -2   12.40    7.50
   4   6  -2   62.39    8.80
   4   6  -2   64.29    8.30
   4  -6   2   71.29    5.80
   4  -6   2   78.49    9.50
   4  -6   2   68.69   15.30
  -4  -6  -2   62.69   13.40
  -4  -6  -2   50.69   11.50
   4   6   2   48.50   13.00
  -4  -6   2   83.19   15.30
   4  -6  -2   73.79   13.80
   4   6   2   58.59    8.50
  -5  -6  -2  177.08   20.30
   5  -6   2  180.78   25.80
  -5  -6  -2  184.48   23.10
   5  -6   2  205.88   12.50
   5   6  -2  230.08   19.50
   5  -6  -2  155.08   22.30
   5  -6  -2  206.38   11.50
   5   6   2  171.08   20.40
  -5  -6   2  171.98   23.20
   5   6   2  186.78   21.90
   6  -6   2   56.89   20.50
  -6  -6  -2   77.39   16.40
   6   6  -2   87.59   15.00
  -6  -6  -2   55.09   18.60
  -6  -6   2   88.59   21.40
   6   6   2   51.49   17.00
   6   6   2   49.40   15.50
   6  -6  -2   84.29   21.60
   7  -6   2  -62.89   25.20
  -7  -6  -2   35.80   22.30
   7   6  -2   37.40   21.30
   7  -6  -2   -0.10   20.60
   7   6   2   -1.80   19.60
   7   6   2    2.20   18.00
  -7  -6   2  -12.30   23.60
   0  -7   2   18.10    4.50
   0   7  -2   23.60    5.60
   0  -7   2   24.70    5.70
   0  -7  -2   22.30    3.90
   0  -7  -2   17.20    4.90
   0   7   2   27.80    5.70
   0   7   2   24.80    5.40
   0  -7   2   23.60    4.90
  -1   7   2   23.60    3.80
   1   7  -2   36.60    7.90
  -1   7   2   25.40    7.10
   1  -7   2   22.90    6.20
   1  -7   2   23.60    4.70
  -1   7   2   24.00    4.30
  -1  -7  -2   20.90    3.80
   1  -7   2   25.60    7.20
  -1  -7  -2   24.30    7.00
   1  -7  -2   25.50    3.90
  -1   7  -2   25.90    3.80
  -1  -7   2   20.30    2.10
   1   7   2   20.00    6.90
   1  -7  -2   36.20    6.40
  -1  -7   2   11.20    5.90
   1   7   2   26.70    4.50
  -1  -7   2   23.30    3.30
  -2  -7  -2  401.36   21.30
   2  -7   2  340.17   25.80
  -2  -7  -2  352.76   25.30
   2  -7   2  361.56   20.60
  -2  -7   2  354.36   26.20
   2  -7  -2  340.07   24.90
  -2   7  -2  379.96   19.70
  -3  -7  -2  219.78   20.40
  -3  -7  -2  198.98   15.60
   3  -7   2  211.98   13.40
   3   7  -2  204.18   12.80
   3   7  -2  223.28   12.10
   3  -7   2  211.78   21.20
   3  -7   2  204.08   12.20
  -3  -7   2  184.48   20.60
   3  -7  -2  203.08   19.60
  -3   7  -2  190.58   13.00
   4  -7   2   43.80    7.60
   4   7  -2   41.40    5.70
   4  -7   2   37.30    4.70
  -4  -7  -2   36.00    9.70
   4  -7   2   18.40   10.90
   4   7  -2   36.90    6.90
  -4  -7  -2   37.80   11.60
   4   7   2   23.70   10.60
  -4  -7   2   51.69   12.30
   4  -7  -2   32.20   12.10
   4   7   2   33.10    7.20
   5  -7   2  750.32   51.29
   5  -7   2  726.83   37.10
  -5  -7  -2  729.73   48.60
  -5  -7  -2  636.64   43.70
   5   7  -2  692.73   42.10
   5  -7  -2  716.93   51.09
   5   7   2  621.84   43.40
  -5  -7   2  733.63   50.19
   5   7   2  734.13   47.00
   6   7  -2  124.49   17.90
  -6  -7  -2  128.69   19.00
   6  -7   2  111.99   22.50
  -6  -7  -2  129.29   23.70
   6   7   2   88.89   17.50
   6  -7  -2  106.99   24.10
  -6  -7   2  134.39   24.80
   6   7   2  136.09   22.30
  -7  -7  -2  -21.20   23.40
   7  -7   2   18.50   24.90
   7   7  -2  -19.20   18.80
   7  -7  -2   26.90   23.90
  -7  -7   2  -15.10   22.50
   7   7   2   -2.90   20.70
   0   8  -2   82.39    9.30
   0  -8  -2   67.79    7.20
   0  -8   2   77.49    9.60
   0  -8   2   80.69    9.90
   0   8   2   89.89   10.20
   0   8   2   75.99    9.90
   0   8  -2   75.89   10.60
   0  -8   2   73.99    8.60
   0  -8  -2   69.09    9.60
   1  -8   2  130.89   11.10
  -1   8   2  119.39    9.30
  -1   8   2  122.29   10.30
  -1  -8  -2   97.69    8.80
   1  -8   2  119.49   12.70
   1  -8   2  136.89   14.60
  -1   8   2  111.69   14.40
   1   8  -2  138.29   14.70
  -1  -8   2  131.59    7.20
   1  -8  -2  132.99   13.60
  -1   8  -2  139.69   14.40
  -1  -8   2  118.79   13.80
   1  -8  -2  126.89    9.60
  -1  -8   2  112.59    8.20
  -1   8  -2  130.29    9.40
   1   8   2  133.79   10.50
   1   8   2  106.19   13.80
  -2  -8  -2  221.98   12.90
   2  -8   2  169.88   18.20
   2  -8   2  185.48   13.10
  -2  -8  -2  194.48   17.70
  -2  -8   2  172.18   17.50
  -2   8  -2  190.98   11.40
   2  -8  -2  191.48   18.00
   2   8   2  220.78   12.60
   3  -8   2  142.39   10.00
   3  -8   2  129.09    9.40
  -3  -8  -2  129.59   12.10
   3  -8   2  133.09   17.30
  -3  -8  -2  152.08   17.00
   3   8   2  102.99   11.30
  -3   8  -2  147.79    9.70
   3  -8  -2  145.79   18.50
  -3  -8   2  116.89   16.30
   4  -8   2  318.37   31.20
   4  -8   2  343.17   20.30
  -4  -8  -2  295.57   27.20
   4  -8   2  322.77   18.10
   4   8  -2  331.77   20.30
   4   8  -2  350.56   19.20
  -4  -8  -2  283.97   23.30
   4   8   2  282.07   26.30
  -4  -8   2  349.87   30.50
   4  -8  -2  315.67   30.00
   5  -8   2  201.58   26.60
  -5  -8  -2  213.08   26.20
  -5  -8  -2  217.88   20.80
   5   8  -2  206.08   18.50
  -5  -8   2  242.08   30.60
   5   8   2  173.18   20.40
   5  -8  -2  180.18   26.80
   5   8   2  226.38   24.30
  -6  -8  -2   81.99   16.60
  -6  -8  -2   93.39   20.10
   6  -8   2   51.09   23.70
   6   8   2   61.19   15.50
   6   8   2   73.49   18.70
  -6  -8   2   88.79   23.00
   6  -8  -2   66.69   22.90
   7  -8   2   -2.90   28.70
  -7  -8  -2   -8.30   25.30
   7   8  -2    0.30   22.40
  -7  -8   2  -40.30   24.50
   7  -8  -2  -14.30   25.80
   7   8   2  -53.59   21.20
   0   9   2   38.90    8.10
   0  -9   2   38.00    5.90
   0  -9   2   33.70    8.10
   0   9  -2   37.60    7.10
   0  -9  -2   41.60    7.70
   0  -9  -2   34.20    5.30
   0   9  -2   53.19    8.30
   0  -9   2   41.10    7.50
   0   9   2   28.70    7.70
  -1  -9  -2   74.19   11.60
  -1   9   2   58.59    7.60
   1  -9   2   80.29   11.70
  -1   9   2   81.19    9.20
   1  -9   2   85.99    9.60
   1  -9   2   53.99    9.00
  -1  -9  -2   69.99    6.80
   1  -9  -2   63.69    8.40
   1   9   2   93.59    9.70
  -1  -9   2   76.99    5.20
  -1  -9   2   71.59   11.50
   1  -9  -2   71.49   10.20
  -1   9  -2   59.09   10.30
  -1   9  -2   82.69    8.70
  -1  -9   2   74.89    7.20
   2  -9   2   22.50    5.30
  -2  -9  -2   15.80    3.70
  -2  -9  -2   11.90    8.30
   2  -9   2   11.10    7.90
   2  -9  -2    6.10    6.50
  -2  -9   2   31.30   10.00
   2   9   2   17.10    4.30
  -2   9  -2   22.60    3.00
  -3  -9  -2   55.39   13.10
   3  -9   2   67.39    7.50
  -3  -9  -2   53.49    7.80
   3  -9   2   46.80   12.40
  -3  -9   2   70.29   15.40
   3  -9  -2   36.70   11.30
   3   9   2   62.89    7.70
  -3   9  -2   45.60    6.50
   4   9  -2  785.02   41.50
  -4  -9  -2  880.31   51.89
  -4  -9  -2  735.03   44.80
   4  -9   2  728.33   51.69
   4   9  -2  724.73   40.20
   4  -9  -2  767.52   51.39
  -4  -9   2  809.72   52.49
   4   9   2  761.52   50.09
  -5  -9  -2  191.58   26.20
  -5  -9  -2  168.68   19.90
   5  -9   2  195.08   30.30
   5  -9  -2  132.69   23.50
  -5  -9   2  225.48   28.00
   5   9   2  158.98   19.00
   5   9   2  159.88   22.10
   6  -9   2  145.19   29.10
  -6  -9  -2  136.39   24.80
   6  -9  -2  128.89   26.00
   6   9   2  117.19   22.10
  -6  -9   2  170.48   29.10
   7   9  -2   10.30   27.40
  -7  -9  -2   75.29   27.90
   7  -9   2   84.49   27.70
  -7  -9   2   31.40   28.70
   7   9   2   41.20   25.20
   7  -9  -2   45.70   29.40
   0 -10   2   97.19   10.10
   0 -10   2  106.39   12.60
   0  10   2   77.09   11.00
   0  10   2   83.09   11.40
   0  10  -2   82.29   11.00
   0 -10  -2   89.29   11.30
   0  10  -2   86.49   11.80
   0 -10   2  102.69   14.80
   0 -10  -2  104.69    9.20
  -1  10   2  180.28   14.00
  -1 -10  -2  193.88   13.10
   1 -10   2  189.48   20.00
  -1  10   2  212.28   15.20
  -1 -10  -2  180.38   17.20
   1 -10   2  175.18   16.80
   1 -10   2  214.58   16.60
   1 -10  -2  208.78   14.70
  -1 -10   2  212.78   13.50
  -1  10  -2  187.98   19.10
   1 -10  -2  176.38   16.40
  -1 -10   2  181.78   17.70
  -1  10  -2  201.58   14.50
   1  10   2  207.68   15.40
  -1 -10   2  209.88   11.50
  -2  10   2   12.90    2.80
  -2  10   2   15.70    3.00
  -2 -10  -2   14.70    3.70
   2 -10   2    8.60    6.00
   2 -10   2    1.50    8.60
  -2 -10  -2    7.20   10.20
  -2  10  -2   15.00    3.00
  -2 -10   2   19.80   10.10
   2 -10  -2   12.70    7.70
   2  10   2   15.00    5.20
   3 -10   2   23.70   11.70
   3 -10   2   15.00    5.30
  -3 -10  -2   44.80   13.10
  -3 -10  -2   12.40    6.00
   3 -10  -2   16.80   10.70
  -3  10  -2   18.80    4.00
  -3 -10   2   26.70   11.90
   3  10   2   18.40    4.70
  -4 -10  -2  296.37   28.00
   4 -10   2  333.37   32.40
  -4 -10  -2  268.07   22.00
  -4 -10   2  337.57   30.30
   4 -10  -2  251.07   28.30
   4  10   2  297.77   28.00
  -5 -10  -2   27.00   11.30
   5 -10   2    9.60   16.90
  -5 -10  -2   37.30   19.90
  -5 -10   2   20.70   21.40
   5  10   2   39.70   16.40
   5  10   2   30.50   11.00
   5 -10  -2   12.30   17.10
   6 -10   2  148.49   29.80
  -6 -10  -2  119.49   26.60
   6  10   2  124.99   25.50
  -6 -10   2  169.68   30.00
   6 -10  -2  144.89   27.30
   7  10  -2   -9.80   28.80
  -7 -10  -2   32.30   28.70
   7 -10   2   12.10   28.40
   7  10   2   -2.50   25.70
   7 -10  -2  -16.30   24.60
  -7 -10   2   36.30   29.90
   0 -11   2   -1.10    5.30
   0  11   2    3.80    9.60
   0 -11   2   -4.90    7.60
   0  11   2   17.60    8.90
   0 -11  -2    6.90    7.20
   0 -11   2   -3.70    7.10
  -1 -11  -2   27.90    5.00
   1 -11   2   32.40    8.40
  -1  11   2   33.70    7.70
  -1  11   2   17.90    6.10
  -1 -11  -2   11.00    7.80
   1 -11   2   36.40    8.50
  -1 -11   2   33.30    4.30
   1 -11  -2   24.90    8.20
  -1 -11   2   34.60    6.10
   1 -11  -2   33.90    7.30
   1  11   2   23.30    7.40
  -1 -11   2   28.80    9.50
  -1  11  -2   32.40    6.90
  -2  11   2   90.69    7.00
  -2  11   2   94.59    7.10
   2 -11   2   87.79   19.50
   2 -11   2   88.99   11.70
  -2 -11  -2   88.39   14.80
  -2 -11  -2   97.79    8.60
  -2  11  -2  101.09    7.60
  -2 -11   2   93.79   16.10
   2  11   2   75.79   10.90
   2 -11  -2   97.99   14.10
   3 -11   2  159.98   12.30
  -3 -11  -2  163.38   21.10
   3 -11   2  163.28   20.60
  -3 -11  -2  128.89   12.70
   3  11   2  130.99   12.00
  -3 -11   2  123.89   20.20
   3 -11  -2  134.39   19.20
  -3  11  -2  157.78   10.00
  -4 -11  -2   98.39   12.10
   4 -11   2  101.89   18.80
  -4 -11  -2  113.29   18.10
   4 -11  -2  100.79   18.10
   4  11   2   94.49   19.40
  -4 -11   2  102.19   21.30
  -5 -11  -2   47.70   22.40
   5 -11   2   30.40   18.20
  -5 -11   2   39.30   18.20
   5  11   2   53.79   19.70
   5 -11  -2   34.10   18.40
   6 -11   2   16.90   22.20
  -6 -11  -2   -2.60   22.50
   6 -11  -2   13.10   20.50
   6  11   2    9.40   20.30
  -6 -11   2   42.50   23.40
   0 -12   2  105.39   12.10
   0 -12  -2  123.99   11.30
   0 -12   2  109.19   16.10
   0 -12   2  127.09   17.30
   0 -12  -2  127.79   14.50
  -1  12   2   22.40    9.00
  -1 -12  -2   39.10    5.90
   1 -12   2   36.90    9.60
  -1  12   2   29.60    7.50
  -1 -12  -2   26.80   10.40
   1  12   2   39.60    9.50
   1 -12  -2   33.90    8.00
   1 -12  -2   40.50    8.20
  -1 -12   2   32.10   10.00
  -1 -12   2   32.90    7.00
  -1  12  -2   34.60    7.80
  -1 -12   2   36.70    5.00
   2 -12   2   60.29   13.50
  -2 -12  -2   48.00   13.30
  -2  12   2   66.49    6.90
   2 -12   2   98.39   12.90
  -2  12   2   68.09    7.10
  -2 -12  -2   67.39    7.90
  -2 -12   2   47.80   14.50
  -2  12  -2   81.09    7.20
   2 -12  -2   47.50   12.10
   2  12   2   69.59    9.20
   3 -12   2   43.20   12.50
   3 -12   2   78.59   10.30
  -3 -12  -2   58.79   16.60
  -3 -12  -2   43.20    7.50
   3 -12  -2   43.90   13.20
   3  12   2   61.49    8.30
  -3  12  -2   52.29    6.30
  -3 -12   2   67.39   17.80
   4 -12   2   53.39   17.50
  -4 -12  -2   26.30   17.50
   4 -12  -2   20.30   15.80
   4  12   2   36.40   15.20
  -4 -12   2   40.50   17.50
  -5 -12  -2   11.80   18.10
   5 -12   2    5.70   16.90
   5  12   2   13.20   17.60
   5 -12  -2   41.50   19.50
  -5 -12   2    3.40   19.00
   6 -12   2  -13.90   26.60
  -6 -12  -2  -29.00   22.20
  -6 -12   2    2.00   28.60
   6  12   2    5.00   21.40
   6 -12  -2    1.60   23.00
   0 -13  -2   16.60    9.10
   0 -13   2   40.60   10.60
   0 -13  -2   30.30    5.70
   0 -13   2   38.10    8.00
   0 -13   2    9.90   11.00
  -1 -13  -2  125.79   11.00
  -1  13   2  113.19   13.80
  -1 -13  -2  133.89   18.50
  -1  13   2  118.89   15.60
   1 -13   2  125.59   15.20
   1 -13   2  119.79   16.10
  -1 -13   2  113.89   17.00
   1 -13  -2  144.19   15.40
   1  13   2  116.19   14.50
  -1 -13   2  102.49   13.50
  -1 -13   2  139.59    9.10
   1 -13  -2  151.78   15.20
   2 -13   2  207.18   18.70
  -2 -13  -2  191.18   13.80
  -2 -13  -2  204.78   24.00
  -2  13   2  188.98   13.30
   2 -13   2  210.88   23.10
  -2  13   2  202.18   13.40
  -2 -13   2  232.38   25.60
  -2  13  -2  199.58   13.30
   2 -13  -2  199.68   21.00
   2  13   2  166.48   17.50
  -3 -13  -2  126.99   21.50
   3 -13   2  113.79   19.30
  -3 -13  -2   85.29   11.80
   3 -13   2  111.99   11.90
  -3 -13   2  108.89   20.20
   3 -13  -2   84.39   17.30
  -4 -13  -2   81.29   22.00
   4 -13   2   69.79   22.20
   4  13   2   81.39   23.10
  -4 -13   2   96.59   21.70
   5 -13   2   15.70   20.70
  -5 -13  -2   -2.10   21.20
  -5 -13   2   21.70   25.80
   5  13   2   29.00   21.80
   5 -13  -2    9.80   18.50
   6 -13   2   33.90   26.70
  -6 -13  -2    2.90   27.00
   6  13   2    6.10   25.90
  -6 -13   2   16.80   30.10
   6 -13  -2   -9.80   27.20
   0 -14   2  -17.30   11.00
   0 -14  -2    5.40    5.50
   0 -14  -2   14.70   10.00
   0 -14   2   -7.10   12.40
   0 -14   2    3.60    6.90
   1 -14   2  120.79   17.20
  -1 -14  -2  166.58   21.20
   1 -14   2  133.59   18.20
  -1  14   2  147.69   18.70
  -1  14   2  126.79   17.70
  -1 -14  -2  136.99   13.00
  -1 -14   2  162.78   10.30
   1 -14  -2  141.09   16.20
  -1 -14   2  128.99   15.70
   1  14   2  153.88   19.50
   1 -14  -2  148.79   16.20
  -1 -14   2  127.89   19.00
  -2 -14  -2  141.69   12.30
  -2  14   2  144.19   12.50
   2 -14   2  195.38   19.50
   2 -14   2  140.79   18.80
  -2 -14  -2  182.78   24.50
   2 -14  -2  134.19   18.50
  -2 -14   2  169.88   23.00
   3 -14   2   13.80   15.90
  -3 -14  -2    7.40   15.10
  -3 -14   2    4.30   18.00
   3 -14  -2   -4.30   13.80
   4 -14   2   -7.30   17.10
  -4 -14  -2   34.50   19.90
   4 -14  -2   20.10   17.20
   4  14   2    4.20   20.20
  -4 -14   2   19.00   18.50
   5 -14   2   47.10   22.20
  -5 -14  -2   23.50   22.20
  -5 -14   2   31.50   24.00
   5 -14  -2   49.10   21.70
   5  14   2   69.19   22.20
   6 -14   2  -25.00   31.60
  -6 -14  -2   20.90   31.30
  -6 -14   2   28.40   30.70
   6 -14  -2  -32.30   27.50
   6  14   2    9.40   27.80
   0 -15   2   12.90    6.80
   0  15   2    9.60   10.80
   0 -15  -2   14.50    6.40
   0 -15  -2    0.00   11.20
   0 -15   2   19.80   12.90
   1 -15   2    8.20   11.50
  -1 -15  -2   -5.10   11.20
   1 -15   2  -21.60    9.90
  -1  15   2   -3.20    8.90
  -1 -15  -2    2.90    5.40
   1 -15  -2    4.70    8.80
  -1 -15   2    6.60    4.00
   1 -15  -2  -12.90    9.20
  -1 -15   2    0.30   13.20
   2 -15   2  148.29   19.70
  -2 -15  -2  160.78   13.50
   2 -15   2  203.18   27.30
  -2  15   2  181.28   14.30
  -2 -15  -2  151.08   21.40
  -2 -15   2  172.18   23.70
   2 -15  -2  182.68   23.00
   3 -15   2   21.80   16.60
  -3 -15   2   20.50   21.30
   3 -15  -2   14.30   14.70
   4 -15   2   -5.00   16.80
  -4 -15  -2   -1.00   22.20
  -4 -15   2   26.90   21.40
   4 -15  -2  -13.30   18.20
   4  15   2   32.90   19.80
  -5 -15  -2   90.89   26.10
   5 -15   2   50.89   25.50
  -5 -15   2   74.59   30.90
   5  15   2  107.09   25.80
   5 -15  -2   32.80   25.80
   0 -16  -2   14.40   12.10
   0 -16   2   27.50    8.10
   0 -16   2   34.40   14.80
   0  16   2   13.40   12.20
   0 -16  -2    6.50    6.30
   1 -16   2   43.60   11.40
  -1  16   2   25.70   11.00
  -1 -16  -2   51.79   15.40
   1 -16   2   39.60   14.20
  -1 -16  -2   40.50    7.50
   1 -16  -2   21.00   10.80
   1 -16  -2   42.30   11.00
  -1 -16   2   40.80   15.60
  -1 -16   2   40.50    8.80
   1  16   2   29.30   15.10
   2 -16   2  125.19   15.90
   2 -16   2   92.69   17.60
  -2 -16  -2  110.29   20.10
   2 -16  -2   88.49   16.70
  -2 -16   2  101.79   21.80
   2  16   2   75.59   20.30
  -3 -16  -2   17.50   20.00
   3 -16   2    9.90   17.00
  -3 -16   2   27.20   21.90
   3  16   2   -0.40   20.00
  -4 -16  -2   34.20   22.00
   4 -16   2   13.00   22.00
   4 -16  -2   32.90   18.70
  -4 -16   2   40.70   22.80
   4  16   2   46.80   22.60
  -5 -16  -2  143.59   33.40
   5 -16   2  157.98   32.30
   5 -16  -2  139.39   28.10
  -5 -16   2  127.79   36.10
   5  16   2  199.08   34.20
   0  17   2   37.90   14.10
   0 -17   2    4.30   15.20
   0 -17  -2   13.60    7.30
   0 -17  -2   -0.70   13.10
   0 -17   2    2.10    7.90
  -1 -17  -2   69.89   10.60
   1 -17   2   72.89   15.40
  -1 -17  -2   86.79   19.70
   1 -17   2  125.09   19.10
  -1  17   2  112.29   14.80
   1 -17  -2  107.49   14.10
  -1 -17   2  126.19   21.10
   1 -17  -2  118.49   15.80
   1  17   2  115.09   20.80
   2 -17   2   22.00   15.00
  -2 -17  -2   48.50   20.30
   2  17   2   55.69   20.10
   2 -17  -2   39.40   14.30
   3 -17   2    4.60   15.60
  -3 -17  -2   64.99   22.70
  -3 -17   2   74.89   24.10
   3  17   2   37.20   22.60
   3 -17  -2   31.70   18.90
  -4 -17  -2   24.80   26.40
   4 -17   2   14.50   21.30
   4  17   2   39.90   22.50
  -4 -17   2  -13.60   27.90
   4 -17  -2   29.60   18.30
   5 -17   2  -28.10   28.00
  -5 -17  -2  -19.10   33.00
   5 -17  -2   -4.80   25.90
  -5 -17   2   55.39   34.70
   5  17   2  -20.50   30.80
   0 -18  -2   -3.00    7.40
   0 -18   2   -6.80   16.90
   0 -18  -2   18.90   15.40
   0  18   2    7.10   14.70
   1 -18   2   41.00   16.00
  -1 -18  -2   -1.10   17.60
   1 -18   2    0.50   11.30
   1 -18  -2   16.00   13.50
   1 -18  -2   12.20   11.30
  -1 -18   2   26.30   18.90
   1  18   2   32.10   18.60
  -2 -18  -2  135.49   26.70
   2 -18   2  152.68   21.20
   2  18   2  141.99   24.70
  -2 -18   2  166.38   25.70
   2 -18  -2  173.88   24.60
  -3 -18  -2   -7.40   24.70
   3 -18   2  -14.90   18.10
  -3 -18   2   17.10   24.50
   3 -18  -2    5.80   17.50
   3  18   2   48.20   23.80
  -4 -18  -2   54.79   29.50
   4 -18   2   11.80   22.90
  -4 -18   2   46.00   28.30
   4 -18  -2    1.40   21.80
   4  18   2   58.49   27.40
   0  19   2  -25.10   16.80
   0 -19  -2  -23.20   16.80
   0 -19  -2  -11.40    9.70
   0 -19   2    0.30   18.50
  -1 -19  -2   24.40   19.90
   1 -19   2   19.50   13.20
   1  19   2   56.49   20.50
   1 -19  -2   17.40   11.10
   2 -19   2  -33.10   17.00
  -2 -19  -2   11.00   22.30
   2 -19  -2    7.80   15.80
  -2 -19   2   10.60   24.70
   2  19   2   34.30   22.00
   3 -19   2   21.90   21.70
  -3 -19  -2   55.89   27.30
   3 -19  -2   54.39   20.90
  -3 -19   2   25.10   28.80
   3  19   2   85.19   26.30
   0 -20  -2   15.80   20.20
   0  20   2   15.20   22.20
   0 -20   2  -22.90   21.80
  -1 -20  -2  -27.90   22.60
   1  20   2  -14.20   21.60
  -1 -20   2   59.79   25.10
   1 -20  -2    7.60   12.70
   2 -20   2    6.30   18.70
  -2 -20  -2   18.20   26.20
   2 -20  -2   40.90   17.30
   2  20   2   52.79   28.50
  -2 -20   2   68.09   27.50
   3 -20   2   50.69   21.10
  -3 -20  -2  -27.10   25.50
  -3 -20   2   -6.50   30.50
   3 -20  -2   12.80   20.20
   3  20   2   41.70   28.50
  -1 -21  -2   -9.80   25.90
   1  21   2    7.00   23.80
  -1 -21   2    2.80   27.60
  -2 -21  -2  -15.40   26.40
   2 -21  -2    1.60   17.00
   2  21   2  -23.40   27.20
  -2 -21   2  -24.10   27.70
   0   0   3   -5.80    1.20
   0   0  -3   -3.80    1.00
   0   0   3   -5.00    0.80
   0   0  -3   -4.70    1.30
   1   0  -3  125.99    8.70
  -1   0  -3  140.29    9.40
  -1   0   3  125.89    8.70
   1   0   3  141.59    8.70
  -1   0  -3  134.79    8.80
   1   0  -3  141.79    8.60
   1   0   3  155.88    9.40
  -1   0   3  135.09    9.10
   2   0   3  812.12   44.00
  -2   0  -3  786.92   44.50
  -2   0   3  773.82   43.30
   2   0   3  792.62   42.90
  -2   0   3  767.22   43.90
   2   0   3  793.32   43.60
   2   0  -3  783.62   43.60
   2   0  -3  848.32   43.10
  -2   0  -3  780.82   43.30
  -3   0   3  155.78   13.60
   3   0   3  146.89   14.60
   3   0  -3  146.89   15.60
  -3   0  -3  131.19   14.10
   3   0  -3  154.48   13.80
  -3   0   3  135.29   14.80
   3   0  -3  162.88   13.80
   3   0   3  137.49   11.70
   3   0   3  155.98   15.50
   4   0   3   17.40    9.20
   4   0  -3   30.00    9.30
  -4   0   3   10.20    8.40
  -4   0  -3   23.10    7.30
   4   0  -3   25.50    8.60
  -4   0  -3   23.60    7.90
   4   0   3   27.30    6.50
   5   0   3   51.79   12.20
  -5   0   3   55.59   11.90
   5   0   3   43.10    9.50
  -5   0  -3   50.89   14.10
   5   0  -3   37.10   12.70
  -6   0   3   38.70   13.60
   6   0   3   33.00   16.80
   6   0  -3   40.90   12.60
   6   0   3   48.50   12.00
   6   0  -3   56.19   15.30
  -6   0  -3   42.70   17.20
   7   0  -3   14.50   15.50
  -7   0   3   -0.60   17.60
   7   0   3   22.80   21.70
   7   0   3   15.10   13.90
   0   1   3  644.04   29.80
   0  -1  -3  512.55   29.70
   0   1  -3  568.34   29.30
   0  -1  -3  567.54   29.30
   0  -1   3  470.05   29.40
   0   1   3  550.34   29.20
   0   1  -3  599.54   29.60
  -1  -1  -3  898.61   48.80
  -1   1   3  893.01   48.10
   1  -1   3  936.31   49.30
   1   1  -3  977.90   48.90
  -1  -1  -3  904.41   49.10
  -1   1   3  877.41   49.10
   1   1  -3  926.51   48.10
   1  -1   3  912.21   48.10
  -1   1  -3  900.11   49.50
   1  -1  -3  948.51   47.80
  -1  -1   3  868.91   48.30
   1   1   3  901.71   48.80
   1   1   3 1002.20   49.50
  -1  -1   3  899.41   49.00
   1   1   3 1023.10   48.90
  -1   1  -3  919.91   48.30
   1  -1  -3  894.41   48.90
   2   1  -3  402.76   23.30
   2  -1   3  396.46   22.90
   2  -1   3  391.96   24.30
   2  -1   3  398.06   21.90
  -2  -1  -3  346.27   23.00
  -2  -1  -3  404.96   23.20
  -2   1   3  386.96   22.40
   2   1  -3  370.56   22.50
  -2  -1  -3  374.66   23.50
  -2   1   3  359.76   24.00
  -2  -1   3  394.56   23.50
   2  -1  -3  369.26   23.40
   2  -1  -3  412.06   22.00
   2   1   3  408.16   23.20
  -2   1  -3  373.36   24.30
   2   1   3  390.36   23.40
  -2  -1   3  385.46   23.10
   2   1   3  381.26   22.80
  -2   1  -3  392.16   22.50
  -3   1   3  373.06   26.10
   3  -1   3  342.77   23.70
   3  -1   3  382.16   22.20
  -3  -1  -3  360.16   23.90
   3   1  -3  398.36   24.50
  -3   1   3  368.46   23.10
   3   1  -3  368.16   25.20
   3   1  -3  375.06   23.80
  -3  -1   3  383.76   24.60
   3  -1  -3  369.36   22.80
  -3  -1   3  385.16   24.80
  -3   1  -3  325.37   24.80
   3  -1  -3  376.06   27.20
   3  -1  -3  378.16   26.50
   3   1   3  296.27   24.50
   3   1   3  392.56   24.90
   3   1   3  373.06   23.60
  -4  -1  -3  359.46   24.10
  -4  -1  -3  340.07   26.00
  -4   1   3  367.56   30.10
   4   1  -3  331.97   24.30
   4  -1   3  318.87   26.30
   4  -1   3  362.36   22.00
   4   1   3  315.17   25.90
  -4  -1   3  349.07   24.60
   4  -1  -3  349.07   26.10
  -4   1  -3  320.77   25.90
   4   1   3  332.17   22.80
   4  -1  -3  326.57   24.10
   5   1  -3   15.60   10.50
  -5  -1  -3   31.60   11.90
   5  -1   3    8.00    7.00
  -5   1   3   21.40    9.20
  -5  -1  -3   19.10    9.60
   5  -1   3   18.70   11.50
   5  -1  -3   12.90   10.10
  -5   1  -3   15.20   12.30
  -5  -1   3   15.70   11.60
   5   1   3   21.50   12.00
   5   1   3   18.00    8.90
   6   1  -3  103.49   16.50
  -6   1   3  110.09   16.60
  -6  -1  -3   88.09   20.60
   6   1  -3  106.99   19.00
   6  -1   3  111.29   14.00
   6  -1   3  115.19   22.70
  -6   1  -3  122.09   22.00
   6  -1  -3  143.59   18.40
  -6  -1   3  131.19   17.90
   6   1   3   84.79   14.40
   6   1   3  102.69   19.80
   6  -1  -3   95.39   17.80
   7  -1   3   56.59   22.60
   7   1  -3   70.29   17.20
   7   1  -3   61.09   20.30
   7  -1   3   54.79   13.80
  -7  -1   3   91.19   23.20
   7  -1  -3   48.60   21.40
   7   1   3   54.09   16.20
   7   1   3   96.19   23.50
   0   2   3  572.14   28.80
   0   2  -3  517.75   28.50
   0  -2   3  499.45   28.60
   0  -2  -3  566.04   28.70
   0  -2   3  590.74   28.50
   0   2   3  504.15   28.30
   0   2  -3  533.95   28.50
   0  -2  -3  513.65   28.50
  -1   2   3 2556.94  133.39
  -1  -2  -3 2612.94  133.29
   1  -2   3 2487.25  131.59
  -1  -2  -3 2668.83  133.29
   1   2  -3 2635.64  131.39
  -1  -2  -3 2680.43  132.49
   1   2  -3 2664.03  133.09
   1  -2   3 2646.94  133.39
  -1   2   3 2501.85  131.39
   1   2   3 2600.24  132.99
   1  -2  -3 2463.05  131.19
  -1  -2   3 2560.84  133.19
   1   2   3 2634.44  133.29
  -1  -2   3 2457.15  131.69
   1  -2  -3 2516.85  133.09
  -1   2  -3 2491.35  133.59
  -1   2  -3 2567.54  131.79
   1   2   3 2600.84  132.59
  -2  -2  -3  224.78   15.90
  -2   2   3  238.78   17.10
   2   2  -3  229.28   14.60
  -2   2   3  239.88   14.50
   2  -2   3  237.28   17.60
  -2  -2  -3  236.28   16.00
   2   2  -3  240.28   15.60
   2   2  -3  240.58   16.30
   2  -2   3  260.97   15.50
   2  -2   3  236.18   14.00
  -2   2  -3  243.38   17.30
  -2  -2   3  233.18   15.40
   2   2   3  227.08   15.80
   2  -2  -3  266.17   13.90
   2   2   3  215.18   16.90
   2   2   3  258.17   15.30
  -2  -2   3  219.88   16.00
   2  -2  -3  238.78   16.50
  -2   2  -3  231.08   14.80
   3  -2   3  198.08   18.00
  -3   2   3  232.48   15.20
  -3  -2  -3  200.98   16.40
   3   2  -3  215.48   15.60
  -3  -2  -3  207.78   16.80
   3   2  -3  265.57   18.90
   3  -2   3  227.08   15.80
   3  -2   3  222.48   14.00
   3   2  -3  224.28   17.60
  -3  -2   3  223.58   17.90
   3   2   3  234.58   16.40
  -3  -2   3  236.88   17.10
   3   2   3  199.18   15.70
   3  -2  -3  211.48   17.90
  -3   2  -3  210.88   15.60
  -3   2  -3  215.98   18.20
   3  -2  -3  223.58   14.80
   3   2   3  165.68   18.50
  -4   2   3   47.20    8.20
   4   2  -3   46.80    9.20
   4  -2   3   44.10   11.10
   4  -2   3   48.20   10.20
  -4  -2  -3   42.80    8.50
  -4  -2  -3   33.60    9.80
  -4   2  -3   54.69   11.80
   4  -2  -3   62.99    9.20
  -4  -2   3   43.60    9.60
   4   2   3   48.70    9.10
   4   2   3   41.40   10.20
   4  -2  -3   43.60   11.50
   5  -2   3  117.89   18.50
  -5  -2  -3  133.39   17.20
   5  -2   3  115.39   11.90
  -5   2   3  123.39   14.70
  -5  -2  -3  130.79   17.10
   5   2  -3  111.19   15.20
   5  -2  -3  107.59   14.10
   5  -2  -3   95.69   15.90
  -5  -2   3  125.89   16.20
   5   2   3  117.79   17.30
   5   2   3  106.39   14.00
  -5   2  -3  139.99   19.90
   6  -2   3   70.49   10.80
   6  -2   3   83.39   21.60
  -6  -2  -3   90.29   16.40
  -6  -2  -3   52.19   15.70
  -6   2   3   53.09   13.30
   6   2  -3   68.69   16.40
   6  -2  -3   68.49   12.40
   6   2   3   80.79   18.10
  -6  -2   3   75.99   17.10
   6   2   3   78.69   14.70
   6  -2  -3   78.09   18.60
  -6   2  -3   74.69   18.00
   7   2  -3    6.00   17.90
   7  -2   3   25.00   10.90
   7  -2   3  -19.10   20.60
   7   2  -3   29.50   17.30
   7   2   3   49.40   19.70
  -7  -2   3   34.00   20.10
   7  -2  -3   16.70   19.40
   0  -3  -3 2179.68  107.29
   0   3  -3 2128.59  107.39
   0   3   3 2004.40  107.19
   0  -3   3 2117.19  107.09
   0   3  -3 1995.30  107.29
   0  -3  -3 2081.19  107.49
   0  -3   3 1994.70  107.49
   0   3   3 2063.09  107.59
   0   3   3 2224.38  107.69
   1  -3   3 1345.17   68.49
  -1  -3  -3 1246.88   68.19
  -1   3   3 1247.68   65.79
  -1  -3  -3 1427.46   67.39
   1  -3   3 1267.67   66.29
  -1   3   3 1256.27   68.39
   1   3  -3 1325.67   68.19
  -1  -3  -3 1343.77   68.39
  -1   3  -3 1271.27   68.69
  -1  -3   3 1288.87   68.49
   1   3   3 1299.77   68.39
   1  -3  -3 1293.87   65.99
   1   3   3 1316.27   68.19
   1  -3  -3 1267.77   68.09
  -1   3  -3 1308.37   66.29
  -1  -3   3 1111.59   66.19
  -2  -3  -3  347.37   22.30
  -2  -3  -3  329.57   20.90
   2  -3   3  335.97   22.70
   2   3  -3  327.67   19.40
   2   3  -3  364.06   22.40
  -2   3   3  333.57   22.70
  -2   3   3  332.57   19.20
   2  -3   3  356.86   18.90
   2   3  -3  354.56   20.20
   2  -3  -3  345.07   18.30
  -2  -3   3  364.86   22.40
   2  -3  -3  326.47   22.10
   2   3   3  316.27   22.30
  -2  -3   3  342.07   20.10
   2   3   3  382.16   20.40
  -2   3  -3  353.06   19.70
  -2   3  -3  329.57   22.90
   2   3   3  345.67   22.00
  -3   3   3  163.58   11.70
   3   3  -3  145.39   12.60
   3  -3   3  164.88   13.30
   3  -3   3  165.38   10.70
  -3  -3  -3  154.88   14.90
  -3  -3  -3  172.88   14.60
   3   3  -3  169.78   13.80
   3  -3   3  131.99   15.30
   3  -3  -3  181.08   11.00
  -3  -3   3  133.49   14.90
  -3   3  -3  153.48   15.20
   3   3   3  190.08   13.70
  -3   3  -3  115.79   12.30
   3   3   3  164.38   13.90
   3  -3  -3  137.19   14.80
   4   3  -3  146.69   18.90
  -4   3   3  190.48   14.60
  -4  -3  -3  200.88   18.50
   4  -3   3  226.88   22.00
   4  -3   3  173.98   13.30
   4  -3   3  181.68   17.60
  -4  -3  -3  178.18   17.70
   4   3  -3  192.48   17.40
   4  -3  -3  223.28   15.00
  -4   3  -3  196.78   19.40
  -4  -3   3  203.18   19.50
   4  -3  -3  178.18   19.20
   4   3   3  190.78   18.00
   5  -3   3  125.99   11.80
  -5   3   3  142.29   14.60
  -5  -3  -3  130.39   19.00
  -5  -3  -3  120.79   16.50
   5   3  -3  105.09   15.00
   5  -3   3  143.89   21.60
   5  -3  -3  102.79   17.20
   5   3   3  116.89   16.00
   5  -3  -3  121.09   16.70
  -5   3  -3   91.69   18.10
  -5  -3   3  162.08   20.60
   5  -3  -3  104.29   13.40
   5   3   3   86.49   15.10
  -6  -3  -3    2.80   15.60
   6  -3   3   14.10   18.80
   6   3  -3   -2.10   12.90
  -6  -3  -3    1.10   13.80
   6  -3   3    2.90    7.40
  -6   3   3   24.20   10.80
   6  -3  -3   13.80    9.50
   6   3   3   28.70   15.10
  -6  -3   3   34.40   15.60
   6   3   3   25.50   13.00
   6  -3  -3   15.80   16.50
  -6   3  -3   26.00   18.70
   7   3  -3   12.40   18.30
   7  -3   3   -4.80   21.20
   7   3  -3   54.89   20.40
   7  -3  -3    5.10   20.30
  -7  -3   3    1.70   20.70
   7   3   3   28.30   16.20
   0   4   3   22.10    3.30
   0  -4  -3   20.90    3.40
   0  -4  -3   23.40    4.00
   0  -4   3   18.20    3.00
   0  -4   3   13.50    3.60
   0   4   3   21.30    3.70
   0   4  -3   18.80    3.40
   0   4   3   23.10    4.20
   0   4  -3   17.80    3.30
   0  -4  -3   27.40    3.50
  -1  -4  -3   84.59    7.10
  -1   4   3   83.19    8.80
   1  -4   3   87.39    6.40
  -1   4   3  104.79    6.50
   1   4  -3   97.39    5.40
   1   4  -3   93.69    9.50
   1  -4   3   97.39    9.40
  -1   4   3   97.29    5.50
   1   4   3   92.29    8.20
  -1   4  -3   93.29    6.10
   1   4   3   91.69    9.60
  -1  -4   3   90.39    5.40
   1   4   3   98.29    7.20
  -1   4  -3   90.59    8.80
   1  -4  -3  100.29    8.50
   1  -4  -3  100.09    6.30
  -1  -4   3   87.59    8.70
   2  -4   3  333.47   17.90
  -2   4   3  319.47   23.20
  -2  -4  -3  340.47   22.20
   2   4  -3  312.37   18.50
   2  -4   3  315.97   22.50
  -2  -4  -3  328.27   20.00
   2  -4   3  315.67   22.60
  -2   4   3  328.37   17.80
   2   4  -3  321.07   18.00
   2   4  -3  332.27   22.50
   2   4   3  319.67   22.20
  -2  -4   3  332.97   22.10
  -2   4  -3  330.17   22.70
   2   4   3  336.47   21.60
  -2   4  -3  324.27   18.60
   2   4   3  354.16   19.60
   2  -4  -3  314.37   21.60
  -3   4   3    9.70    3.50
  -3  -4  -3    7.90    6.90
   3   4  -3    5.70    4.20
   3  -4   3   17.40    5.80
  -3  -4  -3   14.20    6.40
   3  -4   3   11.20    2.80
   3  -4   3    4.10    7.10
   3   4  -3    6.60    5.30
  -3  -4   3    4.50    5.90
   3  -4  -3    3.70    6.40
  -3   4  -3   14.30    4.80
   3   4   3    8.40    6.70
   3  -4  -3   12.40    2.70
   3   4   3   12.70    4.90
  -3   4  -3   12.30    7.00
   4  -4   3    4.80    7.60
   4   4  -3    2.30    7.80
   4  -4   3    0.50    3.60
  -4   4   3    1.90    4.70
   4  -4   3   -5.10    8.70
  -4  -4  -3    8.40    7.20
   4   4  -3    8.10    6.20
  -4  -4  -3   -2.90    8.20
   4  -4  -3   -2.90    4.40
   4  -4  -3    3.70    4.90
   4   4   3   14.50    8.80
  -4  -4   3   11.40    9.90
  -4   4  -3  -14.50    8.80
   4  -4  -3    8.00    8.10
   5   4  -3    0.70    8.50
  -5  -4  -3    9.50   10.90
  -5  -4  -3   37.50   11.10
  -5   4   3    3.10    6.80
   5  -4   3    0.70   12.70
   5  -4   3    8.50    5.10
   5  -4  -3    8.80    6.10
   5  -4  -3    8.30    7.90
  -5   4  -3    8.60   13.50
  -5  -4   3   16.90   12.10
   5   4   3   11.00    9.90
   5  -4  -3   15.30   12.50
   5   4   3   26.20   11.00
  -6  -4  -3   16.80   14.50
   6   4  -3   12.80   12.40
   6  -4   3    8.90    6.60
  -6  -4  -3   20.80   14.80
   6  -4  -3    7.60   16.40
   6   4   3   23.00   14.50
  -6  -4   3   34.90   16.50
   6   4   3   12.50   13.80
  -7  -4  -3   17.20   19.70
   7   4  -3   10.60   19.20
   7   4  -3   19.80   17.20
   7  -4   3    7.30   22.00
   7   4   3   16.90   18.70
   7   4   3    4.60   17.00
  -7  -4   3   12.90   20.80
   7  -4  -3   17.80   23.10
   0   5   3  171.78   11.10
   0  -5  -3  181.28   10.70
   0  -5   3  165.98   10.70
   0  -5   3  154.08   10.90
   0   5   3  161.98   11.30
   0  -5  -3  179.88   11.30
   0  -5   3  150.48   11.40
   0   5  -3  154.78   10.90
   0   5   3  156.38   11.60
   0   5  -3  159.28   11.20
  -1   5   3   83.29   10.60
  -1   5   3   93.79    5.90
   1  -5   3  109.79   10.50
   1  -5   3   94.39    7.10
  -1   5   3   93.59    6.90
   1   5  -3  100.99    9.70
  -1  -5  -3  109.89   10.20
   1  -5   3   95.39    9.40
   1   5   3   96.19    8.90
   1   5   3   87.59   10.40
  -1  -5   3  106.29    9.70
   1  -5  -3   86.89    8.70
  -1   5  -3  103.79    6.50
  -1   5  -3   87.79    9.70
  -2   5   3  239.08   20.40
   2   5  -3  226.88   13.30
   2  -5   3  247.48   20.50
   2   5  -3  261.27   18.70
  -2  -5  -3  238.68   17.90
   2   5  -3  244.38   12.90
   2  -5   3  257.87   13.80
  -2  -5  -3  270.57   15.80
   2   5   3  236.08   17.60
   2  -5  -3  211.78   17.80
  -2  -5   3  216.88   19.60
  -2   5  -3  252.27   14.10
   2   5   3  221.98   18.50
   3  -5   3  171.78   10.00
   3   5  -3  159.58   12.10
  -3  -5  -3  142.39   15.40
   3   5  -3  165.18   11.60
   3  -5   3  161.38   12.80
  -3  -5  -3  169.88   14.40
   3  -5   3  150.58   16.80
   3   5   3  167.68   15.10
  -3   5  -3  165.28   18.20
   3  -5  -3  156.58   16.30
   3   5   3  190.08   13.00
  -3  -5   3  143.59   16.10
  -3   5  -3  153.68   12.20
  -4   5   3  193.08   12.30
   4  -5   3  193.78   12.10
   4   5  -3  191.38   16.30
  -4  -5  -3  188.58   20.00
  -4  -5  -3  154.88   17.20
   4   5  -3  200.28   16.20
   4  -5   3  162.68   16.60
   4  -5   3  180.68   21.00
   4  -5  -3  190.98   12.00
   4  -5  -3  181.48   19.90
  -4  -5   3  224.58   21.60
  -4   5  -3  172.48   20.60
   4   5   3  159.58   19.40
   4  -5  -3  206.88   11.60
  -5  -5  -3  339.27   30.40
   5   5  -3  340.77   25.80
  -5  -5  -3  296.97   27.10
   5  -5   3  362.16   27.90
   5  -5   3  363.76   35.10
   5   5   3  333.27   28.30
  -5   5  -3  334.77   31.80
   5  -5  -3  345.07   32.20
  -5  -5   3  355.56   31.50
   5   5   3  336.57   28.80
   5  -5  -3  345.07   20.30
   6   5  -3   -1.20   12.40
   6  -5   3  -10.70   16.90
  -6  -5  -3   -4.60   14.00
   6  -5   3    1.20    5.70
  -6  -5  -3    4.90   15.10
  -6  -5   3  -30.30   16.40
   6   5   3   -1.60   14.50
   6   5   3   21.80   14.50
   7  -5   3    7.60   27.00
   7   5  -3   21.80   21.10
  -7  -5  -3    3.60   21.60
   7   5   3   39.70   19.20
   7  -5  -3  -12.00   21.10
   7   5   3   29.00   18.40
  -7  -5   3  -26.40   22.20
   0  -6   3  868.01   47.70
   0   6  -3  885.41   47.90
   0  -6  -3  922.21   47.40
   0  -6  -3  921.61   48.10
   0   6   3  889.11   47.80
   0   6  -3  875.81   47.80
   0  -6   3  878.81   48.60
   0   6   3  888.71   48.40
   0   6   3  868.61   48.30
   0  -6   3  875.61   47.40
  -1   6   3  760.82   45.70
  -1   6   3  768.62   42.60
   1   6  -3  842.62   45.70
  -1  -6  -3  825.82   45.60
   1  -6   3  830.22   45.60
   1  -6   3  785.62   43.10
  -1   6   3  810.12   42.00
   1  -6   3  791.22   45.40
  -1   6  -3  778.92   45.60
   1   6   3  823.22   45.40
  -1   6  -3  834.02   42.30
  -1  -6   3  786.12   45.70
   1   6   3  899.51   43.10
   1   6   3  719.73   45.00
   1  -6  -3  785.72   44.80
  -2  -6  -3  632.74   31.80
  -2  -6  -3  538.65   34.40
   2  -6   3  573.64   30.40
   2  -6   3  529.85   35.10
  -2  -6   3  532.45   35.00
   2  -6  -3  539.85   34.40
  -2   6  -3  598.74   30.20
   2   6   3  534.35   34.10
  -3  -6  -3   56.79    8.30
   3   6  -3   57.09    6.20
  -3  -6  -3   50.79   10.40
   3  -6   3   51.19   10.60
   3  -6   3   57.49    4.90
   3  -6   3   56.49    7.10
   3   6  -3   48.00    6.10
  -3  -6   3   39.50    9.60
   3  -6  -3   44.30   10.20
   3   6   3   43.30    7.30
  -3   6  -3   58.89    7.80
   3   6   3   60.69    9.90
  -3   6  -3   42.90   10.90
   4   6  -3  192.68   14.60
   4  -6   3  193.78   16.20
   4   6  -3  193.48   14.90
   4  -6   3  156.98   23.00
   4  -6   3  180.28   11.30
  -4  -6  -3  175.48   19.50
  -4  -6  -3  134.69   16.70
  -4  -6   3  189.98   22.40
   4  -6  -3  181.18   20.70
   4   6   3  166.88   18.50
  -4   6  -3  210.08   23.40
  -5  -6  -3  313.77   28.20
   5  -6   3  352.86   32.70
  -5  -6  -3  263.47   25.70
   5   6  -3  258.07   24.60
   5  -6   3  319.37   18.20
   5   6   3  285.87   25.30
   5  -6  -3  316.47   16.80
  -5  -6   3  319.07   31.10
   5   6   3  315.57   26.70
   5  -6  -3  299.97   31.30
   6   6  -3   44.10   12.10
  -6  -6  -3   21.00   14.30
   6  -6   3   51.69   21.10
  -6  -6   3   42.80   19.50
   6  -6  -3   31.60   18.80
   6   6   3   30.20   14.10
   7   6  -3   44.00   22.20
   7  -6   3   30.30   28.40
  -7  -6  -3   31.80   23.20
  -7  -6   3   15.40   22.60
   7  -6  -3   22.70   21.90
   7   6   3   26.70   18.40
   7   6   3   20.10   20.60
   0  -7   3  169.68   12.10
   0  -7  -3  155.78   11.00
   0   7   3  162.68   13.00
   0  -7   3  160.78   13.20
   0   7   3  167.08   12.00
   0  -7   3  156.98   11.80
   0   7   3  155.58   13.00
   0  -7  -3  165.18   12.30
   0   7  -3  159.18   12.80
   1  -7   3  214.28   14.90
   1  -7   3  220.58   17.30
   1  -7   3  214.58   17.70
   1   7  -3  234.38   17.40
  -1   7   3  239.78   13.50
  -1  -7  -3  250.77   17.60
  -1   7   3  232.48   17.80
  -1   7   3  227.48   14.60
  -1  -7  -3  187.98   14.60
   1  -7  -3  244.08   16.90
   1   7   3  249.08   14.60
   1   7   3  233.78   17.20
  -1   7  -3  235.98   13.70
   1   7   3  202.78   17.40
  -1   7  -3  223.98   17.50
   2  -7   3  162.68   15.80
   2  -7   3  159.58   11.10
  -2  -7  -3  155.98   15.20
  -2  -7  -3  177.08   11.80
  -2  -7   3  141.89   15.50
   2  -7  -3  177.38   15.50
   2   7   3  143.69   14.90
  -2   7  -3  169.08   10.40
   2   7   3  208.08   12.00
  -2   7  -3  169.98   16.20
   3   7  -3    4.20    2.10
   3  -7   3    4.00    2.70
  -3  -7  -3    0.30    5.20
   3  -7   3    2.20    8.10
  -3  -7  -3   10.80    8.50
  -3   7  -3   15.40    8.70
  -3   7  -3    2.50    4.40
  -3  -7   3    0.20    7.70
   3   7   3   -4.00    7.40
   3   7   3    6.10    5.70
   3  -7  -3    2.60    7.60
   4  -7   3  248.28   14.40
   4  -7   3  225.78   24.70
   4   7  -3  250.57   16.60
  -4  -7  -3  239.68   23.50
  -4  -7  -3  231.48   19.70
   4  -7   3  253.97   18.50
   4   7  -3  260.27   16.00
  -4   7  -3  240.98   26.00
  -4  -7   3  255.87   25.80
   4   7   3  240.18   22.00
   4  -7  -3  236.58   25.10
   5  -7   3  230.08   29.10
   5  -7   3  249.97   14.30
  -5  -7  -3  201.68   22.10
  -5  -7  -3  247.68   25.80
   5   7  -3  245.48   19.50
   5   7   3  190.28   22.00
   5  -7  -3  225.28   29.10
   5   7   3  216.88   23.60
  -5  -7   3  274.07   27.40
  -6  -7  -3   48.50   19.70
  -6  -7  -3   36.80   15.70
   6  -7   3   53.99   22.60
  -6  -7   3   54.79   22.10
   6   7   3   34.30   15.70
   6   7   3   11.50   17.60
   6  -7  -3   41.10   19.80
   7   7  -3    3.00   21.40
   7  -7   3   -7.50   24.20
  -7  -7  -3  -25.70   23.30
  -7  -7   3   -2.30   21.60
   7  -7  -3  -10.60   23.20
   7   7   3  -19.40   20.80
   0  -8   3  306.87   21.30
   0  -8  -3  309.77   18.80
   0  -8   3  329.57   19.80
   0  -8  -3  322.87   20.30
   0   8   3  315.77   21.00
   0   8   3  310.67   19.90
   0   8   3  304.67   21.10
   0  -8   3  295.87   19.50
   0   8  -3  309.97   20.40
   1  -8   3  375.56   22.50
  -1   8   3  382.46   21.80
  -1   8   3  356.76   24.80
  -1  -8  -3  299.97   21.00
   1  -8   3  352.76   24.90
  -1   8   3  379.56   20.80
  -1  -8  -3  336.97   24.40
   1  -8   3  349.27   24.20
   1   8   3  389.86   22.30
  -1  -8   3  333.97   24.80
  -1  -8   3  360.86   19.20
   1  -8  -3  339.37   23.40
   1   8   3  382.46   26.00
   1  -8  -3  403.36   21.20
  -1   8  -3  404.16   21.20
   1   8   3  353.56   24.40
  -2  -8  -3    1.00    7.90
  -2  -8  -3    0.90    3.10
   2  -8   3   -0.30    3.70
   2  -8   3    3.30    7.60
  -2   8  -3    2.10    7.70
  -2  -8   3    9.90    8.80
   2   8   3   10.90    3.80
   2   8   3   -2.00    7.20
   2  -8  -3    7.50    6.70
  -2   8  -3   -0.30    2.40
  -3  -8  -3   61.69    8.40
   3  -8   3   69.49    6.80
  -3  -8  -3   75.89   12.70
   3  -8   3   52.29   11.70
   3  -8  -3   56.09   11.10
   3   8   3   49.50   11.10
  -3  -8   3   58.09   13.00
   3   8   3   42.40    7.50
  -3   8  -3   57.49   11.90
  -3   8  -3   71.79    7.70
   4  -8   3   44.30   14.30
   4   8  -3   33.70    4.60
   4   8  -3   27.30    5.00
  -4  -8  -3   35.70    8.70
   4  -8   3   27.90    4.40
  -4  -8  -3   14.90   12.80
   4  -8   3   30.60    7.60
  -4  -8   3   35.90   12.80
   4  -8  -3   32.10   12.00
   4   8   3   36.40   12.90
  -5  -8  -3   55.09   12.30
  -5  -8  -3   75.59   18.90
   5   8  -3   61.39    9.10
   5  -8   3   60.09   17.90
   5  -8   3   67.09    7.40
   5   8   3   48.60   12.20
   5  -8  -3   45.90   17.30
   5   8   3   40.80   15.60
  -5  -8   3   77.69   20.40
  -6  -8  -3   31.60   15.10
   6  -8   3    7.00   20.00
  -6  -8  -3   40.20   18.90
   6   8   3   25.60   14.80
   6  -8  -3   49.20   21.30
  -6  -8   3   36.50   22.00
   6   8   3   12.10   17.70
  -7  -8  -3   24.90   23.10
   7  -8   3   -3.40   25.80
   7   8  -3   28.60   25.30
   7   8   3   -1.20   21.90
   7  -8  -3   27.90   24.00
  -7  -8   3   26.40   25.80
   0  -9   3  225.78   16.50
   0   9  -3  262.07   18.00
   0  -9   3  238.38   20.10
   0   9   3  218.28   18.10
   0  -9  -3  242.08   17.50
   0  -9   3  233.78   16.90
   0   9   3  239.88   17.00
   0  -9  -3  240.38   15.50
   0   9   3  240.58   18.80
  -1   9   3   71.39    7.20
  -1   9   3   82.59    9.30
  -1  -9  -3   45.50    6.90
   1  -9   3   75.09   10.20
   1  -9   3   75.29   10.00
  -1  -9  -3   57.29    9.90
   1  -9   3   53.29   10.70
   1  -9  -3   59.59    7.40
   1  -9  -3   55.89    8.70
  -1  -9   3   57.69    4.80
   1   9   3   78.09   10.00
   1   9   3   51.19    9.80
  -1   9  -3   65.29    7.80
  -1  -9   3   64.89    5.50
  -1  -9   3   52.79    9.60
   2  -9   3   28.40    9.10
  -2  -9  -3   15.00    9.10
   2  -9   3   25.90    5.90
  -2  -9  -3   38.30    5.40
  -2  -9   3   23.30   10.50
   2   9   3   36.10    5.50
   2  -9  -3   39.90    9.10
  -2   9  -3   35.50    4.10
   2   9   3   36.10   10.30
  -3  -9  -3   93.29   11.30
   3  -9   3   89.09    8.80
  -3  -9  -3   86.99   13.60
   3  -9   3  102.09   16.30
  -3   9  -3  100.19    9.00
   3   9   3  110.69    9.90
   3   9   3   77.79   13.10
  -3  -9   3   95.89   15.30
   3  -9  -3   58.49   12.20
   4  -9   3   58.99    7.80
   4  -9   3   71.19    8.60
  -4  -9  -3   55.69   12.20
  -4  -9  -3   87.79   17.30
   4  -9   3   60.69   17.30
   4   9   3   61.89   14.40
   4  -9  -3   46.00   12.90
  -4  -9   3   65.89   17.60
  -5  -9  -3   -8.10   10.60
  -5  -9  -3   -2.70   16.40
   5  -9   3    3.90   27.30
   5   9   3    2.50   10.40
  -5  -9   3    2.30   15.80
   5   9   3  -21.20   14.40
   5  -9  -3   -6.00   22.10
   6  -9   3   68.79   26.60
  -6  -9  -3   49.10   23.30
  -6  -9   3   41.10   23.30
   6   9   3   71.79   20.80
   6  -9  -3   38.70   22.00
   7  -9   3  149.99   34.50
  -7  -9  -3  136.59   30.50
   7   9   3   43.50   26.40
  -7  -9   3   90.09   30.30
   7  -9  -3   27.10   24.60
   0 -10   3 1010.00   61.29
   0  10   3 1018.00   60.79
   0 -10   3 1103.79   59.89
   0 -10  -3 1191.38   60.99
   0 -10   3 1081.99   59.29
   0  10   3 1145.99   60.39
   0  10   3 1085.79   60.69
  -1 -10  -3  238.38   19.80
  -1 -10  -3  240.18   16.50
   1 -10   3  265.27   22.30
  -1  10   3  270.77   16.80
  -1  10   3  269.47   18.40
   1 -10   3  229.58   19.90
   1 -10   3  246.88   19.30
   1  10   3  260.97   18.90
  -1 -10   3  260.47   15.10
  -1 -10   3  252.67   21.20
   1 -10  -3  271.37   19.10
  -1  10  -3  266.27   17.20
  -1 -10   3  259.37   14.40
   1 -10  -3  275.07   17.20
   1  10   3  247.68   19.40
  -2 -10  -3   23.90    8.90
  -2  10   3   17.40    3.10
   2 -10   3   -5.10    8.70
   2 -10   3   28.40    6.50
  -2 -10  -3   16.30    4.50
  -2  10   3   11.70    4.80
   2  10   3   16.10    9.80
  -2 -10   3    2.60    8.70
  -2  10  -3   15.20    3.50
   2  10   3   22.30    5.80
   2 -10  -3   13.90    7.90
   3 -10   3  488.45   38.10
  -3 -10  -3  517.75   37.20
   3 -10   3  528.45   29.80
  -3 -10  -3  519.35   31.00
  -3  10  -3  521.65   28.50
  -3 -10   3  475.85   37.70
   3  10   3  481.75   36.20
   3 -10  -3  486.35   36.20
   3  10   3  585.84   29.80
   4 -10   3  107.19   10.00
  -4 -10  -3   99.99   17.90
  -4 -10   3  106.39   18.00
   4  10   3  116.89   17.60
   4 -10  -3  106.29   17.50
  -5 -10  -3   89.19   19.20
  -5 -10  -3   77.29   13.90
   5 -10   3  139.99   24.20
  -5 -10   3  128.49   25.20
   5 -10  -3  132.29   22.60
   5  10   3  126.79   19.40
   5  10   3   86.29   14.50
  -6 -10  -3   73.89   20.50
   6 -10   3  -28.40   24.70
  -6 -10   3   -4.60   25.20
   6  10   3   35.40   19.80
   6 -10  -3  -11.00   18.60
  -7 -10  -3  131.59   32.60
   7 -10   3  167.58   38.10
  -7 -10   3  103.29   32.80
   7  10   3  103.19   30.60
   7 -10  -3   76.89   28.60
   0  11   3  260.87   18.80
   0  11   3  213.58   21.40
   0 -11  -3  238.18   19.20
   0 -11   3  265.57   18.00
   0 -11   3  236.18   19.10
   0 -11   3  249.28   20.50
   0 -11  -3  233.78   16.20
   1 -11   3   15.40    8.30
  -1 -11  -3   12.70    7.90
  -1  11   3   23.50    7.70
   1 -11   3   18.60    7.90
  -1 -11  -3   16.80    4.70
  -1  11   3   24.90    5.90
  -1 -11   3   23.90    3.20
   1  11   3   33.50    8.00
  -1 -11   3   21.60    4.40
   1 -11  -3   18.60    6.50
   1 -11  -3   19.70    6.20
  -1  11  -3   25.20    7.00
  -1 -11   3   18.10   10.10
   1  11   3   13.00    8.50
  -2  11   3  248.78   14.40
   2 -11   3  242.58   18.80
   2 -11   3  208.98   21.90
  -2 -11  -3  251.07   24.10
  -2 -11  -3  266.17   16.30
  -2  11   3  247.88   13.60
  -2 -11   3  223.08   24.70
   2 -11  -3  222.28   21.30
   2  11   3  249.78   18.30
   2  11   3  262.87   23.20
  -2  11  -3  243.48   14.80
  -3 -11  -3   46.40   13.60
  -3 -11  -3   54.89    8.40
   3 -11   3   50.09   13.90
   3 -11   3   71.09    8.70
   3  11   3   53.39   13.00
  -3 -11   3   27.30   15.40
   3  11   3   62.09    8.10
   3 -11  -3   48.90   14.10
  -3  11  -3   52.59    6.20
  -4 -11  -3   71.39   16.60
   4 -11   3   62.49   16.30
  -4 -11  -3   48.10   10.40
   4  11   3   61.79   15.20
  -4 -11   3   53.99   18.50
   4 -11  -3   22.70   15.10
   5 -11   3   18.60   19.20
  -5 -11  -3   39.10   21.90
  -5 -11   3   61.59   21.90
   5 -11  -3   34.90   18.90
   5  11   3   27.50   16.50
  -6 -11  -3   76.59   26.40
   6 -11   3   75.09   25.20
  -6 -11   3   48.40   25.20
   6 -11  -3   16.60   23.70
   6  11   3   58.69   23.50
   0 -12   3   17.10    9.20
   0 -12  -3   18.70    7.90
   0 -12  -3   14.00    5.00
   0 -12   3    1.00    8.80
   0  12   3   21.90    7.80
   0 -12   3   13.10    6.40
   1 -12   3  165.98   16.10
   1 -12   3  107.39   16.20
  -1  12   3  139.19   15.60
  -1  12   3  155.78   12.70
  -1 -12  -3  127.19   17.30
   1  12   3  133.19   16.00
   1  12   3  109.39   15.00
   1 -12  -3  123.49   12.90
  -1 -12   3  111.59   16.30
  -1 -12   3  122.99   10.90
   1 -12  -3  129.69   13.20
  -1 -12   3  137.49    8.70
   2 -12   3  220.58   23.30
  -2  12   3  237.38   14.70
  -2  12   3  223.48   13.70
   2 -12   3  263.87   20.10
  -2 -12  -3  227.18   22.80
  -2 -12  -3  238.78   16.20
  -2  12  -3  246.58   15.00
   2  12   3  235.58   19.20
   2 -12  -3  221.18   21.10
   2  12   3  245.98   24.10
  -2 -12   3  256.57   24.80
   3 -12   3   14.10    7.70
  -3 -12  -3   21.90    6.80
   3 -12   3   11.90   13.00
  -3 -12  -3   12.50   12.70
   3 -12  -3  -13.10   10.60
   3  12   3    2.80   13.50
  -3 -12   3   -0.80   13.20
   3  12   3    5.70    7.40
  -4 -12  -3   38.60   16.90
  -4 -12  -3    7.10    9.60
   4 -12   3   19.00   17.90
  -4 -12   3   12.00   15.30
   4 -12  -3   14.20   14.00
   4  12   3   38.30   17.30
  -5 -12  -3   14.10   18.50
   5 -12   3   68.69   21.30
   5  12   3   27.80   17.80
  -5 -12   3   50.49   19.80
   5 -12  -3   26.60   17.70
  -6 -12  -3   15.40   26.30
   6 -12   3   42.80   27.30
  -6 -12   3  -53.09   23.00
   6 -12  -3   -9.30   20.60
   6  12   3   19.40   23.90
   0 -13   3   -1.10   10.20
   0 -13   3    6.70   10.20
   0 -13  -3    1.70    4.80
   0 -13  -3    4.80    8.30
   0 -13   3   11.50    6.50
   0  13   3    1.30    8.10
   1 -13   3  259.67   22.20
  -1  13   3  274.27   22.10
   1 -13   3  269.17   21.80
  -1 -13  -3  221.88   17.00
  -1 -13  -3  279.87   24.20
  -1  13   3  269.87   18.90
   1  13   3  239.08   23.10
   1 -13  -3  255.37   20.60
   1 -13  -3  250.27   19.40
  -1 -13   3  251.77   26.00
  -1 -13   3  246.08   17.10
  -1 -13   3  279.77   15.10
  -2  13   3  183.38   12.30
  -2 -13  -3  197.48   22.30
  -2  13   3  208.08   13.90
  -2 -13  -3  192.88   14.60
   2 -13   3  221.48   18.70
   2 -13   3  192.38   22.60
  -2  13  -3  198.38   13.80
   2  13   3  205.78   18.30
   2 -13  -3  160.18   21.50
   2  13   3  173.08   23.00
  -2 -13   3  177.18   23.70
  -3 -13  -3   74.59   18.30
  -3 -13  -3   90.49   12.20
   3 -13   3   79.89   16.20
   3 -13   3  100.89   11.80
   3 -13  -3   56.99   14.10
   3  13   3   83.79   17.10
  -3 -13   3  103.29   20.20
   4 -13   3  145.29   36.30
  -4 -13  -3  177.48   25.50
  -4 -13   3  135.29   25.00
   4  13   3  168.28   23.80
   4 -13  -3  150.58   22.40
   5 -13   3   17.00   19.50
  -5 -13  -3  -20.30   19.90
   5  13   3  -30.80   17.10
  -5 -13   3   19.90   23.80
   5 -13  -3   25.60   18.80
  -6 -13  -3  -14.90   27.30
   6 -13   3   37.00   28.80
  -6 -13   3   12.20   25.80
   6  13   3   -2.70   26.40
   6 -13  -3  -30.10   25.60
   0 -14  -3   -4.60    9.50
   0 -14   3   27.20   12.30
   0 -14   3   10.90   11.30
   0 -14  -3   -5.00    5.10
   0  14   3   11.00    9.80
   1 -14   3   85.99   12.90
   1 -14   3   84.39   14.90
  -1  14   3   90.39   13.40
  -1 -14  -3   80.99   10.70
  -1 -14  -3   94.99   16.00
  -1  14   3   84.79   14.10
   1 -14  -3   99.69   13.20
   1  14   3  138.19   18.00
  -1 -14   3   95.79   16.40
  -1 -14   3   94.99   11.10
   1 -14  -3   98.79   12.80
  -1 -14   3   99.29    7.80
  -2 -14  -3  326.37   31.60
   2 -14   3  367.86   30.60
  -2 -14  -3  384.26   23.20
  -2  14   3  375.66   21.20
   2 -14  -3  358.06   28.30
   2  14   3  370.76   32.00
  -2 -14   3  304.57   33.90
  -3 -14  -3   16.70    7.60
  -3 -14  -3   -5.90   14.10
   3 -14   3    8.70   14.60
   3 -14  -3   18.30   14.70
  -3 -14   3   37.20   16.90
   3  14   3    8.90   15.10
  -4 -14  -3   59.59   22.10
   4 -14   3   31.50   17.40
  -4 -14   3   43.40   22.70
   4  14   3   57.29   20.40
   4 -14  -3   12.90   19.10
   5 -14   3   20.30   23.80
  -5 -14  -3  -14.10   24.40
   5 -14  -3  -27.20   20.20
   5  14   3  -18.70   22.80
  -5 -14   3   32.40   23.90
   6 -14   3  -18.20   26.90
  -6 -14  -3   44.20   32.20
   6 -14  -3    5.90   28.20
  -6 -14   3   34.40   30.40
   6  14   3   31.50   28.90
   0  15   3   19.50   11.10
   0 -15   3   15.50    7.90
   0 -15   3    7.60   12.20
   0 -15  -3   19.60    8.00
   0 -15  -3   15.80   11.30
   1 -15   3  326.47   26.60
  -1 -15  -3  344.47   30.60
   1 -15   3  348.77   28.80
  -1  15   3  308.97   24.30
   1 -15  -3  335.47   25.00
   1  15   3  352.76   29.40
   1 -15  -3  329.47   26.00
  -1 -15   3  383.86   19.80
  -1 -15   3  314.27   32.60
   2 -15   3  164.78   24.10
  -2 -15  -3  178.38   24.40
   2 -15   3  190.48   22.00
  -2 -15   3  187.18   25.50
   2 -15  -3  208.78   22.90
   2  15   3  218.98   24.20
   3 -15   3   35.80   16.10
   3 -15  -3   10.50   14.50
  -3 -15   3    8.30   17.50
  -4 -15  -3   85.49   26.30
   4 -15   3   70.89   19.90
   4  15   3   83.89   22.70
  -4 -15   3  104.99   28.80
   4 -15  -3  102.79   21.30
   5 -15   3   50.89   24.80
  -5 -15  -3  -30.30   26.20
  -5 -15   3    7.90   24.80
   5  15   3  -30.20   25.10
   5 -15  -3   22.70   24.00
   0 -16  -3   97.39   15.80
   0 -16   3   94.39   13.50
   0  16   3   61.99   13.90
   0 -16  -3   79.09   10.30
   0 -16   3   67.19   17.70
   1 -16   3   38.10   15.20
   1 -16   3   38.00   11.90
  -1 -16  -3   71.99   16.30
  -1 -16  -3   41.70    8.70
  -1  16   3   52.29   11.90
  -1 -16   3   43.60   17.60
   1 -16  -3   49.00   10.50
   1  16   3   78.79   16.50
   1 -16  -3   59.39   11.20
  -2 -16  -3  113.79   22.00
   2 -16   3  101.49   17.80
   2 -16   3  110.29   16.90
  -2 -16  -3  123.29   14.10
  -2 -16   3  126.19   23.10
   2 -16  -3  129.39   18.20
   2  16   3  135.99   21.90
  -3 -16  -3    4.00   20.40
   3 -16   3  -18.50   16.00
   3 -16  -3  -17.70   13.40
   3  16   3   11.00   17.00
  -3 -16   3   36.60   20.30
  -4 -16  -3   -2.80   21.30
   4 -16   3    7.50   21.20
   4  16   3   19.20   20.20
   4 -16  -3   39.30   21.50
  -4 -16   3   31.20   23.50
   5 -16   3   -0.10   23.00
  -5 -16  -3   11.30   28.70
   5 -16  -3   28.80   23.50
   5  16   3    3.90   27.00
  -5 -16   3   -6.70   27.30
   0 -17   3   21.60    9.00
   0 -17  -3   19.20   13.60
   0 -17  -3   10.20    7.10
   0 -17   3   17.70   16.20
   0  17   3   -3.70   13.30
  -1  17   3    4.20   10.60
   1 -17   3    4.40   14.70
  -1 -17  -3   -8.50   14.60
   1 -17   3    3.50   11.70
  -1 -17  -3    2.80    7.90
  -1 -17   3  -19.20   16.70
   1 -17  -3    7.70    9.80
   1  17   3    2.70   15.10
   1 -17  -3   18.10   11.00
  -2 -17  -3  196.18   28.50
   2 -17   3  104.69   20.50
   2  17   3  151.18   26.00
  -2 -17   3  129.99   25.40
   2 -17  -3  133.39   19.60
   3 -17   3  265.77   33.50
  -3 -17  -3  292.27   35.50
  -3 -17   3  230.38   31.00
   3 -17  -3  281.47   32.50
   3  17   3  310.17   38.30
  -4 -17  -3  -19.20   26.10
   4 -17   3    1.60   22.00
   4 -17  -3  -13.20   18.20
   4  17   3  -10.20   25.30
  -4 -17   3   53.39   28.60
   0 -18  -3   98.19   14.50
   0 -18  -3  121.99   19.50
   0 -18   3  131.39   22.80
   0  18   3  139.49   19.10
   1 -18   3   15.80   16.70
  -1 -18  -3  -10.60   16.50
   1 -18   3  -12.00   12.90
  -1 -18   3   24.30   19.50
   1 -18  -3   23.70   10.30
   1  18   3   -5.80   16.00
   2 -18   3    4.40   15.30
  -2 -18  -3   19.60   20.90
   2  18   3   14.10   19.20
   2 -18  -3   20.90   23.70
  -2 -18   3   26.60   21.70
  -3 -18  -3  114.89   28.00
   3 -18   3   85.49   22.00
  -3 -18   3   81.29   26.00
   3 -18  -3   88.19   21.90
   3  18   3  105.29   26.90
   4 -18   3   86.89   26.90
  -4 -18  -3   54.79   27.40
  -4 -18   3   46.90   31.20
   4 -18  -3   57.39   24.00
   4  18   3   51.99   25.30
   0 -19  -3   33.80   17.90
   0 -19   3   35.00   21.20
   0 -19  -3   32.90   10.10
   0  19   3   55.59   18.00
  -1 -19  -3    1.50   20.30
   1 -19   3  -17.80   18.00
   1 -19   3    3.60   22.80
   1  19   3  -18.70   18.20
  -1 -19   3   -4.50   20.80
   1 -19  -3   -0.10   10.50
   2 -19   3   11.60   16.80
  -2 -19  -3  -36.20   20.20
  -2 -19   3  -11.00   23.90
   2 -19  -3   18.40   14.50
   2  19   3  -21.90   21.50
  -3 -19  -3  -47.60   26.20
   3 -19   3   -8.10   19.60
  -3 -19   3   40.20   28.80
   3  19   3    3.50   24.60
   3 -19  -3   27.00   18.50
   0 -20   3   40.00   24.20
   0 -20  -3   18.20   18.70
  -1 -20  -3  -15.20   22.50
   1 -20  -3   34.40   13.40
  -1 -20   3   60.19   24.30
   1  20   3   34.20   21.30
   2 -20   3   -0.20   24.20
  -2 -20  -3   28.70   24.40
   2 -20  -3   22.80   16.40
   2  20   3   21.70   34.20
  -2 -20   3   62.69   26.60
   3 -20   3  -23.20   22.00
  -3 -20  -3    3.00   29.10
  -3 -20   3   36.10   32.70
   3 -20  -3   26.00   20.70
   3  20   3  -13.80   26.10
   0 -21   3   29.00   26.20
  -1 -21  -3   30.60   25.20
  -1 -21   3  -27.60   26.10
   1  21   3   29.00   23.50
  -2 -21  -3  -28.60   27.30
  -2 -21   3    8.20   30.90
   2  21   3   85.89   29.60
   2 -21  -3   29.90   19.00
   0   0   4 1461.55   87.79
   0   0  -4 1859.41   87.39
   0   0   4 1785.32   87.39
  -1   0  -4 6835.42  350.36
   1   0   4 6566.14  349.47
  -1   0   4 6658.13  349.67
   1   0  -4 6844.22  349.37
   1   0   4 7478.65  350.26
  -1   0   4 6864.41  350.06
   1   0  -4 6740.33  349.57
  -1   0  -4 6977.50  349.87
  -2   0   4   19.00    5.40
   2   0   4    1.70    4.40
   2   0   4    2.60    3.10
  -2   0  -4    2.00    4.20
  -2   0  -4   -0.30    4.30
  -2   0   4    5.60    3.50
   2   0  -4    5.80    3.70
   2   0   4   12.10    4.80
   2   0  -4   -0.30    2.90
   3   0  -4    7.10    7.90
   3   0  -4    8.00    6.10
  -3   0  -4   15.00    6.10
  -3   0   4    8.40    7.00
   3   0   4    4.30    7.10
   3   0   4    5.10    4.40
  -3   0   4    1.80    5.70
   3   0  -4    6.60    5.10
   4   0   4   20.70    6.70
  -4   0  -4   25.10    9.80
   4   0  -4   21.20    8.20
  -4   0   4   19.70    8.30
   4   0   4   22.50    9.70
   5   0  -4   -4.50    9.30
   5   0   4    1.30    7.30
  -5   0  -4   -3.80   11.80
  -5   0   4    7.40    9.60
   5   0   4   -5.80   10.00
   6   0  -4   28.10   14.80
   6   0   4   20.80   10.30
  -6   0  -4   38.70   16.80
   6   0   4   26.40   15.60
  -6   0   4   45.70   14.00
   7   0  -4  -23.90   15.70
   7   0   4  -14.30   12.50
   7   0   4    7.60   18.70
   7   0  -4   10.30   29.20
  -7   0  -4    3.80   22.60
  -7   0   4   -0.50   18.50
   0   1  -4 3761.62  193.08
   0   1  -4 3861.31  193.58
   0  -1   4 3689.83  193.18
   0   1   4 4170.98  193.78
   0   1   4 3535.45  192.98
   0  -1  -4 3723.43  193.18
   1   1  -4 4221.98  212.18
   1   1  -4 4324.97  212.78
  -1   1   4 3965.40  212.18
   1  -1   4 3955.30  212.18
  -1   1   4 4164.08  213.38
  -1  -1  -4 4120.99  213.18
   1  -1   4 4471.85  213.48
  -1  -1  -4 4197.38  213.18
   1   1   4 4051.09  212.78
  -1  -1   4 4202.48  212.58
   1   1   4 4572.84  213.28
  -1  -1   4 4016.20  213.08
   1  -1  -4 4039.30  211.88
  -1   1  -4 4211.88  212.48
  -1   1  -4 4013.60  213.58
   1  -1  -4 4087.79  212.88
   2  -1   4   59.39    8.40
  -2   1   4   36.00    7.30
  -2  -1  -4   35.30    6.00
  -2  -1  -4   48.30    6.80
  -2   1   4   47.10    6.50
   2  -1   4   49.70    6.70
   2   1  -4   43.40    6.40
   2  -1   4   40.80    5.00
   2   1  -4   41.80    6.00
  -2  -1   4   48.60    6.90
   2  -1  -4   56.69    7.40
  -2   1  -4   49.20    8.00
   2   1   4   43.00    6.10
   2   1   4   58.79    7.00
  -2  -1   4   55.29    7.20
   2  -1  -4   49.60    5.70
   2   1   4   46.30    6.90
  -2   1  -4   50.59    6.40
   3  -1   4   95.89   12.70
  -3  -1  -4  114.59   13.00
   3  -1   4  121.49    9.80
   3   1  -4  129.19   12.70
  -3   1   4  124.99   11.60
  -3   1   4   96.49   13.10
   3   1  -4  120.49   13.90
   3   1  -4  122.09   11.50
   3   1   4  117.39   11.20
   3   1   4   99.29   13.90
  -3  -1   4   92.59   12.80
   3  -1  -4  106.49   15.30
  -3   1  -4  104.19   12.70
  -3  -1   4  108.49   12.30
   3  -1  -4   92.29   13.40
  -3   1  -4  108.19   13.00
   3  -1  -4  127.39   11.10
   4  -1   4   81.09   10.20
   4  -1   4   71.49   14.20
   4   1  -4   79.69   12.20
  -4  -1  -4   79.39   13.40
  -4   1   4  107.79   13.50
  -4  -1   4   94.89   13.50
   4  -1  -4   87.59   12.60
   4   1   4   87.39   11.60
  -4   1  -4   88.09   13.10
   4  -1  -4  106.19   13.90
  -5  -1  -4   33.80   12.90
   5  -1   4    4.80   11.80
   5   1  -4   27.70   11.00
   5  -1   4   23.90    7.80
  -5   1   4   35.00   10.70
   5  -1  -4   22.80   11.90
  -5   1  -4   32.30   13.30
  -5  -1   4   49.80   13.10
   5   1   4   21.80   12.80
   5   1   4   45.60    9.90
   6   1  -4   31.50   14.10
  -6   1   4    0.70   12.70
   6  -1   4   60.29   18.50
   6  -1   4   13.40    9.50
  -6  -1  -4   17.70   15.40
   6   1   4   22.60   17.30
  -6   1  -4   11.70   17.10
   6   1   4   25.70   11.00
   6  -1  -4   33.30   13.80
   6  -1  -4   30.80   11.60
  -6  -1   4   43.70   15.50
   7  -1   4   40.80   24.50
   7   1  -4   20.50   19.30
  -7  -1  -4   25.60   22.00
   7  -1   4   43.80   12.10
   7   1  -4   48.20   18.00
   7   1   4   45.80   21.20
  -7  -1   4   32.50   20.90
   7  -1  -4   -7.50   19.00
   7   1   4   28.10   15.00
   0   2  -4 6359.46  327.97
   0  -2  -4 6258.57  328.17
   0   2  -4 6448.25  328.17
   0  -2  -4 6478.85  328.67
   0   2   4 7145.69  328.57
   0   2   4 5951.70  327.87
   0  -2   4 6688.63  328.27
   0  -2   4 6269.37  328.27
  -1   2   4 6834.92  366.56
   1   2  -4 7788.72  366.86
   1  -2   4 6975.90  366.86
  -1  -2  -4 7247.97  368.36
  -1  -2  -4 7453.75  367.86
  -1   2   4 7306.17  368.56
   1   2  -4 7618.64  368.06
   1  -2   4 7802.62  368.56
  -1   2  -4 7321.47  368.86
  -1  -2   4 7202.48  366.86
   1   2   4 6079.89  367.66
  -1  -2   4 7224.28  368.36
   1   2   4 7270.17  368.06
  -1   2  -4 7215.48  366.96
   1  -2  -4 6815.72  366.36
   1   2   4 7620.54  368.66
   1  -2  -4 6959.70  367.96
   2   2  -4  219.38   15.50
   2   2  -4  204.18   13.70
  -2  -2  -4  205.78   15.90
  -2  -2  -4  232.48   16.00
   2  -2   4  226.58   13.30
  -2   2   4  216.08   13.90
  -2   2   4  201.98   16.90
  -2  -2  -4  241.28   15.80
  -2  -2   4  215.88   16.00
  -2  -2   4  223.78   14.70
   2   2   4  231.88   15.50
   2   2   4  249.78   14.90
   2  -2  -4  211.08   15.40
   2  -2  -4  244.18   13.10
   2   2   4  209.58   16.20
  -2   2  -4  221.18   16.70
  -2   2  -4  218.68   14.30
   3   2  -4  325.37   22.10
   3  -2   4  314.67   20.70
   3  -2   4  302.47   18.10
   3   2  -4  301.07   19.70
  -3  -2  -4  275.77   20.80
  -3  -2  -4  286.97   20.70
   3   2  -4  278.87   21.40
  -3   2   4  289.37   19.40
   3   2   4  288.87   20.20
   3  -2  -4  329.27   18.30
  -3  -2   4  317.37   20.90
   3   2   4  325.77   21.10
   3  -2  -4  273.87   21.20
  -3   2  -4  252.37   22.50
  -3   2  -4  290.97   20.00
  -4  -2  -4  177.78   16.50
   4  -2   4  170.18   13.00
  -4  -2  -4  163.38   16.80
   4  -2   4  152.68   20.70
   4   2  -4  138.79   15.60
  -4   2   4  178.88   15.80
   4  -2  -4  172.18   18.20
  -4   2  -4  169.08   20.40
   4   2   4  156.48   15.60
   4  -2  -4  188.78   15.10
  -4  -2   4  157.08   18.20
   5   2  -4  124.49   16.10
   5  -2   4  134.29   20.40
  -5  -2  -4  139.59   17.40
   5  -2   4  135.59   12.70
  -5  -2  -4  109.49   17.00
  -5   2   4  114.79   15.40
  -5  -2   4  134.99   18.00
   5  -2  -4  126.89   18.00
   5   2   4   90.19   16.50
  -5   2  -4  117.19   18.00
   5   2   4  115.09   16.00
   6  -2   4   35.00   17.90
  -6   2   4   43.50   13.40
   6  -2   4   54.89    9.60
  -6  -2  -4   68.79   18.00
   6   2  -4   59.99   15.40
   6   2   4   48.00   13.50
   6  -2  -4   75.69   17.80
   6  -2  -4   75.69   12.80
  -6   2  -4   59.19   19.80
  -6  -2   4   77.99   17.90
   6   2   4   46.70   16.40
  -7  -2  -4    6.20   19.50
   7  -2   4   24.80   22.10
   7   2  -4   28.20   17.60
   7   2  -4    3.40   17.80
   7  -2   4    0.20   10.80
   7   2   4   -0.50   17.70
  -7  -2   4  -10.70   19.30
   7   2   4    4.40   21.00
   7  -2  -4    3.40   19.40
   0   3   4   19.30    2.80
   0  -3   4   29.60    3.90
   0  -3  -4   23.30    3.60
   0   3  -4   26.90    3.50
   0  -3   4   24.20    3.20
   0   3   4   29.90    3.90
   0  -3  -4   26.60    3.40
   0   3  -4   21.50    3.30
   1   3  -4 6040.50  290.97
  -1  -3  -4 5949.90  290.37
  -1   3   4 5263.07  288.67
   1  -3   4 6051.99  291.27
  -1  -3  -4 5678.63  291.17
  -1   3   4 5726.73  291.37
   1  -3   4 5450.35  289.17
  -1  -3   4 5685.23  288.87
  -1   3  -4 5787.32  291.67
   1  -3  -4 5467.95  288.87
   1   3   4 5752.32  291.27
  -1   3  -4 5512.25  289.17
   1   3   4 5687.43  290.77
   1  -3  -4 5570.24  290.77
  -1  -3   4 5681.63  291.27
  -2   3   4   31.30    7.70
   2   3  -4   35.50    7.40
  -2   3   4   36.70    4.30
  -2  -3  -4   29.80    6.50
   2   3  -4   32.50    4.30
   2  -3   4   25.40    6.90
  -2  -3  -4   28.40    5.30
   2  -3   4   33.70    3.80
  -2  -3   4   28.10    6.50
  -2   3  -4   45.70    5.90
   2   3   4   48.50    6.40
   2  -3  -4   36.70    6.50
  -2  -3   4   33.30    5.00
   2   3   4   24.50    7.00
   2  -3  -4   39.40    3.20
   2   3   4   30.60    6.10
  -2   3  -4   34.90    7.50
   3  -3   4  102.19   12.20
  -3   3   4  128.99   10.80
   3  -3   4  108.19   14.40
   3   3  -4  113.59   12.70
   3   3  -4  122.29   10.60
  -3  -3  -4  137.89   13.50
   3  -3   4  110.89    8.90
   3   3   4  138.39   12.20
   3  -3  -4  145.69    9.20
  -3   3  -4  107.09   13.90
  -3   3  -4   98.09   11.00
   3   3   4  136.29   13.00
  -3  -3   4  126.69   12.60
  -3  -3   4  124.79   14.00
   3  -3  -4  121.09   12.80
   4  -3   4   32.10    6.40
  -4  -3  -4   22.20    8.20
   4   3  -4   19.00   10.50
   4  -3   4   35.60   11.50
   4  -3   4   21.10    9.70
  -4   3   4   28.60    7.00
  -4  -3  -4   27.60    9.20
   4   3  -4   28.60    8.90
   4  -3  -4   18.00    9.30
  -4  -3   4   17.00    9.20
  -4   3  -4   53.69   12.30
   4   3   4   31.20    8.20
   4  -3  -4   27.10    6.40
  -5  -3  -4   33.90   12.60
   5   3  -4   34.80   10.20
  -5   3   4   45.20    9.50
   5  -3   4   36.90    7.00
   5  -3   4   29.90   14.30
  -5  -3  -4   40.50   12.60
  -5   3  -4   26.50   12.60
   5   3   4   50.49   13.30
  -5  -3   4   71.99   16.40
   5  -3  -4   43.60    9.90
   5   3   4   40.10    9.30
   5  -3  -4   37.00   13.60
   6  -3   4  113.69   27.20
   6   3  -4   99.49   16.90
   6  -3   4  101.99   13.50
  -6   3   4  109.19   15.00
  -6  -3  -4  114.69   20.70
   6   3   4  116.69   16.80
   6   3   4   94.49   17.90
   6  -3  -4  124.89   19.10
   6  -3  -4  129.89   16.30
  -6  -3   4  109.79   20.50
  -6   3  -4  109.19   23.20
   7   3  -4    4.80   17.60
  -7  -3  -4   64.99   21.70
   7  -3   4   15.00   24.60
   7  -3  -4   14.30   18.90
   7   3   4   19.40   19.70
   7   3   4   18.60   15.60
  -7  -3   4    6.40   21.70
   0  -4  -4  426.76   22.00
   0   4   4  396.26   22.40
   0  -4   4  401.46   21.50
   0   4   4  415.76   22.40
   0   4   4  379.56   21.60
   0   4  -4  362.96   21.90
   0  -4   4  337.37   22.00
   0  -4  -4  372.76   22.10
   0   4  -4  385.66   21.70
  -1  -4  -4  182.88   13.10
   1   4  -4  189.38   13.20
   1   4  -4  195.68    9.90
   1  -4   4  185.38   10.80
  -1   4   4  163.18    9.70
  -1  -4  -4  158.58   11.30
  -1  -4  -4  170.98   12.50
  -1   4   4  166.08   13.10
   1  -4   4  175.48   12.70
  -1  -4   4  184.58    9.80
   1  -4  -4  176.18   10.40
   1  -4  -4  154.58   12.20
   1   4   4  165.98   13.50
  -1   4  -4  180.08   10.40
   1   4   4  163.18   12.10
  -1   4  -4  176.88   13.40
  -1  -4   4  168.78   12.80
   1   4   4  162.88   11.50
   2   4  -4  232.58   12.70
   2  -4   4  226.68   13.00
  -2   4   4  229.48   13.00
   2  -4   4  191.98   18.40
   2   4  -4  251.97   18.10
  -2   4   4  193.78   18.40
  -2  -4  -4  236.88   15.30
  -2   4  -4  191.58   20.10
  -2   4  -4  224.78   13.80
  -2  -4   4  233.38   13.90
   2   4   4  213.88   15.00
   2   4   4  203.68   18.50
  -2  -4   4  230.58   17.50
   2  -4  -4  226.88   12.10
  -3   4   4  281.07   16.80
   3   4  -4  278.57   17.10
   3  -4   4  220.08   21.30
  -3  -4  -4  272.47   20.80
   3   4  -4  256.87   18.30
   3  -4   4  255.27   18.60
   3  -4   4  273.47   15.80
   3   4   4  315.67   18.70
  -3   4  -4  253.57   22.60
  -3  -4   4  220.58   20.90
  -3  -4   4  292.87   18.50
   3  -4  -4  247.38   20.60
   3   4   4  270.17   20.00
   3  -4  -4  286.17   15.00
  -3   4  -4  266.07   18.00
   4  -4   4  325.57   28.90
   4   4  -4  375.36   23.80
  -4  -4  -4  315.37   25.90
   4  -4   4  385.66   21.30
  -4   4   4  378.96   22.40
   4   4  -4  344.57   25.90
  -4  -4  -4  349.57   27.20
   4  -4   4  338.57   24.90
  -4   4  -4  344.67   28.80
   4  -4  -4  352.56   28.30
  -4  -4   4  345.37   27.40
   4   4   4  354.76   26.90
   4  -4  -4  404.96   21.20
  -5  -4  -4  104.99   16.40
  -5  -4  -4   89.09   15.50
   5  -4   4   94.49   18.00
   5   4  -4   88.99   12.40
  -5   4   4  108.19   13.50
   5  -4   4   75.99    9.40
  -5  -4   4  112.89   16.70
   5   4   4   96.39   15.60
  -5   4  -4   95.69   17.90
   5  -4  -4   86.59   12.00
   5   4   4   89.29   13.90
   5  -4  -4   90.29   16.50
   5  -4  -4  101.39   11.00
  -6  -4  -4   68.69   18.10
   6  -4   4   60.99    8.40
   6   4  -4   44.30   13.80
  -6  -4  -4   53.19   16.30
   6  -4   4   72.49   22.30
  -6  -4   4   55.19   19.20
   6   4   4  104.99   17.40
   6  -4  -4   64.29   17.60
   6   4   4   67.99   17.80
  -6   4  -4   32.50   18.90
   7  -4   4  -34.20   21.10
   7   4  -4    3.80   18.70
  -7  -4   4   11.10   20.50
   7  -4  -4   -5.90   20.80
   7   4   4    9.10   16.20
   0  -5   4 1378.46   69.79
   0   5   4 1313.97   70.09
   0   5  -4 1258.97   70.19
   0   5  -4 1336.77   70.19
   0  -5  -4 1300.37   70.59
   0   5   4 1371.86   70.89
   0  -5   4 1304.67   70.89
   0   5   4 1318.67   70.69
   0  -5  -4 1441.56   70.19
  -1   5   4   90.79   10.50
   1   5  -4   98.89    6.20
   1  -5   4   91.49    7.30
   1   5  -4   94.39   10.80
  -1  -5  -4   92.59    9.70
  -1   5   4  101.19    7.50
  -1  -5  -4   76.49    7.80
   1  -5   4   92.09   10.20
  -1   5   4   95.39    6.00
   1   5   4  118.19    7.90
   1  -5  -4   82.79    7.10
  -1  -5   4   94.89   10.40
   1  -5  -4   83.09    9.10
   1   5   4   89.89   10.10
  -1   5  -4   90.09   10.20
  -1   5  -4  102.89    6.80
   2   5  -4  644.04   35.30
  -2  -5  -4  693.33   36.40
  -2   5   4  674.03   34.00
   2  -5   4  679.13   40.00
   2   5  -4  742.53   33.80
   2  -5   4  660.53   34.60
   2  -5   4  627.14   39.40
  -2   5  -4  641.54   34.80
   2   5   4  624.04   38.00
   2  -5  -4  676.63   33.80
  -2  -5   4  577.34   38.40
  -2   5  -4  607.84   39.10
   2  -5  -4  603.34   38.10
  -2  -5   4  592.94   35.80
   3  -5   4   17.80    3.30
  -3  -5  -4   21.30    7.20
   3   5  -4   12.90    5.20
   3   5  -4   19.20    4.20
  -3   5   4   12.00    3.40
   3  -5   4   25.80    6.50
   3  -5   4   10.90    9.00
  -3  -5  -4   20.30    6.50
  -3   5  -4   15.30    5.40
  -3  -5   4    8.80    8.30
   3   5   4   22.10    5.70
  -3   5  -4   20.30    8.90
   3  -5  -4   15.60    2.00
   3  -5  -4   11.40    7.50
   3   5   4   15.30    6.30
  -4  -5  -4  362.66   26.20
   4   5  -4  366.36   23.40
   4  -5   4  378.76   20.90
   4  -5   4  332.97   31.10
   4  -5   4  335.77   24.70
   4   5  -4  354.06   24.70
  -4   5   4  382.26   21.20
  -4  -5  -4  412.76   27.90
   4  -5  -4  350.36   20.80
   4  -5  -4  344.17   28.20
   4  -5  -4  371.26   19.80
   4   5   4  351.96   26.70
  -4  -5   4  384.06   29.70
  -4   5  -4  337.37   29.90
   5  -5   4   15.80    4.80
  -5  -5  -4   23.50   11.00
  -5   5   4   19.40    6.60
  -5  -5  -4    5.80   10.80
   5   5  -4   -1.80    8.10
   5  -5   4   26.80   17.10
   5   5   4   20.90   11.50
   5  -5  -4   20.50    5.80
  -5   5  -4   11.30   13.40
   5  -5  -4   15.60   12.00
   5   5   4   21.70    9.90
  -5  -5   4   20.90   14.10
  -6  -5  -4  106.79   19.30
  -6  -5  -4  125.29   22.30
   6   5  -4  103.69   16.20
   6  -5   4  138.99   12.30
   6  -5   4  131.79   26.90
  -6   5  -4   97.19   22.80
  -6  -5   4  148.59   23.00
   6   5   4  133.69   20.60
   6   5   4  132.29   19.00
   6  -5  -4  127.89   25.70
   7  -5   4  -38.50   27.40
  -7  -5  -4   27.10   21.00
   7  -5  -4  -23.40   20.90
   7   5   4  -10.20   19.50
  -7  -5   4  -14.10   23.20
   7   5   4   28.10   18.40
   0   6   4  105.59   10.00
   0  -6   4   91.39    8.00
   0   6  -4   87.69    8.70
   0  -6  -4  112.99    8.90
   0   6  -4   93.89    9.00
   0  -6  -4   96.89    8.10
   0   6   4   96.99    8.20
   0  -6   4   89.49    8.60
   0   6   4  102.29    9.70
   1   6  -4  370.76   23.10
  -1   6   4  350.86   20.40
   1   6  -4  351.56   19.30
   1  -6   4  356.36   20.90
   1  -6   4  373.26   23.30
   1  -6   4  356.26   23.30
  -1   6   4  339.17   23.40
  -1   6   4  341.97   19.40
  -1  -6  -4  351.76   22.90
   1  -6  -4  339.67   22.10
   1   6   4  391.06   20.90
  -1   6  -4  379.16   20.00
  -1  -6   4  377.16   24.00
  -1  -6   4  329.57   18.90
   1   6   4  337.47   23.70
  -1  -6   4  359.56   19.30
  -1   6  -4  359.46   23.40
   1   6   4  374.86   23.00
  -2  -6  -4 1305.87   72.59
  -2   6   4 1388.46   67.29
   2  -6   4 1386.66   68.49
   2  -6   4 1301.17   73.59
  -2  -6  -4 1454.75   69.99
  -2   6  -4 1374.76   68.29
   2   6   4 1303.67   72.29
  -2  -6   4 1254.17   72.89
  -2   6  -4 1282.97   73.39
   2  -6  -4 1269.87   72.39
   2   6   4 1094.69   69.39
   3  -6   4  119.79   15.70
   3   6  -4  100.59    8.20
   3   6  -4   96.59    7.10
  -3  -6  -4   83.99   12.50
   3  -6   4  102.39    7.30
  -3  -6  -4   86.09   11.80
   3   6   4   95.29   12.10
  -3  -6   4   85.59   14.20
   3  -6  -4  101.19   14.30
   3   6   4   93.79   12.80
  -3   6  -4   94.09    9.90
  -3   6  -4  114.49   15.00
   4  -6   4  380.16   21.20
   4   6  -4  389.86   23.70
   4  -6   4  399.86   25.10
   4   6  -4  378.26   23.20
   4  -6   4  349.87   32.50
  -4  -6  -4  326.57   25.90
  -4  -6  -4  399.16   28.90
  -4   6  -4  364.86   31.00
  -4  -6   4  369.76   30.00
   4   6   4  361.66   27.50
   4  -6  -4  382.26   30.40
  -4   6  -4  392.56   25.10
   5  -6   4   18.70   17.20
  -5  -6  -4   22.30   11.40
  -5  -6  -4   16.10   13.50
  -5  -6   4   -1.60   14.10
   5  -6  -4   23.70    3.80
   5  -6  -4   14.20   14.50
   5   6   4   27.20   12.00
  -5   6  -4   51.39   17.70
   6   6  -4   11.20   10.60
  -6  -6  -4   27.40   18.20
  -6  -6  -4    3.20   14.00
   6  -6   4   45.80   21.70
   6   6   4    3.20   16.20
   6   6   4   23.60   14.50
  -6  -6   4   27.00   19.80
   6  -6  -4   27.40   16.10
  -7  -6  -4   39.80   21.50
   7  -6   4  -25.80   24.70
  -7  -6  -4   12.50   22.10
   7  -6  -4  -13.30   22.60
  -7  -6   4   -7.70   23.10
   7   6   4    7.70   20.40
   7   6   4   29.40   17.70
   0   7   4    9.30    5.70
   0   7   4    6.00    3.90
   0   7   4    4.10    5.60
   0  -7  -4    3.20    4.20
   0  -7   4   11.50    3.90
   0  -7   4    1.50    3.80
   0   7  -4    3.30    4.10
   0   7  -4   10.50    4.80
   0  -7  -4    6.10    3.10
   0  -7   4    5.60    4.30
  -1   7   4  215.98   12.80
   1  -7   4  216.98   16.60
   1   7  -4  227.18   24.30
  -1  -7  -4  241.58   18.80
  -1   7   4  216.08   18.60
   1  -7   4  208.18   14.60
  -1   7   4  202.98   14.10
   1  -7   4  219.98   17.00
   1   7   4  217.78   18.10
  -1   7  -4  217.88   13.30
   1   7   4  239.68   14.50
   1  -7  -4  210.88   17.00
  -1  -7   4  221.98   12.20
  -1   7  -4  196.48   16.80
   1   7   4  181.18   16.90
  -1  -7   4  209.28   16.80
   2  -7   4  414.26   23.50
   2  -7   4  383.56   27.90
  -2   7   4  400.96   22.00
  -2  -7  -4  396.46   27.30
  -2  -7  -4  456.15   24.30
   2   7   4  474.75   24.40
  -2   7  -4  401.86   22.60
  -2  -7   4  371.46   27.60
  -2   7  -4  389.36   28.00
   2   7   4  415.76   27.10
   2  -7  -4  383.16   26.90
   3  -7   4   18.40    3.60
   3  -7   4   19.70    9.90
  -3  -7  -4   24.10    6.80
  -3  -7  -4   12.70    9.20
   3   7   4   12.30    6.70
  -3   7  -4   23.40    8.60
  -3   7  -4   23.10    5.50
  -3  -7   4   22.30   11.30
   3  -7  -4   12.80    8.90
   3   7   4    4.50    7.70
   4  -7   4   35.40    8.80
   4   7  -4   24.90    8.30
   4   7  -4   26.40    5.70
   4  -7   4   32.90    4.40
  -4  -7  -4   31.70   11.90
  -4  -7  -4   17.10    8.60
   4  -7   4   23.70   13.70
   4  -7  -4   21.80   11.50
  -4   7  -4   27.50    8.40
  -4  -7   4   15.90   12.00
  -4   7  -4   30.70   14.50
   4   7   4   31.90    9.80
  -5  -7  -4   40.80   13.40
   5  -7   4   25.80    4.70
   5   7  -4    9.80    7.50
   5  -7   4    6.30   14.80
  -5  -7  -4   22.90   10.90
  -5   7  -4   44.60   18.80
   5  -7  -4    2.00   13.70
  -5  -7   4   37.50   15.50
   5   7   4   21.80   12.00
   6  -7   4   74.89   24.60
  -6  -7  -4   46.90   16.90
  -6  -7  -4  102.29   21.90
  -6  -7   4   81.99   20.40
   6   7   4   53.09   16.90
   6  -7  -4   46.90   21.00
   6   7   4   45.90   18.20
  -7  -7  -4   23.10   21.60
   7  -7   4  -29.80   28.80
   7   7   4   23.10   20.90
  -7  -7   4   19.60   24.50
   7  -7  -4   -4.60   20.90
   0   8   4  100.79   12.70
   0   8   4  143.79   13.20
   0   8  -4  111.69   12.00
   0  -8   4  115.99   10.30
   0   8   4  108.89   10.40
   0  -8   4  128.49   12.10
   0  -8  -4  123.49    9.50
   0  -8   4  117.79   10.20
   0   8  -4  108.09   10.90
   0  -8  -4  118.09   11.00
   1  -8   4   81.39   11.30
   1  -8   4   88.19    9.40
   1  -8   4  104.39   11.90
  -1  -8  -4   72.19    8.60
  -1  -8  -4   88.59   11.70
  -1   8   4   97.99    7.50
  -1   8   4  109.19   10.20
  -1  -8   4   98.19   12.40
   1   8   4   99.69   10.40
   1  -8  -4   88.89    9.40
   1   8   4   87.29   10.60
  -1   8  -4   81.69   11.80
  -1  -8   4   93.29    6.30
  -1   8  -4   91.89    7.90
   2  -8   4   12.30    4.60
  -2  -8  -4   16.20    4.30
  -2   8   4   13.70    1.70
   2  -8   4   26.80    8.60
  -2  -8  -4    8.00    7.40
   2  -8  -4   15.80    6.70
   2   8   4   12.40    7.20
  -2   8  -4   17.00    3.40
  -2   8  -4   15.80    7.20
   2   8   4   21.90    4.90
  -2  -8   4   19.00    9.00
   3  -8   4   11.80    4.10
   3  -8   4    7.80    9.90
  -3  -8  -4    5.00    5.70
  -3  -8  -4    4.70    8.80
   3   8   4   10.30    8.30
  -3  -8   4   -4.80    8.70
   3  -8  -4   12.30    7.60
   3   8   4    6.60    6.40
  -3   8  -4    2.60   10.30
  -3   8  -4    5.70    4.90
   4  -8   4   40.30    9.10
  -4  -8  -4   26.90    8.90
   4   8  -4   54.59    5.50
  -4  -8  -4   36.60   13.70
   4  -8   4   50.49   13.90
   4   8  -4   41.90    4.90
   4  -8   4   41.30    5.30
  -4   8  -4   58.19   15.80
  -4   8  -4   31.00    8.50
   4   8   4   46.90   13.20
  -4  -8   4   45.90   16.30
   4  -8  -4   44.70   12.10
   5  -8   4  111.99   21.70
   5   8  -4   81.69   11.10
  -5  -8  -4   83.39   14.70
   5  -8   4   64.69    8.50
  -5  -8  -4   99.29   20.40
   5  -8  -4   63.69   18.60
   5   8   4   61.29   16.70
  -5  -8   4   81.89   19.50
   6  -8   4   48.10   23.90
  -6  -8  -4   62.99   16.40
  -6  -8  -4   81.49   21.80
   6  -8  -4   31.50   21.30
   6   8   4   69.39   19.90
  -6  -8   4   33.60   20.20
   6   8   4   51.39   16.40
   7  -8   4   10.30   30.20
  -7  -8  -4  -13.00   25.40
   7  -8  -4    8.30   24.80
   7   8   4   10.40   18.70
  -7  -8   4   23.40   27.60
   0  -9   4  267.27   18.00
   0  -9   4  267.67   18.00
   0   9   4  256.97   18.30
   0  -9   4  267.57   20.10
   0  -9  -4  270.67   19.00
   0   9   4  271.07   20.20
   0   9   4  264.17   20.50
  -1   9   4  111.19   11.40
   1  -9   4  122.79   11.30
  -1  -9  -4   92.09   12.90
   1  -9   4  108.49   14.70
  -1   9   4  113.99    9.00
   1  -9   4  115.99   13.10
  -1  -9  -4   90.49    9.90
  -1  -9   4  118.09   14.40
  -1   9  -4  106.69   13.70
   1   9   4  121.69   11.90
  -1   9  -4  118.19    9.80
   1   9   4   97.79   12.60
  -1  -9   4  111.39    7.60
   1  -9  -4  118.39   11.90
  -1  -9   4  117.69    7.00
  -2   9   4  147.19   10.70
   2  -9   4  137.49   11.70
   2  -9   4  149.69   17.50
  -2   9   4  134.09    7.80
  -2  -9  -4  166.28   11.60
  -2  -9  -4  135.09   17.30
  -2  -9   4  146.09   17.40
  -2   9  -4  134.29   17.20
   2  -9  -4  147.19   16.40
   2   9   4  117.99   14.80
   2   9   4  152.48   11.70
  -2   9  -4  140.89    9.80
   3  -9   4   76.99   14.10
  -3  -9  -4   93.19   11.50
   3  -9   4   77.79    8.80
  -3  -9  -4   65.09   13.50
   3   9   4   55.39   12.10
   3  -9  -4   77.09   13.10
  -3   9  -4   82.09    9.00
   3   9   4   86.09   10.20
  -3  -9   4   71.49   15.60
  -3   9  -4   70.69   14.90
   4  -9   4  274.47   19.10
  -4  -9  -4  209.68   19.90
  -4  -9  -4  252.57   25.50
   4  -9   4  270.77   27.20
   4  -9   4  259.87   15.90
  -4  -9   4  185.98   25.70
   4   9   4  264.37   24.70
   4  -9  -4  219.38   24.40
  -4   9  -4  211.38   23.60
   5  -9   4   96.39   41.70
  -5  -9  -4  152.58   20.90
  -5  -9   4  131.99   23.20
   5  -9  -4   99.29   33.10
   5   9   4  154.08   33.00
  -6  -9  -4   18.50   22.10
   6  -9   4  -29.60   24.10
   6  -9  -4  -13.00   19.00
  -6  -9   4   23.00   19.20
   6   9   4    0.70   15.90
   6   9   4   19.60   20.00
  -7  -9  -4  123.19   32.70
   7  -9   4   47.50   35.00
   7   9   4   91.99   25.80
   7  -9  -4   96.39   26.40
  -7  -9   4  138.19   34.30
   0  10   4  630.74   39.10
   0 -10   4  665.03   37.10
   0 -10   4  638.24   39.20
   0 -10  -4  647.24   36.20
   0 -10   4  674.03   37.30
   0 -10  -4  667.83   39.70
   0  10   4  572.74   38.50
  -1  10   4   66.69    7.80
  -1  10   4   63.89    9.00
   1 -10   4   68.79    9.80
  -1 -10  -4   66.59   11.00
  -1 -10  -4   53.09    7.40
   1 -10   4   53.99    9.50
   1 -10   4   72.09   13.60
  -1 -10   4   68.29    5.50
   1 -10  -4   65.69    9.20
  -1 -10   4   61.59    5.70
   1  10   4   95.79   12.70
   1  10   4   47.40   10.10
  -1  10  -4   64.89    7.70
  -1 -10   4   73.19   12.20
   2 -10   4  272.37   18.90
  -2 -10  -4  258.57   22.70
   2 -10   4  281.87   23.50
  -2  10   4  273.37   14.50
  -2 -10  -4  300.27   18.00
  -2  10   4  292.57   16.00
   2  10   4  266.47   22.00
  -2 -10   4  220.48   23.40
   2 -10  -4  231.98   21.30
   2  10   4  274.37   18.60
  -2  10  -4  270.67   16.20
  -3 -10  -4  992.00   58.49
  -3 -10  -4 1020.30   62.59
   3 -10   4 1046.50   63.49
   3 -10   4 1055.09   55.79
   3  10   4 1152.98   56.19
  -3  10  -4 1040.90   54.79
  -3 -10   4  971.40   63.39
   3  10   4  999.70   61.79
   3 -10  -4  996.10   61.99
  -4 -10  -4  126.39   20.40
   4 -10   4  111.49   11.10
   4 -10   4   94.19   19.00
  -4 -10  -4  112.19   15.50
  -4 -10   4  139.19   22.90
   4 -10  -4  153.88   21.10
   4  10   4  114.09   19.40
   5 -10   4  109.49   24.80
  -5 -10  -4   72.59   14.90
  -5 -10  -4  112.39   22.20
   5 -10  -4   88.49   19.10
   5  10   4  120.29   21.40
  -5 -10   4   85.89   21.70
  -6 -10  -4   37.10   23.40
   6 -10   4   -3.00   22.30
   6 -10  -4   18.90   21.70
   6  10   4   32.60   21.60
  -6 -10   4  -16.50   24.10
   7 -10   4   93.69   37.30
   7  10   4  108.49   29.70
   0 -11  -4  372.46   25.10
   0 -11  -4  378.56   23.20
   0 -11   4  362.26   24.60
   0 -11   4  411.26   24.80
   0 -11   4  381.46   26.90
   0  11   4  374.86   25.10
  -1 -11  -4   10.00    4.90
  -1  11   4   14.40    5.20
   1 -11   4   18.10    8.20
  -1  11   4   21.00    8.00
  -1 -11  -4    4.30    7.80
   1 -11   4   12.00    7.50
  -1 -11   4   16.90    3.40
  -1 -11   4   10.10    3.10
   1  11   4   25.20    9.00
   1  11   4   14.70    7.80
  -1 -11   4   10.10    8.80
   1 -11  -4    9.60    6.40
   2 -11   4   77.39   13.00
  -2  11   4   85.49    5.80
   2 -11   4   96.09   12.70
  -2 -11  -4   68.19    9.40
  -2  11   4   94.19    8.50
  -2 -11  -4   84.59   15.40
  -2 -11   4   73.69   14.80
   2  11   4   74.29   10.20
   2 -11  -4   79.69   13.50
  -2  11  -4   75.99    7.90
   2  11   4   89.89   13.40
   3 -11   4  146.99   21.30
  -3 -11  -4  170.68   22.50
   3 -11   4  194.98   15.00
  -3  11  -4  166.58   12.60
  -3 -11   4  230.18   25.50
   3  11   4  153.58   19.90
   3  11   4  151.38   14.40
   3 -11  -4  158.48   21.60
   4 -11   4    5.50    7.00
  -4 -11  -4    4.00    8.30
  -4 -11  -4   10.50   14.20
   4 -11   4   -1.60   14.90
  -4 -11   4   39.90   18.10
   4 -11  -4  -18.20   13.70
   4  11   4    0.30   13.10
  -5 -11  -4   63.39   19.60
   5 -11   4   65.79   20.20
   5 -11  -4   57.39   20.70
   5  11   4   61.89   17.90
  -5 -11   4  101.19   23.10
   6 -11   4  -36.60   27.00
  -6 -11  -4   -6.40   21.30
   6  11   4  -28.20   18.30
   6 -11  -4    1.70   19.50
  -6 -11   4   11.30   27.50
   0 -12  -4   -0.70    7.20
   0 -12  -4   -3.80    4.20
   0  12   4    7.80    6.70
   0 -12   4    0.10    7.60
   0 -12   4    4.00    6.50
   0 -12   4    2.80    9.10
  -1  12   4  234.68   16.10
  -1  12   4  192.78   19.50
   1 -12   4  221.38   19.50
  -1 -12  -4  175.08   15.20
  -1 -12  -4  211.68   20.70
   1 -12   4  228.88   19.70
  -1 -12   4  222.58   13.40
   1 -12  -4  230.08   18.50
  -1 -12   4  222.18   12.90
   1 -12  -4  228.28   16.70
  -1 -12   4  222.68   20.90
   1  12   4  212.78   20.10
   2 -12   4  206.68   18.60
   2 -12   4  178.08   19.90
  -2 -12  -4  209.28   22.10
  -2  12   4  224.18   14.40
  -2  12   4  219.48   12.10
  -2 -12  -4  182.48   20.10
   2  12   4  191.58   20.40
  -2  12  -4  204.98   13.80
   2  12   4  218.28   19.60
  -2 -12   4  183.08   24.10
   2 -12  -4  194.08   20.60
   3 -12   4  220.28   17.50
  -3 -12  -4  192.28   23.70
   3 -12   4  175.78   22.90
   3  12   4  178.48   22.50
  -3 -12   4  159.38   25.10
   3 -12  -4  228.38   24.40
   3  12   4  186.18   19.50
   4 -12   4   18.10   16.10
  -4 -12  -4   22.90    9.30
   4 -12  -4    9.00   14.80
  -5 -12  -4    6.80   21.20
   5 -12   4   11.60   21.00
  -5 -12   4   59.49   21.20
   5 -12  -4    6.40   16.90
   5  12   4   42.50   20.20
   6 -12   4   -4.60   28.60
  -6 -12  -4   -6.30   25.70
   6  12   4  -14.30   24.30
   6 -12  -4  -21.50   21.60
  -6 -12   4   31.80   27.90
   0 -13  -4   -1.20    8.50
   0 -13   4    6.30    9.10
   0 -13   4   15.60    7.20
   0 -13  -4    7.20    5.00
   0  13   4    1.90    7.20
   0 -13   4   10.70    9.80
   1 -13   4  113.29   15.10
  -1  13   4  108.69   12.30
   1 -13   4   96.79   13.80
  -1  13   4   97.79   13.70
  -1 -13  -4  114.19   16.20
  -1 -13  -4   86.09   11.10
  -1 -13   4   97.89    9.20
   1  13   4  116.69   14.30
  -1 -13   4  104.89    7.80
   1 -13  -4  120.99   13.50
  -1 -13   4  104.99   17.40
   1 -13  -4  132.89   13.50
   2 -13   4  119.09   16.10
  -2 -13  -4  113.79   11.50
  -2 -13  -4  101.09   18.50
  -2  13   4  112.09    8.30
  -2  13   4   99.89   11.60
   2 -13   4   80.79   15.60
  -2 -13   4  100.79   19.40
   2 -13  -4  119.59   17.40
  -2  13  -4  131.59   10.70
   2  13   4  104.49   17.90
  -3 -13  -4  -27.90   13.80
  -3 -13  -4    7.60    8.00
   3 -13   4    0.50   14.30
   3 -13   4   25.70    9.50
   3  13   4    6.80   14.40
  -3 -13   4   -4.30   16.10
   3 -13  -4   26.10   14.20
  -4 -13  -4   -7.30   15.80
   4  13   4   -3.20   17.20
   4 -13  -4   -9.90   13.70
  -4 -13   4   19.00   17.70
   5 -13   4   78.79   25.50
  -5 -13  -4   98.59   24.00
   5 -13  -4   37.30   23.10
   5  13   4   92.99   22.00
  -5 -13   4   82.99   26.50
   6 -13   4   55.39   28.20
  -6 -13  -4    5.20   27.50
   6  13   4   11.70   25.50
   6 -13  -4  -17.20   24.40
  -6 -13   4    2.80   30.90
   0 -14  -4  263.87   22.20
   0 -14  -4  233.68   17.10
   0  14   4  212.28   20.70
   0 -14   4  249.78   20.70
   0 -14   4  200.38   21.50
   0 -14   4  266.17   24.40
   1 -14   4  185.28   20.60
  -1  14   4  216.58   17.50
  -1  14   4  256.47   31.20
   1 -14   4  204.08   22.70
  -1 -14  -4  185.18   23.00
   1 -14  -4  211.88   18.30
  -1 -14   4  217.18   12.80
   1  14   4  236.08   22.20
   1 -14  -4  207.88   18.50
  -1 -14   4  196.48   26.00
   2 -14   4   21.70   11.10
  -2 -14  -4  -16.80   13.20
  -2  14   4    3.00    4.00
   2 -14   4   -2.20   11.40
  -2 -14  -4    7.00    5.80
   2  14   4  -15.00   12.50
  -2 -14   4    4.00   12.80
   2 -14  -4   -4.20    9.80
   3 -14   4   29.10   11.60
  -3 -14  -4   17.00    7.50
   3 -14   4   51.49   17.70
  -3 -14  -4    5.40   14.60
   3 -14  -4   28.90   14.20
  -3 -14   4   31.90   18.70
   3  14   4    8.50   14.00
   4 -14   4   87.49   20.80
  -4 -14  -4  108.09   22.50
   4  14   4  123.49   21.80
   4 -14  -4  125.69   19.70
  -4 -14   4   98.59   23.10
   5 -14   4   41.60   24.30
  -5 -14  -4   47.30   22.50
   5 -14  -4   41.20   22.00
  -5 -14   4   22.90   27.80
   5  14   4   39.70   23.30
  -6 -14  -4  140.19   33.50
   6 -14   4  113.79   32.20
   6  14   4  146.09   32.30
  -6 -14   4  103.29   35.70
   6 -14  -4   85.59   29.20
   0  15   4  420.26   30.00
   0 -15   4  392.86   35.10
   0 -15  -4  433.56   30.90
   0 -15  -4  422.06   26.40
   0 -15   4  418.06   27.70
  -1 -15  -4   61.49   14.80
   1 -15   4   51.69   13.80
  -1  15   4   25.40    9.20
  -1 -15  -4   19.10    7.60
   1 -15   4   26.90   11.30
   1 -15  -4   44.00    9.80
   1  15   4   38.60   12.20
  -1 -15   4   43.90    6.00
  -1 -15   4   46.30   16.50
   1 -15  -4   33.90    9.70
   2 -15   4   22.70   12.90
   2 -15   4   38.80   13.90
  -2 -15  -4   23.70    6.80
  -2 -15  -4    7.80   15.00
   2 -15  -4   30.60   10.60
   2  15   4   21.50   15.40
  -2 -15   4   31.30   15.50
  -3 -15  -4   -4.70   15.80
   3 -15   4    2.00   16.10
   3 -15  -4   23.20   20.50
  -3 -15   4   17.00   19.40
   3  15   4    4.40   15.70
   4 -15   4   56.29   19.80
  -4 -15  -4  106.09   25.50
   4  15   4   68.09   22.90
   4 -15  -4   51.99   21.30
  -4 -15   4   82.79   26.90
  -5 -15  -4   46.90   25.60
   5 -15   4   34.90   24.20
   5  15   4   89.29   24.70
   5 -15  -4   75.69   24.40
  -5 -15   4   73.29   29.80
   0 -16  -4  104.49   14.30
   0 -16   4   56.39   10.50
   0  16   4   63.69   13.60
   0 -16  -4   62.79    9.60
   0 -16   4   43.30   16.30
  -1 -16  -4   13.60    8.10
  -1  16   4   34.00    9.90
  -1 -16  -4   18.60   13.90
   1 -16   4   35.60   14.40
   1 -16   4   19.70   12.00
   1 -16  -4   29.10    9.70
   1  16   4   44.70   14.30
   1 -16  -4   28.50   10.40
  -1 -16   4    5.70   14.70
  -2 -16  -4   34.10    8.00
  -2 -16  -4   15.70   16.30
   2 -16   4   16.60   13.90
   2 -16   4   20.40   14.20
   2  16   4   29.70   15.00
  -2 -16   4   -7.10   17.90
   2 -16  -4   20.50   12.70
   3 -16   4   29.70   17.00
  -3 -16  -4   13.90   19.20
  -3 -16   4  -21.70   20.00
   3 -16  -4    7.30   15.10
   3  16   4  -21.10   18.90
  -4 -16  -4  -21.50   23.20
   4 -16   4   16.70   18.20
  -4 -16   4    7.30   23.00
   4 -16  -4  -22.20   19.40
   4  16   4   21.20   21.70
   5 -16   4   46.30   29.50
  -5 -16  -4   11.90   29.80
   5 -16  -4   -1.40   25.50
   5  16   4   -7.00   25.40
  -5 -16   4   54.09   30.80
   0  17   4   31.90   13.80
   0 -17   4   32.90   10.10
   0 -17  -4   10.30   13.30
   0 -17   4   -4.80   17.30
   0 -17  -4   21.40    8.10
  -1  17   4   48.80   11.20
  -1 -17  -4   11.40    8.50
   1 -17   4    1.50   11.70
   1 -17   4   26.40   16.60
  -1 -17  -4    3.70   15.10
   1 -17  -4   19.30    9.80
  -1 -17   4    1.30   18.90
   1  17   4   60.79   15.60
   2 -17   4   -0.10   15.60
   2 -17  -4    4.60   12.10
  -2 -17   4  -18.00   20.50
   3 -17   4   68.09   21.40
  -3 -17  -4   50.49   23.10
   3  17   4   41.20   20.00
  -3 -17   4   92.09   26.30
   3 -17  -4   62.09   17.10
  -4 -17  -4   18.30   23.60
   4 -17   4   22.90   22.30
   4 -17  -4    4.50   17.90
   4  17   4   61.79   22.70
  -4 -17   4   39.70   25.90
   0 -18   4   62.09   20.20
   0 -18  -4   27.80    9.70
   0 -18  -4   58.49   16.40
   0  18   4   33.20   15.70
   1 -18   4   68.79   21.20
  -1 -18  -4   47.70   18.40
   1 -18   4   71.79   14.70
   1  18   4   59.39   18.10
  -1 -18   4   67.89   21.20
   1 -18  -4   47.10   11.90
   2 -18   4   -6.20   15.80
  -2 -18  -4   11.60   20.80
   2 -18  -4   22.10   14.00
   2  18   4   -9.00   19.50
  -2 -18   4   19.70   23.60
  -3 -18  -4   90.59   27.60
   3 -18   4  115.09   23.90
   3  18   4  127.99   27.50
   3 -18  -4  126.19   22.50
  -3 -18   4  130.89   28.00
   4 -18   4   15.00   24.80
  -4 -18  -4    6.60   28.90
   4 -18  -4   31.30   23.00
   4  18   4   19.90   27.50
  -4 -18   4   64.99   31.30
   0  19   4  230.18   29.30
   0 -19   4  293.17   37.40
   0 -19  -4  267.67   31.10
   0 -19  -4  249.28   22.20
  -1 -19  -4   71.59   19.80
   1 -19   4    6.90   19.20
   1  19   4  -11.90   18.50
   1 -19  -4   19.70   11.90
  -1 -19   4   12.90   22.30
  -2 -19  -4   16.10   22.40
   2 -19   4  -31.80   16.40
   2  19   4    0.20   20.90
   2 -19  -4   12.10   15.10
  -2 -19   4    7.80   26.80
   3 -19   4   22.10   21.30
  -3 -19  -4   63.69   27.00
   3  19   4   58.29   27.20
   3 -19  -4   64.59   21.50
  -3 -19   4   11.90   28.40
   0 -20   4   16.70   23.80
  -1 -20  -4   28.70   22.50
  -1 -20   4   30.50   26.20
   1  20   4    5.50   21.00
  -2 -20  -4   70.49   25.00
   2  20   4   71.49   25.70
  -2 -20   4   32.80   30.60
   2 -20  -4   26.60   16.90
   3 -20   4    0.80   23.70
  -3 -20  -4   80.69   30.50
   3  20   4   54.29   30.40
  -3 -20   4   85.99   29.60
   3 -20  -4   83.69   22.00
   0 -21   4  250.07   34.80
  -1 -21  -4  105.69   26.70
   1  21   4   66.49   23.80
  -1 -21   4   35.70   28.80
   0   0  -5    1.10    2.10
   0   0  -5    2.70    1.70
   0   0   5   -2.20    1.20
   0   0   5    1.20    2.30
  -1   0  -5 1051.89   57.79
   1   0  -5 1103.19   56.69
   1   0  -5 1098.89   56.89
  -1   0  -5 1060.49   57.19
   1   0   5 1207.68   57.99
  -1   0   5 1100.09   57.49
   1   0   5 1034.90   56.79
  -1   0   5 1037.20   57.09
  -2   0   5  821.22   49.50
   2   0   5  973.00   49.80
  -2   0   5  864.91   49.00
   2   0  -5  878.61   48.80
   2   0  -5  945.81   48.50
  -2   0  -5  908.41   50.69
   2   0   5  908.61   48.50
   2   0   5  955.00   49.90
  -2   0  -5  864.31   49.20
  -3   0  -5  -11.30    6.20
   3   0  -5   -2.20    5.80
   3   0  -5    2.90    5.30
   3   0   5    1.30    3.70
  -3   0   5    0.40    5.70
  -3   0   5   -1.80    7.40
   4   0  -5   45.20    9.70
  -4   0  -5   53.39   10.60
   4   0   5   56.59    8.20
  -4   0   5   51.79   10.00
   5   0  -5  -11.20    9.20
  -5   0   5   13.30   10.40
   5   0   5   -7.90    6.90
  -5   0  -5  -19.30   11.50
   5   0   5   -6.40   12.80
  -6   0   5   12.50   14.40
   6   0   5   12.40    9.60
   6   0  -5    7.70   13.10
   6   0   5   31.70   16.10
  -6   0  -5   43.80   17.60
  -7   0   5  224.48   38.70
   7   0   5  131.59   29.60
   7   0  -5  228.58   28.70
   7   0   5  207.68   21.50
   7   0  -5  115.19   25.50
  -7   0  -5  173.08   29.90
   0   1  -5 7964.10  412.56
   0   1   5 8987.20  413.46
   0  -1   5 7758.92  412.66
   0   1  -5 8331.07  413.26
   0   1   5 7742.12  412.46
   0  -1  -5 7941.21  412.66
  -1  -1  -5 1773.62   94.39
   1  -1   5 1808.82   93.49
   1   1  -5 2035.80   93.69
   1  -1   5 1908.51   94.59
   1   1  -5 1853.61   93.89
  -1   1   5 1786.02   94.59
  -1   1   5 1737.03   93.49
   1  -1  -5 1786.82   93.99
  -1   1  -5 1801.92   93.79
   1   1   5 1719.23   94.49
   1   1   5 1708.43   93.89
  -1  -1   5 1888.91   93.89
  -1   1  -5 1791.92   94.99
   1  -1  -5 1822.02   93.09
  -1  -1   5 1759.42   94.29
   2  -1   5   72.89    6.60
   2   1  -5   63.19    6.70
   2   1  -5   67.89    8.10
  -2   1   5   73.09    7.40
   2  -1   5   81.19    9.30
  -2  -1  -5   67.99    8.70
  -2   1   5   64.49    8.90
  -2  -1  -5   62.49    8.90
   2  -1  -5   65.09    6.20
   2   1   5   85.39    9.50
  -2   1  -5   62.49    8.00
   2   1   5   58.99    8.10
  -2   1  -5   78.29    9.40
   2   1   5   67.29    7.60
  -2  -1   5   67.29    8.30
   2  -1  -5   54.59    7.20
  -2  -1   5   67.69    8.50
   3   1  -5   20.30    5.90
  -3   1   5    9.80    5.80
  -3  -1  -5   14.90    6.40
   3   1  -5   23.50    7.10
   3  -1   5   19.70    8.00
   3  -1  -5   22.70    5.70
   3   1   5   13.50    5.00
  -3  -1   5   11.30    6.30
   3  -1  -5   17.90    6.10
  -3   1  -5   17.90    7.00
  -3  -1   5   23.40    7.60
  -3   1  -5   25.90    7.20
   4   1  -5   29.00    8.20
   4  -1   5   25.50    6.20
  -4  -1  -5   21.60   10.20
  -4  -1   5   26.10    9.50
   4   1   5   24.90    8.00
  -4   1  -5   23.00    9.50
   4  -1  -5   27.70    8.60
   4  -1  -5   18.40    8.10
   5   1  -5   -1.20    9.70
   5  -1   5    5.90   11.20
   5  -1   5   14.70    7.00
  -5   1   5   10.70   10.20
  -5  -1  -5   11.60   12.00
  -5  -1   5   14.80   11.60
   5   1   5   -6.90    7.80
   5   1   5  -10.60   10.00
   5  -1  -5   -1.10    9.10
  -5   1  -5    3.00   11.00
  -6   1   5   30.60   14.10
  -6  -1  -5   14.30   17.00
   6  -1   5   18.20   18.40
   6   1  -5    9.50   12.90
   6  -1   5   39.80    9.30
   6  -1  -5   10.20   14.70
   6   1   5   11.70   16.90
  -6  -1   5   22.20   16.00
   6   1   5   45.90   11.60
  -6   1  -5   15.70   15.20
   7  -1   5  -11.80   25.80
   7  -1   5   -1.40   11.60
   7   1  -5   -9.70   15.60
   7   1  -5    4.20   18.20
  -7  -1  -5   16.10   22.40
  -7   1  -5   40.70   23.40
   7   1   5   -1.60   20.70
  -7  -1   5   -3.60   20.00
   7  -1  -5    9.80   18.60
   0   2  -5  162.78   10.10
   0   2   5  192.08   10.70
   0  -2   5  137.19   10.30
   0  -2  -5  143.89   10.60
   0   2   5  162.78    9.80
   0  -2   5  155.48   10.10
   0  -2  -5  169.58   10.30
   0   2  -5  161.28    9.80
  -1   2   5  244.18   15.80
  -1  -2  -5  222.38   15.20
   1   2  -5  207.68   13.50
  -1  -2  -5  243.98   14.70
   1  -2   5  262.67   15.40
   1   2  -5  225.88   14.40
  -1   2   5  232.58   13.30
  -1  -2   5  214.38   14.70
   1   2   5  228.58   14.40
  -1   2  -5  211.38   15.20
   1   2   5  257.17   15.90
   1  -2  -5  240.38   14.60
  -1   2  -5  230.58   13.80
  -1  -2   5  235.08   13.60
   1  -2  -5  247.08   13.20
   2   2  -5  871.11   46.80
  -2  -2  -5  874.11   48.90
   2  -2   5  895.91   46.80
  -2   2   5  861.71   47.20
   2  -2   5  884.31   49.40
  -2  -2  -5  844.92   49.00
  -2   2   5  822.52   49.70
   2   2  -5  925.91   48.80
   2   2   5  916.21   48.60
   2   2   5  991.70   48.50
  -2   2  -5  882.21   50.29
   2  -2  -5  919.11   46.30
  -2  -2   5  858.51   49.20
   2  -2  -5  872.41   48.90
  -2  -2   5  849.91   47.80
   2   2   5  839.02   49.30
  -2   2  -5  879.01   47.70
   3   2  -5   60.89    8.10
  -3  -2  -5   66.09   10.00
   3  -2   5   64.69    7.20
  -3   2   5   64.49    9.00
   3  -2   5   76.29   10.00
   3   2  -5   73.69   10.30
  -3   2  -5   74.39   11.30
  -3  -2   5   60.99    9.50
   3  -2  -5   76.59    8.10
  -3  -2   5   66.39   10.40
   3   2   5   84.09    9.50
  -3   2  -5   83.89   11.30
   3  -2  -5   53.69    9.30
   4   2  -5  120.99   14.20
  -4   2   5  156.68   15.40
   4  -2   5  125.29   11.30
   4  -2   5  139.49   18.30
  -4  -2  -5  154.08   18.10
  -4  -2   5  128.49   16.30
   4  -2  -5  116.49   16.90
   4   2   5  154.58   14.00
  -4   2  -5  152.38   19.10
   4  -2  -5  151.38   14.00
  -5  -2  -5   66.99   14.60
   5  -2   5   30.40   15.70
   5   2  -5   45.90   11.20
  -5   2   5   41.10   10.70
   5  -2   5   48.20    8.40
  -5  -2   5   47.00   13.50
   5  -2  -5   50.59   13.50
   5   2   5   59.09   13.30
   5   2   5   70.39   11.90
  -5   2  -5   68.69   16.10
   6  -2   5   14.80    8.30
   6   2  -5   15.90   11.80
  -6   2   5   12.80   12.30
   6  -2   5    9.00   20.10
  -6  -2  -5    4.60   15.30
   6   2   5   -0.30   15.10
  -6   2  -5    8.90   17.80
  -6  -2   5   40.40   16.70
   6   2   5   15.40   11.80
   6  -2  -5   12.50   14.80
   7  -2   5   29.60   25.60
  -7  -2  -5    8.80   21.60
   7   2  -5    3.10   15.80
   7  -2   5   22.90   11.10
   7  -2  -5   24.60   18.90
  -7   2  -5   18.30   23.10
  -7  -2   5   12.00   19.50
   7   2   5   53.89   23.20
   7   2   5    5.20   14.20
   0  -3  -5  782.92   42.60
   0  -3   5  867.71   42.30
   0   3  -5  776.22   42.30
   0  -3  -5  751.32   42.20
   0   3   5  838.12   42.70
   0   3   5  724.63   41.70
   0  -3   5  779.12   42.50
   0   3  -5  815.22   42.10
   1   3  -5 2774.92  137.29
   1  -3   5 2701.33  137.39
   1  -3   5 2596.84  135.89
  -1  -3  -5 2820.12  137.29
  -1   3   5 2709.73  138.09
  -1   3   5 2532.45  135.29
  -1  -3  -5 2672.63  137.69
   1   3   5 2639.94  137.19
   1   3   5 2763.82  139.09
  -1  -3   5 2722.13  136.29
   1  -3  -5 2593.04  136.99
  -1   3  -5 2601.74  135.79
  -1  -3   5 2442.86  137.49
  -1   3  -5 2536.55  137.89
   1  -3  -5 2637.44  135.49
  -2  -3  -5  171.98   15.70
  -2   3   5  198.68   12.80
  -2  -3  -5  211.08   14.70
  -2   3   5  189.28   16.40
   2   3  -5  199.98   12.20
   2   3  -5  219.48   15.50
   2  -3   5  209.38   12.40
   2  -3   5  213.48   17.10
  -2  -3   5  208.58   15.80
   2  -3  -5  203.98   15.60
   2   3   5  191.08   16.50
   2  -3  -5  207.28   11.70
   2   3   5  227.68   14.40
  -2  -3   5  200.28   13.60
  -2   3  -5  211.88   13.50
  -3  -3  -5  497.35   32.80
   3  -3   5  560.04   32.00
   3   3  -5  534.15   30.30
   3  -3   5  561.74   29.50
   3   3  -5  565.94   32.50
  -3   3   5  549.54   30.50
  -3  -3  -5  535.25   33.00
  -3  -3   5  498.05   33.80
  -3  -3   5  523.55   31.90
  -3   3  -5  473.05   34.30
   3  -3  -5  477.05   33.20
  -3   3  -5  498.55   31.10
   3   3   5  505.45   32.30
   3  -3  -5  582.04   28.90
   4   3  -5   41.70   11.60
  -4  -3  -5   68.39   11.20
   4  -3   5   43.60    6.20
   4  -3   5   49.90   12.50
  -4  -3  -5   59.99   10.50
  -4   3   5   57.19    8.90
   4   3   5   60.29   11.00
  -4  -3   5   43.60   11.20
   4  -3  -5   61.39    7.50
   4  -3  -5   48.50   11.20
  -4   3  -5   46.70   12.60
  -4  -3   5   55.39   12.60
   5  -3   5   74.59   10.20
   5  -3   5   71.39   16.10
  -5   3   5   83.99   13.50
   5   3  -5   72.09   11.80
  -5  -3  -5   52.29   14.20
   5  -3  -5   72.19   14.00
  -5  -3   5   81.19   15.80
  -5   3  -5  100.09   18.80
   5   3   5   79.49   13.80
   5  -3  -5   95.19   11.70
   6  -3   5  140.49   15.10
  -6   3   5  155.08   20.60
   6   3  -5  137.69   18.30
  -6  -3  -5  135.69   21.30
   6  -3   5  166.58   31.20
  -6  -3   5  233.78   29.80
  -6   3  -5  114.29   29.90
   6  -3  -5  161.58   23.10
   6   3   5  159.98   21.60
   6   3   5  127.29   21.70
   6  -3  -5  178.48   19.10
   7   3  -5  -10.60   15.40
  -7  -3  -5   -1.90   20.00
   7  -3   5    5.80   22.10
  -7   3  -5   26.30   25.60
   7   3   5   60.99   22.40
   7  -3  -5   16.10   19.40
   7   3   5  -30.20   15.80
   0  -4   5  628.44   36.40
   0   4   5  642.54   35.70
   0  -4  -5  643.34   36.30
   0  -4  -5  707.93   36.50
   0  -4   5  736.53   35.90
   0   4   5  699.43   36.60
   0   4   5  670.03   36.80
   0   4  -5  645.34   35.90
   0   4  -5  613.94   36.10
  -1  -4  -5    3.20    4.50
  -1  -4  -5   -0.40    2.90
   1   4  -5    9.30    4.40
   1  -4   5    1.30    2.00
  -1   4   5    2.80    1.50
   1   4  -5    4.70    1.70
   1  -4   5   -1.40    3.60
  -1   4   5    5.20    4.60
  -1  -4   5    5.20    3.80
  -1   4  -5    1.40    4.30
  -1  -4   5    0.80    1.60
   1   4   5   -4.90    4.60
  -1   4  -5    3.10    2.30
   1  -4  -5    0.50    2.80
   1   4   5   -1.40    3.20
   1   4   5   -1.60    3.60
   1  -4  -5   -2.80    2.10
   2   4  -5  469.05   29.00
   2   4  -5  523.15   24.50
  -2  -4  -5  482.25   28.40
  -2   4   5  464.95   24.80
   2  -4   5  443.76   29.10
   2  -4   5  470.75   24.80
  -2  -4  -5  496.45   27.20
   2   4   5  382.16   26.40
   2   4   5  419.66   27.50
  -2   4  -5  467.65   25.50
  -2  -4   5  438.86   25.40
   2  -4  -5  418.96   28.00
  -2   4  -5  398.66   29.00
   2  -4  -5  467.55   24.80
  -2  -4   5  412.76   28.60
   3  -4   5   16.70    3.50
   3   4  -5   14.20    4.00
  -3  -4  -5   12.30    6.20
  -3  -4  -5   27.20    8.80
   3  -4   5   22.40    7.10
   3   4  -5    4.50    6.10
  -3   4   5   27.10    5.40
   3  -4   5    8.30    8.10
   3  -4  -5   24.50    3.00
  -3   4  -5    7.70    8.20
   3   4   5   20.40    7.00
  -3  -4   5   21.90    6.50
  -3   4  -5   20.20    6.60
   3  -4  -5   12.10    6.70
  -3  -4   5   14.70    8.30
  -4  -4  -5  352.96   26.70
   4  -4   5  408.26   30.10
  -4   4   5  387.76   23.70
  -4  -4  -5  321.77   27.20
   4   4  -5  376.36   27.10
   4  -4   5  352.96   21.60
   4   4  -5  372.46   24.00
   4  -4  -5  421.36   21.30
  -4   4  -5  338.87   29.70
   4  -4  -5  356.56   28.90
   4   4   5  358.66   26.30
  -4  -4   5  338.47   27.50
   5  -4   5  266.37   29.10
  -5   4   5  248.68   19.60
   5  -4   5  237.28   16.70
   5   4  -5  203.38   20.30
  -5  -4  -5  309.17   26.10
  -5  -4  -5  237.68   23.90
  -5   4  -5  231.18   27.20
   5  -4  -5  245.18   26.10
   5   4   5  274.87   24.10
  -5  -4   5  264.77   27.80
  -6  -4  -5  142.59   21.50
   6  -4   5  140.29   25.30
   6   4  -5   87.89   15.00
   6  -4   5  118.29   13.20
   6   4   5  108.09   19.80
   6   4   5  133.19   18.60
   6  -4  -5  120.79   21.00
  -6  -4   5  156.08   22.80
  -6   4  -5   97.79   25.00
  -7  -4  -5   30.10   22.40
   7  -4   5   94.29   29.00
   7   4   5   53.69   21.80
   7   4   5   35.10   18.70
   7  -4  -5   32.80   18.60
  -7  -4   5   58.59   24.40
   0  -5  -5   28.10    5.30
   0   5   5   28.10    4.90
   0  -5   5   27.90    4.90
   0   5   5   31.30    5.70
   0  -5  -5   27.30    4.10
   0   5  -5   24.50    4.30
   0  -5   5   31.00    4.30
   0   5   5   22.70    4.10
   0   5  -5   29.20    4.70
   1  -5   5  684.63   37.50
  -1   5   5  653.43   36.10
  -1   5   5  711.03   40.30
  -1  -5  -5  660.43   39.70
   1   5  -5  687.93   36.40
   1  -5   5  678.33   39.10
   1   5  -5  726.73   39.40
   1  -5  -5  683.03   38.60
   1  -5  -5  699.03   37.10
   1   5   5  669.93   38.80
   1   5   5  651.13   39.80
   1   5   5  795.82   38.20
  -1   5  -5  660.03   36.70
  -1   5  -5  664.03   39.60
  -1  -5   5  658.43   39.50
  -1  -5   5  754.02   36.10
   2  -5   5  355.06   19.70
  -2  -5  -5  382.56   21.80
  -2   5   5  360.46   19.20
  -2  -5  -5  349.77   23.40
   2  -5  -5  312.47   23.20
  -2  -5   5  365.16   19.80
   2  -5  -5  352.66   18.90
   2   5   5  334.87   23.00
  -2  -5   5  304.77   23.40
  -2   5  -5  335.17   24.60
  -2   5  -5  351.56   20.20
   3  -5   5   63.99    6.10
   3  -5   5   60.19   11.80
  -3  -5  -5   67.29    9.10
   3   5  -5   61.99    7.90
   3   5  -5   67.69    6.20
  -3  -5  -5   62.29   10.10
  -3   5   5   61.99    6.60
  -3  -5   5   82.09    9.50
   3  -5  -5   51.29   10.10
   3   5   5   54.19    9.50
   3  -5  -5   64.19    4.70
  -3  -5   5   73.49   11.40
  -3   5  -5   61.39    8.10
  -3   5  -5   47.40   10.40
  -4  -5  -5   86.89   14.70
   4  -5   5   72.69   14.90
   4   5  -5  118.19   11.40
  -4   5   5  109.99   10.50
   4   5  -5   84.89   12.10
   4  -5   5   84.89   12.60
  -4  -5  -5   76.49   12.90
  -4   5  -5   91.29   14.90
   4  -5  -5  106.49    7.00
  -4   5  -5   74.19   11.90
   4  -5  -5   94.09   15.20
  -4  -5   5   90.89   15.00
   4   5   5   93.89   14.20
   5   5  -5  308.77   22.30
   5  -5   5  290.97   19.20
  -5  -5  -5  309.47   27.70
  -5   5   5  357.36   21.30
   5  -5   5  269.37   32.50
  -5  -5  -5  316.87   27.80
   5  -5  -5  335.37   20.20
  -5   5  -5  268.07   30.30
   5  -5  -5  280.37   29.80
  -5  -5   5  333.17   30.90
   5   5   5  323.17   26.00
   6  -5   5  167.78   28.90
   6   5  -5  156.68   20.20
  -6  -5  -5  203.48   26.60
   6  -5   5  155.08   14.00
  -6   5  -5  201.48   30.40
   6  -5  -5  159.78   25.00
   6   5   5  190.28   25.90
  -6  -5   5  184.48   26.00
   7  -5   5   16.80   24.70
  -7  -5  -5   54.39   22.30
   7   5   5   42.60   21.60
   7   5   5   25.40   18.90
  -7  -5   5   48.10   23.80
   7  -5  -5   24.00   21.30
   0  -6   5   53.29    6.20
   0   6  -5   43.40    6.20
   0   6   5   51.19    6.30
   0  -6   5   43.30    6.40
   0   6  -5   46.90    6.40
   0   6   5   45.40    7.00
   0  -6  -5   61.99    6.40
   0  -6  -5   45.90    6.70
   0   6   5   51.49    7.10
  -1   6   5   40.20    8.20
   1  -6   5   41.20    5.70
  -1  -6  -5   44.40    7.00
  -1   6   5   49.40    4.20
   1   6  -5   39.90    5.00
   1  -6   5   46.20    7.50
  -1   6   5   53.69    6.90
   1   6  -5   37.70    7.40
  -1  -6  -5   32.90    6.40
  -1   6  -5   54.59    5.30
   1   6   5   39.30    7.80
   1  -6  -5   31.60    6.90
  -1  -6   5   43.80    8.40
   1   6   5   40.20    6.40
   1  -6  -5   43.90    5.60
  -1  -6   5   49.70    4.20
   1   6   5   54.09    6.60
  -1   6  -5   36.70    7.80
   2  -6   5  594.14   31.10
  -2   6   5  576.04   30.40
   2  -6   5  555.84   35.90
  -2  -6  -5  609.94   32.60
  -2  -6  -5  574.14   35.20
   2   6  -5  571.74   29.90
  -2   6   5  576.24   29.90
   2   6  -5  628.54   29.40
  -2  -6   5  520.55   35.20
  -2   6  -5  555.44   35.80
   2  -6  -5  558.24   30.20
   2  -6  -5  517.25   34.20
   2   6   5  471.65   32.30
   2   6   5  542.65   35.70
  -2   6  -5  588.94   31.00
  -2  -6   5  570.94   29.80
  -3  -6  -5   44.80    7.70
   3  -6   5   50.29    5.60
  -3   6   5   67.09    5.90
  -3  -6  -5   40.50   10.40
   3   6  -5   57.39    4.80
   3  -6   5   53.09   11.50
   3   6  -5   44.80    6.00
  -3  -6   5   62.89   11.20
   3   6   5   45.10   10.30
   3  -6  -5   47.70    9.70
  -3   6  -5   59.79   12.40
  -3   6  -5   54.09    7.50
   4   6  -5  146.09   11.90
  -4  -6  -5  127.19   16.20
  -4   6   5  170.88   10.20
   4  -6   5  180.18   18.00
   4  -6   5  140.09   10.70
   4  -6   5  167.08   21.60
  -4  -6  -5  189.78   20.80
   4   6  -5  155.78   14.40
  -4   6  -5  148.69   15.80
  -4  -6   5  173.38   19.60
  -4   6  -5  156.88   21.10
   4  -6  -5  155.18   18.40
   4  -6  -5  163.28    9.10
   4   6   5  159.98   17.80
   5  -6   5  255.47   16.90
   5  -6   5  323.97   32.40
  -5  -6  -5  260.07   24.90
  -5  -6  -5  299.17   29.30
   5  -6  -5  273.57   16.90
   5   6   5  261.57   25.70
   5  -6  -5  292.17   27.70
  -5   6  -5  235.18   29.20
  -5  -6   5  320.67   30.90
   6  -6   5   61.79   11.80
  -6  -6  -5   57.19   17.40
  -6  -6  -5   75.49   19.80
   6  -6   5   39.50   21.50
   6  -6  -5   33.70   15.90
   6   6   5   36.80   16.20
  -6   6  -5   49.80   20.60
   6   6   5   54.19   17.10
   7  -6   5  -38.50   26.50
   7   6   5   21.90   19.20
  -7  -6   5  -21.40   25.30
   7  -6  -5  -17.30   22.20
   0  -7   5  117.39   11.30
   0  -7   5  114.99   10.50
   0   7  -5  121.19   10.20
   0  -7  -5  129.69    9.40
   0   7   5  124.49   10.30
   0  -7   5  136.29    9.80
   0   7   5   89.19   12.00
   0   7  -5   96.29   10.20
   0   7   5  119.59   12.80
  -1   7   5   95.69    7.10
   1  -7   5   93.49   11.70
  -1  -7  -5   75.79    9.20
  -1  -7  -5  106.39   11.30
   1  -7   5   78.79   11.70
   1   7  -5  101.49    7.60
   1  -7   5   81.19    9.10
  -1   7   5  101.49    9.60
   1  -7  -5   99.79    9.70
  -1  -7   5   87.19   11.70
  -1   7  -5  105.89   12.00
   1   7   5  108.69   13.90
  -1   7  -5  110.49    8.20
   1   7   5  104.99    9.40
  -1  -7   5  105.09    7.40
   1   7   5  106.29   10.90
   2  -7   5  119.29    9.60
   2  -7   5  134.29   15.80
  -2   7   5  122.29    7.40
  -2  -7  -5  107.79   13.10
  -2  -7  -5  141.29   10.40
  -2   7   5  119.39    8.90
   2   7   5  128.39   11.30
  -2  -7   5  112.89   14.10
   2  -7  -5  108.99   12.70
   2   7   5  107.09   12.60
  -2   7  -5  119.79   15.20
  -2   7  -5  124.89    9.10
  -3  -7  -5   32.30    9.70
  -3  -7  -5   28.10    6.80
   3  -7   5   43.90    5.30
   3  -7   5   37.80   11.70
  -3  -7   5   38.90   10.90
   3  -7  -5   28.70   10.00
  -3   7  -5   42.10   11.50
   3   7   5   22.10    7.90
  -3   7  -5   36.10    6.60
   4   7  -5   63.99    6.40
  -4  -7  -5   60.79   10.70
   4  -7   5   54.49   10.50
  -4  -7  -5   33.80   12.10
   4  -7   5   15.50   13.40
   4  -7   5   63.39    6.80
   4   7  -5   54.19    7.30
  -4   7  -5   51.89   10.00
   4  -7  -5   55.49   14.00
   4   7   5   48.80   12.00
  -4   7  -5   43.80   14.30
  -4  -7   5   40.40   14.40
   5  -7   5  161.48   11.90
   5   7  -5  170.58   14.80
   5  -7   5  153.18   24.60
  -5  -7  -5  174.68   21.60
  -5  -7  -5  198.88   23.90
   5  -7  -5  191.38   26.60
   5   7   5  138.49   19.40
  -5   7  -5  163.98   23.00
  -5  -7   5  211.88   28.50
   6  -7   5   28.20   21.50
  -6  -7  -5   11.80   15.10
  -6  -7  -5  -16.40   18.30
   6   7   5    8.60   15.60
  -6  -7   5    2.20   20.50
   6   7   5   43.90   17.30
   6  -7  -5    3.50   15.60
   7  -7   5    9.10   31.10
   7   7   5   50.49   21.80
   7  -7  -5   20.20   23.30
   7   7   5   56.19   35.20
  -7  -7   5   72.89   28.80
   0  -8   5   81.29    9.40
   0   8  -5   59.09    9.00
   0   8   5   73.19    8.60
   0  -8  -5   66.29    7.60
   0   8  -5   69.49    9.10
   0   8   5   85.19   10.40
   0  -8   5   91.29   10.90
   0  -8   5   88.49    8.90
   0   8   5   96.19   13.00
  -1   8   5  194.48   11.40
   1  -8   5  188.18   16.10
   1  -8   5  170.18   13.50
  -1   8   5  168.28   13.50
   1  -8   5  178.38   15.60
  -1  -8  -5  194.28   15.20
   1   8   5  189.18   13.90
  -1   8  -5  178.28   12.20
   1  -8  -5  166.58   13.70
  -1  -8   5  166.88   11.20
  -1   8  -5  189.38   16.30
  -1  -8   5  155.78   15.60
   1   8   5  168.78   14.50
   2  -8   5  121.69   10.50
  -2   8   5  102.19    9.30
  -2  -8  -5  142.09   10.90
   2  -8   5  119.69   15.10
  -2  -8  -5  149.09   15.20
  -2   8   5  123.09    7.40
  -2   8  -5  106.79   14.40
  -2  -8   5  155.28   16.80
   2   8   5  150.18   11.60
   2   8   5  117.29   14.80
  -2   8  -5  120.19    9.20
   2  -8  -5  105.89   14.10
  -3  -8  -5  139.79   17.10
   3  -8   5  123.59   18.20
   3  -8   5  137.19   10.70
  -3  -8  -5  134.99   12.30
  -3   8  -5  120.89   17.10
   3  -8  -5  142.49   16.50
  -3  -8   5  120.49   17.20
   3   8   5  135.49   16.20
  -3   8  -5  132.49   11.50
  -4  -8  -5   15.10    8.50
   4  -8   5    6.90    4.30
   4  -8   5   -2.10    8.90
   4  -8   5   15.30   13.30
  -4  -8  -5   13.60   10.60
  -4   8  -5  -11.50   12.80
  -4  -8   5   12.20   11.80
   4   8   5   17.70   10.70
  -4   8  -5    4.50    8.10
   4  -8  -5   -2.30   10.40
  -5  -8  -5   49.30   13.30
  -5  -8  -5   41.50   15.50
   5  -8   5   54.29   20.30
  -5   8  -5   44.20   18.80
   5   8   5   67.59   15.20
  -5  -8   5   57.99   19.00
   5  -8  -5   55.89   15.60
  -6  -8  -5  209.68   29.70
  -6  -8  -5  110.09   21.50
   6  -8   5  163.98   31.50
  -6  -8   5  166.28   28.90
   6   8   5  137.39   21.50
   6  -8  -5  161.48   26.90
   6   8   5  231.58   30.10
   7  -8   5  -14.70   33.00
  -7  -8  -5   28.80   27.20
   7   8   5  -16.00   22.20
   7  -8  -5  -15.70   20.40
  -7  -8   5   39.50   30.20
   0  -9   5  439.06   26.90
   0  -9   5  413.56   28.10
   0  -9  -5  457.35   26.20
   0  -9   5  450.35   26.30
   0   9   5  453.35   27.00
   0   9  -5  459.55   27.50
   0   9   5  392.96   28.30
   0  -9  -5  483.75   28.00
  -1  -9  -5  141.29   14.60
   1  -9   5  144.39   15.40
  -1   9   5  147.39    9.90
  -1   9   5  130.99   12.70
  -1  -9   5  120.79   14.30
  -1  -9   5  120.49    9.20
   1  -9  -5  150.98   12.30
  -1  -9   5  134.79    8.40
  -1   9  -5  124.99   16.30
  -1   9  -5  131.59   11.00
   1   9   5  127.79   13.40
   1   9   5  121.09   13.80
   2  -9   5   43.30    7.30
  -2  -9  -5   57.59   11.30
  -2   9   5   51.59    4.00
  -2   9   5   55.39    6.20
   2  -9   5   50.99   10.60
  -2   9  -5   55.89    6.70
  -2  -9   5   45.10   11.20
   2   9   5   51.69    9.90
   2   9   5   49.70    7.30
  -2   9  -5   43.10    9.90
   2  -9  -5   56.99    9.90
   3  -9   5   61.89   14.50
  -3  -9  -5   86.89   14.00
   3  -9   5   56.29    7.30
  -3  -9  -5   57.79    8.80
  -3   9  -5   51.39    7.40
  -3   9  -5   40.30   14.50
   3   9   5   54.69   12.00
  -3  -9   5   67.89   14.40
   3  -9  -5   71.79   12.50
  -4  -9  -5   86.29   16.20
  -4  -9  -5   66.79   11.00
   4  -9   5   68.19   17.10
   4  -9   5   85.69    9.30
  -4  -9   5   73.39   16.80
  -4   9  -5   88.59   18.60
   4  -9  -5   55.09   15.50
   4   9   5   77.29   16.00
   5  -9   5   27.80   17.40
  -5  -9  -5   -0.80   11.70
  -5  -9  -5    5.70   19.70
   5  -9  -5    6.70   13.70
   5   9   5    9.40   16.10
   6  -9   5    0.70   21.90
  -6  -9  -5   31.20   19.20
  -6  -9  -5   29.00   21.60
   6  -9  -5  -22.50   18.60
   6   9   5   18.00   14.90
  -6  -9   5   46.40   23.40
   6   9   5   -7.20   16.80
  -7  -9  -5    7.60   24.00
   7  -9   5   32.20   33.50
  -7  -9   5  -33.80   29.40
   7  -9  -5  -24.90   25.10
   7   9   5   37.50   23.80
   0 -10  -5    3.00    6.30
   0 -10   5    6.30    5.90
   0  10   5   11.30    5.80
   0 -10  -5    2.20    3.70
   0 -10   5    5.90    5.90
   0 -10   5    8.10    6.40
   0  10   5   23.90    9.60
  -1  10   5  159.28   11.40
  -1  10   5  135.49   14.70
   1 -10   5  150.48   14.30
  -1 -10  -5  165.48   15.80
   1 -10   5  135.29   15.50
  -1  10  -5  135.89   15.40
   1  10   5  129.79   14.00
  -1 -10   5  152.98   10.20
  -1 -10   5  136.69   18.00
  -1 -10   5  170.58    9.60
   1 -10  -5  171.58   14.00
  -2  10   5   62.89    4.60
  -2 -10  -5   67.99   13.70
   2 -10   5   54.59   12.80
   2 -10   5   55.49    8.50
  -2  10   5   54.89    6.90
  -2 -10  -5   72.39    9.00
   2  10   5   52.39   11.30
  -2 -10   5   78.19   13.70
  -2  10  -5   57.99    7.50
  -2  10  -5   72.79   13.00
   2 -10  -5   43.60    9.40
  -3 -10  -5  463.15   32.50
   3 -10   5  398.16   25.10
  -3 -10  -5  373.76   25.80
   3 -10   5  400.36   33.90
  -3  10  -5  415.56   24.40
   3 -10  -5  433.56   32.40
  -3  10  -5  416.76   34.40
  -3 -10   5  393.16   34.30
   3  10   5  433.66   31.20
  -4 -10  -5  -14.50   14.20
   4 -10   5   -2.50   15.50
  -4 -10  -5   11.90    8.50
   4 -10   5   -6.00    6.10
   4  10   5   10.20   13.50
  -4 -10   5    0.20   13.50
   4 -10  -5  -27.10   12.50
  -5 -10  -5    3.90   12.50
   5 -10   5  -18.90   19.70
  -5 -10  -5  -25.90   17.50
   5  10   5    3.90   17.30
   5 -10  -5  -31.10   13.30
  -5 -10   5   16.60   17.50
  -6 -10  -5   35.20   21.00
   6 -10   5   30.50   27.60
   6 -10  -5   -3.80   17.50
  -6 -10   5   59.89   23.80
   6  10   5   32.40   19.40
   0 -11   5    0.60    6.60
   0 -11   5    7.20    6.40
   0 -11  -5   -1.40    4.10
   0  11   5    9.90    6.20
   0 -11  -5    3.00    6.30
   0 -11   5    3.20    7.70
   1 -11   5   30.80    9.30
  -1  11   5   43.50    6.20
  -1  11   5   44.10    9.10
  -1 -11  -5   25.00    6.40
  -1 -11  -5   46.80    9.60
   1 -11   5   30.00    8.90
  -1 -11   5   50.49   11.50
   1  11   5   34.40    8.80
  -1 -11   5   35.70    4.70
  -1 -11   5   39.90    4.80
   1 -11  -5   33.60    7.20
  -2  11   5  104.39    7.00
  -2  11   5  116.09   11.00
  -2 -11  -5   84.39   15.50
   2 -11   5  125.99   18.10
  -2 -11  -5  102.89   11.10
  -2 -11   5  113.99   16.80
   2  11   5  135.69   16.00
  -2  11  -5  107.79    9.40
   2 -11  -5   88.39   13.00
   3 -11   5   49.10    8.60
  -3 -11  -5   44.90   15.30
   3 -11   5   57.69   15.60
  -3 -11  -5   31.20    7.60
   3 -11  -5   52.29   12.90
   3  11   5   62.89   13.60
  -3 -11   5   58.89   16.50
  -3  11  -5   38.90    7.10
  -4 -11  -5   39.00   10.60
   4 -11   5   51.09    8.30
  -4 -11  -5   48.40   15.40
   4 -11   5   47.70   18.50
   4  11   5   51.19   15.30
   4 -11  -5   36.60   14.00
  -4 -11   5   29.80   16.80
   5 -11   5   12.60   20.00
  -5 -11  -5    1.20   12.40
  -5 -11  -5    4.40   17.00
   5 -11  -5   -5.70   17.50
   5  11   5    8.60   15.50
  -5 -11   5    3.40   21.40
  -6 -11  -5   73.29   27.00
   6 -11   5   65.89   31.10
  -6 -11   5  149.59   30.20
   6 -11  -5   81.69   23.80
   6  11   5   79.99   24.80
   0 -12   5  796.12   46.10
   0  12   5  799.92   46.80
   0 -12  -5  806.82   47.50
   0 -12  -5  842.22   45.60
   0 -12   5  826.02   49.70
   0 -12   5  813.02   46.50
  -1  12   5  126.59   16.90
  -1  12   5  135.39   11.70
  -1 -12  -5  142.49   16.90
   1 -12   5  130.69   15.60
   1 -12   5  107.69   16.20
   1  12   5  133.29   16.70
   1 -12  -5  110.79   13.50
  -1 -12   5  124.99   18.40
  -1 -12   5  147.49    9.00
  -1 -12   5  134.29    9.60
  -2  12   5  264.77   14.60
   2 -12   5  232.88   24.40
   2 -12   5  191.28   19.70
  -2 -12  -5  260.77   25.90
  -2  12   5  285.67   17.90
  -2 -12  -5  265.27   18.00
  -2 -12   5  254.47   25.50
   2 -12  -5  257.27   23.50
   2  12   5  271.57   25.10
   3 -12   5  208.38   18.30
  -3 -12  -5  208.88   26.70
   3 -12   5  197.78   24.70
  -3 -12  -5  169.68   16.10
  -3 -12   5  215.88   28.60
   3 -12  -5  184.88   24.20
   3  12   5  250.67   25.70
  -4 -12  -5   17.80    9.60
  -4 -12  -5  -15.90   18.20
   4 -12   5    4.00   18.40
   4 -12  -5   49.10   29.00
  -4 -12   5    2.80   16.00
   4  12   5  -16.10   17.70
   5 -12   5   -4.90   23.30
  -5 -12  -5   -2.40   20.40
   5  12   5   41.30   20.00
   5 -12  -5   32.70   19.50
  -5 -12   5   31.80   20.30
  -6 -12  -5   54.99   24.70
   6 -12   5   47.60   28.60
  -6 -12   5  130.59   28.90
   6  12   5   82.79   23.10
   6 -12  -5   78.29   26.40
   0 -13   5  592.84   37.40
   0 -13   5  551.34   40.80
   0 -13   5  666.13   38.20
   0  13   5  633.94   38.60
   0 -13  -5  648.24   38.90
   0 -13  -5  651.43   36.70
  -1  13   5  240.08   18.80
   1 -13   5  226.38   22.30
  -1  13   5  208.68   22.50
  -1 -13  -5  274.37   23.20
   1 -13   5  220.88   22.60
  -1 -13   5  259.67   14.50
  -1 -13   5  247.08   14.50
   1  13   5  245.08   22.20
  -1 -13   5  254.97   26.10
   1 -13  -5  231.68   18.90
   2 -13   5  117.49   18.00
  -2  13   5  136.59    9.00
  -2 -13  -5  112.59   18.70
  -2 -13  -5  118.29   12.80
   2 -13   5  137.59   16.50
  -2 -13   5  113.49   18.40
   2  13   5  109.09   16.40
   2 -13  -5  133.99   18.20
  -3 -13  -5   88.99   11.70
  -3 -13  -5  122.79   21.70
   3 -13   5  121.09   20.50
   3 -13   5  120.49   16.40
  -3 -13   5  122.79   22.90
   3  13   5  136.29   21.10
   3 -13  -5  110.49   17.60
  -4 -13  -5   95.89   14.20
   4 -13   5  105.49   22.00
  -4 -13  -5   97.79   23.50
   4 -13  -5  103.69   19.50
   4  13   5  123.09   21.00
  -4 -13   5  119.19   24.90
  -5 -13  -5   54.99   23.80
   5 -13   5    1.10   21.30
   5  13   5   26.10   22.30
   5 -13  -5   49.60   20.20
  -5 -13   5   22.70   23.90
  -6 -13  -5    9.50   28.20
   6 -13   5    0.40   27.70
   6 -13  -5   55.89   25.30
  -6 -13   5   53.69   33.70
   6  13   5  -26.40   24.80
   0 -14  -5 1174.58   66.89
   0 -14   5 1134.59   65.39
   0 -14   5 1149.89   69.29
   0  14   5 1130.19   66.09
   0 -14  -5 1228.18   64.39
   0 -14   5 1214.18   65.59
   1 -14   5  609.44   44.10
  -1  14   5  672.73   39.30
   1 -14   5  670.73   43.50
  -1 -14  -5  713.53   45.10
  -1 -14   5  723.63   36.30
   1 -14  -5  698.73   41.60
   1  14   5  672.23   44.30
  -1 -14   5  696.23   47.90
   2 -14   5   51.29   11.30
  -2 -14  -5   43.20   15.00
   2 -14   5   13.30   12.90
  -2 -14  -5   24.30    7.00
  -2  14   5   25.20    4.50
   2  14   5   33.80   14.00
   2 -14  -5   35.20   10.60
  -2 -14   5    9.00   13.50
  -3 -14  -5   48.40   16.20
   3 -14   5    9.70   15.60
  -3 -14  -5    7.50    8.10
   3 -14  -5   30.00   12.80
   3  14   5   36.50   15.60
  -4 -14  -5   -1.70   17.20
   4 -14   5   -3.30   18.30
   4 -14  -5   -4.20   15.70
   4  14   5   -2.10   15.60
  -4 -14   5    8.50   21.10
  -5 -14  -5    8.70   22.30
   5 -14   5    3.90   24.80
   5  14   5   -4.20   20.60
   5 -14  -5  -15.10   18.30
  -5 -14   5    2.40   27.80
   0 -15   5    9.80   13.30
   0  15   5    2.90   10.00
   0 -15   5  -12.80    9.00
   0 -15  -5    5.60    6.60
   0 -15  -5   23.90   10.40
   1 -15   5   41.60   13.50
   1 -15   5   12.20   11.50
  -1 -15  -5   25.50   12.50
  -1  15   5   23.40    8.20
  -1 -15  -5   19.40    7.90
   1 -15  -5   29.40    8.20
  -1 -15   5   12.80   16.10
   1  15   5   27.70   11.90
  -2 -15  -5   60.69    9.70
   2 -15   5   51.19   15.10
  -2 -15  -5   52.09   14.90
   2 -15   5   74.49   14.60
  -2 -15   5   53.69   16.90
   2 -15  -5   58.89   12.30
   2  15   5   70.89   17.00
  -3 -15  -5    6.30   17.70
   3 -15   5   28.20   16.30
  -3 -15   5   -4.90   17.90
   3 -15  -5   19.10   13.70
   3  15   5    5.10   14.90
   4 -15   5   84.29   22.40
  -4 -15  -5  102.89   25.60
   4 -15  -5   31.10   19.50
  -4 -15   5   80.59   26.50
   4  15   5   35.20   19.00
  -5 -15  -5   19.30   28.30
   5 -15   5   47.20   23.40
   5 -15  -5   -3.60   23.30
  -5 -15   5   49.20   27.40
   5  15   5   16.20   25.20
   0 -16   5   32.60   15.20
   0 -16  -5   31.60    8.50
   0 -16  -5   48.40   13.60
   0  16   5   19.00   11.60
   0 -16   5   32.40    9.90
  -1 -16  -5   36.60   14.50
  -1  16   5   18.20    8.80
   1 -16   5   43.00   14.80
  -1 -16  -5   16.50    8.10
   1 -16   5   39.00   12.60
  -1 -16   5   48.70   19.20
   1  16   5   31.20   15.00
   1 -16  -5   28.20    9.10
  -2 -16  -5   29.50    8.50
   2 -16   5   26.50   14.80
   2 -16   5   40.40   15.70
  -2 -16  -5   49.99   16.80
  -2 -16   5   63.19   34.00
   2 -16  -5   35.70   11.60
   2  16   5   10.00   15.90
   3 -16   5    6.10   17.80
  -3 -16  -5   -7.60   18.10
   3  16   5  -12.30   15.70
   3 -16  -5   10.60   13.20
  -3 -16   5    1.70   22.40
   4 -16   5   -1.70   22.20
  -4 -16  -5   24.30   24.40
   4 -16  -5   37.40   19.80
   4  16   5   10.00   23.00
  -4 -16   5   29.80   26.20
   5 -16   5   11.10   29.00
  -5 -16  -5  -36.60   25.80
   5  16   5   -9.90   23.40
  -5 -16   5  -30.00   28.70
   5 -16  -5  -28.50   22.90
   0  17   5  163.58   22.10
   0 -17  -5  140.99   19.70
   0 -17   5  148.59   22.70
   0 -17  -5  131.39   16.00
   1 -17   5    6.40   12.80
   1 -17   5   -3.30   16.40
  -1  17   5    4.20   10.20
  -1 -17  -5   26.50   15.30
  -1 -17  -5    3.90    9.20
   1 -17  -5    0.80    9.30
   1  17   5    0.40   14.50
  -1 -17   5   36.70   18.50
   2 -17   5   12.30   15.30
   2 -17   5    8.90   17.60
   2 -17  -5   37.30   22.50
  -2 -17   5  -21.80   18.20
   3 -17   5   54.29   21.20
  -3 -17  -5   37.10   20.70
   3 -17  -5   38.60   16.30
  -3 -17   5   71.99   27.40
   3  17   5   22.90   22.10
   4 -17   5   47.20   24.20
  -4 -17  -5   58.19   27.90
   4  17   5   22.00   24.00
  -4 -17   5   12.50   28.30
   4 -17  -5   21.00   18.40
   0 -18  -5   12.60    9.40
   0 -18   5   15.00   19.40
   0 -18  -5   30.00   15.40
   0  18   5   22.70   14.90
   1 -18   5   50.59   18.80
  -1 -18  -5   48.50   18.00
  -1 -18  -5   27.90   12.40
   1 -18   5   -4.30   16.20
   1 -18  -5   30.30   11.40
   1  18   5   35.20   18.40
   2 -18   5   -4.50   17.10
  -2 -18  -5   10.50   20.00
   2  18   5   29.00   19.00
   2 -18  -5   14.00   14.30
  -2 -18   5   50.39   21.90
   3 -18   5   29.90   22.20
  -3 -18  -5   86.79   24.70
   3 -18  -5   90.19   20.50
   3  18   5   59.79   24.20
  -3 -18   5   77.49   28.10
  -4 -18  -5   36.60   26.30
   4 -18   5   35.00   23.50
  -4 -18   5   34.80   31.10
   4 -18  -5   59.59   22.00
   4  18   5   68.49   27.10
   0 -19   5   25.90   21.90
   0 -19  -5   86.79   19.60
   0 -19  -5   94.69   14.20
   0  19   5   78.09   18.30
   1 -19   5   29.90   22.50
  -1 -19  -5  106.89   23.50
  -1 -19   5   86.99   24.70
   1 -19  -5   84.09   14.40
   1  19   5   62.09   21.90
  -2 -19  -5   -1.80   22.20
   2 -19   5   25.10   18.00
  -2 -19   5   10.60   24.10
   2 -19  -5   24.80   14.70
   2  19   5   16.80   22.80
   3 -19   5   83.29   24.60
  -3 -19  -5   88.99   30.20
   3 -19  -5   81.49   20.30
   3  19   5  124.29   29.50
  -3 -19   5   95.59   31.70
   0 -20   5   -8.30   24.30
  -1 -20  -5  134.99   25.50
  -1 -20   5  110.79   27.20
   1  20   5   98.89   24.90
   1 -20  -5  113.59   16.70
  -2 -20  -5   59.69   25.60
   2  20   5   44.80   24.80
  -2 -20   5   33.60   28.40
   2 -20  -5   17.60   16.00
   0 -21   5  106.79   27.70
  -1 -21  -5   52.19   26.60
  -1 -21   5   45.20   28.00
   1  21   5   79.09   23.80
   1 -21  -5    2.00   16.40
   0   0  -6 3045.90  143.99
   0   0   6 2776.22  144.69
   0   0   6 2955.90  143.89
   0   0  -6 2435.96  144.69
   1   0   6  800.12   42.20
   1   0   6  697.43   40.70
  -1   0   6  750.42   41.40
  -1   0  -6  777.42   42.00
   1   0  -6  783.82   40.60
   1   0  -6  822.32   41.20
  -1   0   6  736.43   41.10
  -1   0  -6  751.02   43.10
   2   0  -6  132.89    9.90
  -2   0   6  107.79   11.90
   2   0   6  131.39   11.70
   2   0   6  129.89    9.50
  -2   0   6  113.59   10.50
   2   0  -6  127.19    9.80
  -2   0  -6  111.29   11.70
  -3   0   6  272.07   21.80
   3   0  -6  241.18   19.10
  -3   0  -6  261.77   20.90
   3   0   6  259.27   18.00
  -3   0   6  311.47   20.10
   3   0  -6  310.77   19.30
  -4   0   6   16.30    8.40
   4   0   6    7.10    5.90
  -4   0  -6   22.90    9.90
   4   0  -6   15.00    7.30
  -5   0   6   95.89   15.40
   5   0   6   72.29   17.50
   5   0   6   75.89   10.40
   5   0  -6   65.09   12.90
  -5   0  -6   94.29   16.20
   6   0   6    9.60   18.40
  -6   0   6   33.50   15.40
   6   0  -6    4.10   12.80
  -6   0  -6   24.80   17.70
   6   0   6   18.90    9.60
   7   0  -6   -1.40   16.40
   7   0   6   21.00   22.30
   7   0  -6   33.50   27.30
  -7   0  -6    9.40   24.20
   7   0   6    4.90   21.50
   0   1   6  566.94   30.40
   0  -1   6  558.34   29.70
   0   1  -6  548.65   29.50
   0   1   6  495.65   29.30
   0   1  -6  598.34   30.60
   0  -1  -6  525.65   29.70
   1   1  -6 2751.72  135.29
  -1  -1  -6 2678.93  135.99
  -1   1   6 2496.45  134.79
  -1   1   6 2656.93  135.99
   1  -1   6 2524.95  134.69
   1  -1   6 3033.20  136.39
  -1  -1  -6 2591.94  135.69
   1   1  -6 2732.53  135.09
  -1  -1   6 2744.93  135.29
  -1   1  -6 2539.05  136.19
   1  -1  -6 2622.34  134.39
   1  -1  -6 2755.42  135.39
  -1   1  -6 2632.04  135.19
   1   1   6 2209.08  135.79
  -1  -1   6 2506.25  135.59
   1   1   6 2511.25  135.09
  -2  -1  -6  125.99   12.90
  -2  -1  -6  125.79   12.90
   2  -1   6  121.99    9.20
   2   1  -6  124.79    9.50
  -2   1   6  129.09   10.20
  -2   1   6  145.29   12.40
   2   1  -6  138.79   10.50
   2  -1   6  146.19   12.30
  -2  -1   6  122.49   10.70
  -2   1  -6   94.29   12.70
   2   1   6  112.29   13.50
   2  -1  -6  128.19   10.70
   2   1   6  137.79   11.20
   2   1   6  123.99   11.10
   2  -1  -6  140.89    9.20
  -2   1  -6  123.39   11.30
  -2  -1   6  131.79   11.90
  -3  -1  -6   22.20    7.10
  -3   1   6   18.90    6.10
   3   1  -6   17.40    5.30
   3   1  -6   11.30    7.10
   3  -1   6   11.40    4.50
  -3  -1   6   20.90    7.60
   3   1   6   12.40    5.40
  -3   1  -6    8.60    8.10
   3  -1  -6   13.90    5.70
  -3  -1   6   26.70    8.50
   3  -1  -6   17.30    5.50
  -4   1   6  192.88   18.40
   4  -1   6  205.38   14.90
   4   1  -6  205.38   17.10
  -4  -1  -6  211.98   19.50
   4  -1  -6  198.28   18.60
   4   1   6  170.28   15.50
  -4  -1   6  197.48   20.10
  -4   1  -6  184.58   21.40
  -5   1   6   41.50   12.00
   5  -1   6   48.20    8.90
   5  -1   6   21.70   12.60
  -5  -1  -6   33.40   14.40
   5   1  -6   27.10   10.00
  -5   1  -6   29.10   15.00
   5  -1  -6   44.40   11.40
   5   1   6   34.30   10.30
  -5  -1   6   44.80   13.10
   6  -1   6   86.79   27.20
  -6  -1  -6   99.39   21.00
   6   1  -6   60.19   15.20
  -6   1   6   73.69   16.80
   6  -1   6   59.79   11.20
   6  -1  -6   56.89   15.70
   6   1   6   75.79   19.50
  -6   1  -6   72.89   21.80
   6   1   6   53.79   12.70
  -6  -1   6   73.69   18.50
   7   1  -6   34.70   16.50
   7  -1   6   59.09   24.00
   7  -1   6   45.50   12.20
  -7  -1  -6   35.30   23.00
  -7  -1   6   63.39   22.90
   7   1   6   41.30   22.80
  -7   1  -6    1.60   24.70
   7   1   6   47.40   13.90
   7  -1  -6   15.80   17.70
   0  -2   6  488.35   27.50
   0   2   6  479.55   27.00
   0  -2  -6  472.95   27.40
   0   2   6  547.85   28.00
   0   2  -6  484.75   27.10
   0   2  -6  523.35   27.80
   1  -2   6  453.45   24.20
   1   2  -6  432.46   23.30
  -1   2   6  409.06   24.40
  -1  -2  -6  369.96   23.80
  -1   2   6  378.76   22.20
   1  -2   6  396.06   22.50
  -1  -2  -6  402.86   23.70
  -1   2  -6  414.16   24.50
   1  -2  -6  396.36   22.20
  -1  -2   6  410.26   23.90
   1  -2  -6  403.56   23.40
  -1  -2   6  430.46   22.70
  -1   2  -6  418.86   23.00
   1   2   6  383.76   23.10
   2  -2   6 2215.78  111.19
   2   2  -6 2276.47  110.09
   2   2  -6 2175.58  108.29
  -2   2   6 2065.59  108.69
  -2  -2  -6 2065.89  112.29
   2  -2   6 2149.19  108.39
  -2  -2  -6 2000.70  110.59
  -2   2   6 2049.70  111.09
  -2  -2   6 1983.00  109.29
   2   2   6 2320.27  110.39
  -2  -2   6 2033.20  110.59
   2  -2  -6 2155.78  107.69
   2   2   6 2002.80  110.89
   2   2   6 1904.51  109.69
   2  -2  -6 2118.29  110.19
  -2   2  -6 1925.21  111.49
  -2   2  -6 2154.78  109.29
  -3   2   6   69.79    9.60
  -3  -2  -6   63.79    9.80
   3   2  -6   66.49    8.20
   3  -2   6   71.19    7.30
  -3  -2   6   65.99   10.20
   3  -2  -6   68.89    7.80
   3   2   6   67.29    9.00
  -3  -2   6   66.19   10.60
  -3   2  -6   68.09   10.50
   3  -2  -6   60.99    9.60
   4   2  -6   69.89   10.10
  -4  -2  -6   66.99   12.90
   4  -2   6   82.09    9.10
  -4   2   6   71.69   11.30
  -4   2  -6   77.99   14.00
   4  -2  -6   64.99   11.60
  -4  -2   6   76.59   12.80
   4  -2  -6   92.99   11.80
   4   2   6   77.19   11.60
  -5   2   6   92.99   14.00
  -5  -2  -6   80.99   16.90
   5  -2   6   98.09   11.90
   5  -2   6   93.29   19.40
   5   2  -6   95.69   13.30
   5   2   6   74.89   13.20
  -5   2  -6  100.59   17.70
  -5  -2   6   53.49   15.50
   5  -2  -6   88.29   15.50
   6  -2   6    4.50   21.80
   6  -2   6   32.10    8.90
  -6  -2  -6   43.80   18.00
  -6   2   6    5.10   14.10
   6   2  -6   27.10   13.10
   6   2   6   47.80   16.10
   6  -2  -6   25.90   14.00
  -6  -2   6    8.60   16.60
   6   2   6   41.60   12.60
  -6   2  -6   40.00   23.20
  -7  -2  -6   22.40   22.10
   7   2  -6   74.59   18.00
   7  -2   6   26.70   25.00
   7  -2   6   28.60   11.50
   7   2   6   56.19   25.90
  -7  -2   6   62.69   24.10
   7  -2  -6   21.00   18.40
  -7   2  -6   56.79   25.40
   7   2   6   48.00   15.70
   0   3   6  701.43   34.70
   0  -3  -6  545.55   34.40
   0   3   6  623.94   33.50
   0   3  -6  628.34   34.10
   0  -3   6  615.94   34.30
   0  -3   6  582.74   34.00
   0   3  -6  653.83   33.70
   0  -3  -6  619.24   34.20
   1  -3   6  358.16   20.30
  -1   3   6  361.76   22.80
   1   3  -6  368.96   21.80
  -1  -3  -6  366.56   21.70
   1  -3   6  382.76   21.90
  -1  -3  -6  344.37   22.20
  -1   3   6  353.06   19.80
  -1   3  -6  353.76   20.40
  -1   3  -6  346.17   22.40
   1  -3  -6  360.96   21.40
  -1  -3   6  341.67   22.00
   1  -3  -6  359.86   20.00
   1   3   6  339.57   21.20
  -1  -3   6  395.96   20.20
   1   3   6  368.96   22.90
   2   3  -6  712.73   38.50
  -2   3   6  638.34   40.90
   2   3  -6  757.32   35.50
  -2  -3  -6  641.54   39.40
  -2   3   6  640.44   35.70
   2  -3   6  703.93   35.70
   2   3   6  629.74   37.70
  -2  -3   6  592.44   40.10
   2  -3  -6  675.73   34.90
   2  -3  -6  611.74   37.60
  -2  -3   6  669.83   36.60
  -2   3  -6  684.33   36.60
   2   3   6  588.14   37.30
  -2   3  -6  652.53   39.40
   3   3  -6   55.59    7.30
  -3   3   6   46.20    7.10
  -3  -3  -6   46.60    8.40
   3  -3   6   38.80    5.60
   3  -3   6   45.10    9.40
  -3  -3   6   45.80    8.40
   3  -3  -6   41.00    4.90
  -3   3  -6   44.10   10.00
  -3   3  -6   37.60    7.90
  -3  -3   6   50.39   10.20
   3   3   6   47.10    8.70
   3  -3  -6   47.60    9.00
   4  -3   6  425.46   32.60
   4   3  -6  372.36   25.80
   4  -3   6  367.06   23.70
  -4   3   6  456.85   27.40
   4   3  -6  367.56   29.90
  -4  -3  -6  395.96   30.10
  -4   3  -6  379.76   31.00
   4   3   6  430.96   27.50
   4  -3  -6  374.46   29.30
   4  -3  -6  443.46   24.10
  -4  -3   6  423.46   29.80
  -4  -3   6  386.16   29.90
  -5  -3  -6  273.17   27.50
  -5   3   6  232.98   30.20
   5  -3   6  317.87   32.70
   5   3  -6  282.07   22.60
   5  -3   6  283.67   19.40
   5   3   6  330.97   24.50
   5  -3  -6  256.57   26.80
  -5  -3   6  260.47   28.10
  -5   3  -6  315.17   30.00
   6   3  -6   48.30   12.10
  -6   3   6   19.50   14.70
  -6  -3  -6   48.20   18.00
   6  -3   6   25.90    8.10
   6  -3   6   34.60   21.40
   6   3   6   15.20   11.40
  -6  -3   6   37.80   17.80
   6   3   6    6.90   15.80
  -6   3  -6   33.00   20.30
   6  -3  -6   18.50   15.10
   7   3  -6   38.70   17.00
   7  -3   6   16.80   28.50
  -7  -3  -6   15.80   21.90
   7   3   6    7.80   20.90
  -7  -3   6   27.30   26.90
   7   3   6   38.70   16.00
  -7   3  -6   84.79   24.80
   7  -3  -6   17.90   19.30
   0   4   6  334.87   19.90
   0  -4  -6  346.97   21.00
   0  -4  -6  341.77   20.70
   0  -4   6  384.66   20.40
   0   4  -6  347.37   20.20
   0  -4   6  323.37   20.70
   0   4   6  376.86   21.20
   0   4  -6  339.57   20.60
   1  -4   6  743.03   40.80
  -1  -4  -6  698.33   41.90
  -1   4   6  763.72   43.40
   1   4  -6  802.52   40.40
   1   4  -6  772.22   42.00
  -1   4   6  741.43   39.80
   1  -4   6  785.32   42.40
  -1  -4  -6  743.53   42.70
   1  -4  -6  766.82   41.80
  -1   4  -6  727.83   42.90
   1   4   6  763.12   43.10
   1   4   6  747.73   41.90
  -1  -4   6  732.03   42.80
   1  -4  -6  748.53   40.40
   1   4   6  756.92   41.90
  -1  -4   6  836.22   40.10
  -1   4  -6  760.22   40.50
   2  -4   6 3184.48  157.68
   2   4  -6 3396.06  157.48
  -2   4   6 3156.88  157.58
  -2  -4   6 3091.29  158.08
  -2   4  -6 3171.78  158.28
   2   4   6 3037.70  160.28
  -2   4  -6 2843.52  161.68
   2  -4  -6 2950.10  160.28
  -2  -4   6 2786.62  160.78
   2  -4  -6 3067.29  156.88
   3   4  -6   40.10    5.70
   3   4  -6   25.90    7.80
  -3  -4  -6   27.90    7.30
  -3   4   6   32.00    5.90
  -3   4  -6   24.50    9.10
   3  -4  -6   32.30    4.30
  -3  -4   6   32.50    8.80
   3  -4  -6   13.10    7.10
   3   4   6   36.50    7.70
  -3  -4   6   32.60    7.50
  -3   4  -6   36.80    7.60
  -4   4   6  159.18   14.80
   4  -4   6  129.29   10.60
  -4  -4  -6  132.09   17.20
   4   4  -6  167.38   13.20
   4  -4   6  174.48   21.10
   4   4  -6  140.59   18.40
  -4  -4   6  140.09   18.00
   4   4   6  130.79   16.70
  -4  -4   6  162.18   19.60
  -4   4  -6  146.59   19.20
   4  -4  -6  120.89   16.90
   4  -4  -6  127.09   10.20
  -5   4   6   47.60   10.90
   5   4  -6   49.99   10.50
   5  -4   6   50.59    7.40
   5  -4   6   55.49   19.20
  -5  -4  -6   60.09   14.20
   5   4   6   59.09   12.90
  -5  -4   6   45.70   16.10
  -5   4  -6   60.09   16.20
   5  -4  -6   46.00   13.50
  -6  -4  -6    7.50   15.60
   6   4  -6  -12.40   10.70
   6  -4   6   17.80    7.80
   6  -4   6   21.20   21.10
  -6   4  -6   14.40   19.90
  -6  -4   6    1.20   17.50
   6   4   6    5.70   11.90
   6   4   6   -6.50   15.40
  -7  -4  -6   65.49   23.70
   7  -4   6   98.99   29.00
  -7  -4   6   89.39   27.40
  -7   4  -6   62.79   29.30
   7   4   6   23.60   22.40
   7   4   6   60.29   19.10
   7  -4  -6   43.60   21.00
   0   5   6   99.59    9.70
   0  -5  -6  115.19    9.20
   0   5  -6  108.49    9.30
   0   5  -6  101.69    9.20
   0  -5   6  126.49    8.60
   0  -5   6  107.49    9.80
   0   5   6  102.49    8.30
   0   5   6  121.59   10.90
   0  -5  -6  104.69   10.10
   1  -5   6 1150.48   58.49
  -1   5   6 1059.09   55.69
  -1  -5  -6 1028.80   58.69
  -1   5   6 1047.10   59.49
   1   5  -6 1097.49   56.09
   1   5  -6 1094.59   58.39
   1  -5   6 1063.79   56.99
  -1  -5  -6  901.71   57.89
   1  -5  -6  949.11   57.89
   1   5   6 1233.58   57.79
  -1   5  -6 1082.49   59.39
  -1   5  -6 1100.89   56.39
   1   5   6 1092.49   58.49
  -1  -5   6  914.21   58.69
  -1  -5   6 1206.08   55.89
   1  -5  -6 1096.39   56.59
   2  -5   6  434.86   23.60
  -2   5   6  427.96   22.90
  -2   5  -6  446.66   24.00
  -2  -5   6  412.56   23.60
  -2  -5   6  395.96   27.30
   2  -5  -6  437.86   22.80
  -2   5  -6  373.96   27.60
   2   5   6  414.06   26.80
   2  -5  -6  372.16   26.10
   3  -5   6    1.90    3.50
   3  -5   6   -1.10    8.10
  -3  -5  -6   -1.80    5.40
   3   5  -6    6.60    2.60
   3   5  -6    8.00    6.10
  -3  -5  -6   10.10    8.10
  -3   5   6    3.90    4.50
   3   5   6   -1.70    7.00
   3  -5  -6   -0.10    7.00
  -3  -5   6   12.70    7.80
  -3  -5   6    7.80    5.90
  -3   5  -6   -0.30    7.40
   3  -5  -6    6.20    2.40
  -3   5  -6   -0.90    6.10
  -4  -5  -6   78.79   12.10
  -4  -5  -6   85.59   14.10
   4  -5   6   71.19    7.70
   4   5  -6   71.49    9.30
  -4   5   6  108.49   11.70
   4   5  -6   78.69   11.90
   4  -5   6   69.29   15.20
   4  -5  -6   77.49    6.50
   4  -5  -6   54.39   12.10
  -4   5  -6   78.99   15.10
   4   5   6   82.29   13.00
  -4  -5   6   72.49   14.60
   5  -5   6  554.14   32.80
  -5   5   6  631.04   34.60
   5  -5   6  654.93   48.30
  -5  -5  -6  503.85   40.50
   5   5  -6  563.44   34.80
  -5  -5   6  586.24   44.10
   5  -5  -6  529.25   41.40
   5   5   6  626.74   39.80
  -5   5  -6  634.84   45.60
   6  -5   6   43.60   23.70
  -6  -5  -6    1.10   16.00
   6   5  -6    1.50   10.30
   6  -5   6    4.10    6.40
   6   5   6   17.70   16.40
   6   5   6    9.70   15.80
  -6   5  -6   14.80   20.10
   6  -5  -6  -25.30   14.80
  -6  -5   6   19.90   19.20
   7  -5   6   72.69   31.40
  -7  -5  -6  -14.30   22.20
   7   5   6    4.80   20.80
  -7  -5   6   -0.70   25.00
  -7   5  -6   -2.50   24.60
   7   5   6   -9.10   17.60
   7  -5  -6  -28.40   17.40
   0   6  -6    3.90    4.00
   0  -6   6    3.50    5.30
   0   6   6    5.30    5.70
   0   6   6    0.30    3.10
   0  -6  -6    4.30    3.40
   0  -6   6    2.70    3.20
   0  -6  -6   -2.40    5.10
   0   6   6    1.80    5.60
   0   6  -6    5.80    4.20
  -1  -6  -6   26.60    5.80
   1  -6   6   39.80    6.10
  -1  -6  -6   48.70    9.30
   1  -6   6   43.70    7.50
  -1   6   6   35.20    6.10
   1   6  -6   49.30    5.70
  -1   6   6   43.70    4.60
   1  -6  -6   55.19    7.00
   1   6   6   54.89    7.30
  -1   6  -6   43.10    8.20
  -1  -6   6   54.39    8.20
   1   6   6   55.79    7.90
   1  -6  -6   41.50    6.50
  -1   6  -6   50.39    5.70
  -1  -6   6   48.00    4.80
   1   6   6   43.20    9.40
  -2   6   6  157.58    9.10
  -2  -6  -6  132.99   11.30
  -2  -6  -6  148.69   13.80
   2  -6   6  134.19   10.10
   2   6  -6  160.08    8.60
   2  -6  -6  126.29   12.80
  -2  -6   6  130.89    9.60
   2   6   6  138.69   13.10
  -2   6  -6  139.09   10.40
   2   6   6  101.89   12.50
  -2  -6   6  159.78   14.80
  -2   6  -6  105.59   13.80
   2  -6  -6  147.59    9.80
  -3  -6  -6  139.99   14.90
  -3   6   6  208.78   12.70
   3   6  -6  155.48   13.30
   3  -6   6  183.18   19.50
   3   6  -6  196.28   11.00
   3  -6   6  189.98   12.10
  -3  -6  -6  197.28   18.00
   3  -6  -6  172.48   10.70
  -3  -6   6  202.58   13.60
   3  -6  -6  158.28   16.90
  -3  -6   6  145.29   18.10
  -3   6  -6  182.98   20.80
  -3   6  -6  167.78   14.70
   3   6   6  186.38   17.00
   4   6  -6  108.49    9.10
  -4  -6  -6   93.89   15.20
  -4   6   6  113.39   10.40
   4  -6   6  109.39    9.00
  -4  -6  -6  123.79   15.40
   4   6  -6  109.19   14.50
   4  -6   6  103.79   17.10
   4   6   6  121.19   15.80
  -4   6  -6   97.59   17.20
   4  -6  -6  113.89    7.40
   4  -6  -6  112.69   15.90
  -4  -6   6   93.69   16.90
  -5  -6  -6   38.10   13.20
  -5  -6  -6   31.30   13.80
   5  -6   6   43.10   19.10
   5  -6   6   31.90    5.90
   5  -6  -6   12.80   14.10
   5   6   6   39.40   11.90
  -5  -6   6   33.30   17.30
  -5   6  -6   45.50   16.80
   6  -6   6   51.59   25.00
   6  -6   6   71.49    8.90
  -6  -6  -6   76.39   19.20
  -6  -6   6   50.99   26.60
   6  -6  -6   45.20   19.30
  -6   6  -6  133.99   26.60
   6   6   6   62.29   17.70
   6   6   6   46.10   17.10
   7  -6   6    6.40   29.80
  -7  -6  -6  -23.80   21.20
  -7  -6   6  -32.60   32.20
   7   6   6  -22.40   20.30
   7   6   6    2.60   17.20
   7  -6  -6  -19.70   21.00
   0   7  -6  413.16   25.60
   0  -7  -6  408.06   26.30
   0  -7  -6  417.36   24.70
   0  -7   6  457.05   24.40
   0   7   6  444.06   24.90
   0  -7   6  400.36   26.30
   0   7   6  405.36   26.50
   1  -7   6   85.19   11.40
  -1   7   6   89.09    9.50
   1  -7   6   68.59    8.20
   1   7  -6   77.69    7.30
  -1   7   6   75.69    6.20
  -1  -7   6   64.39    6.20
   1   7   6   74.89    8.60
  -1   7  -6   70.89   10.20
   1  -7  -6   86.19    8.80
  -1  -7   6   67.59   10.70
   1   7   6   69.29    9.60
  -1   7  -6   86.09    7.30
   1  -7  -6   72.19    8.50
  -2   7   6   66.29    5.40
  -2  -7  -6   71.79    7.90
   2  -7   6   65.79    7.50
  -2   7   6   71.39    8.00
   2  -7   6   54.69   11.30
  -2  -7  -6   67.09   10.70
  -2   7  -6   68.29   11.60
   2   7   6   72.59   10.60
   2  -7  -6   64.69    7.30
  -2   7  -6   58.89    7.30
   2  -7  -6   75.59   10.30
  -2  -7   6   70.09   11.90
  -3  -7  -6   63.19   12.00
   3  -7   6   53.29   12.00
  -3   7   6   64.39    6.60
  -3  -7  -6   59.69    8.90
  -3   7   6   54.69    6.40
   3   7  -6   63.59    6.70
   3  -7   6   59.59    7.30
  -3  -7   6   53.89   12.00
   3  -7  -6   53.89   11.10
  -3   7  -6   53.19    8.40
  -3   7  -6   60.39   12.50
   3   7   6   61.89   11.80
   3  -7  -6   67.39    5.90
   4  -7   6   51.89   15.20
   4   7  -6   45.00    5.60
   4   7  -6   47.80    7.10
   4  -7   6   31.10    5.30
  -4  -7  -6   36.30   10.20
  -4  -7  -6   56.49   14.90
   4   7   6   75.59   13.60
  -4  -7   6   21.40   12.40
   4  -7  -6   52.49   12.20
  -4   7  -6   42.20   14.20
  -5  -7  -6  106.59   19.50
   5  -7   6   73.29    8.80
   5  -7   6   99.89   20.20
   5   7  -6   85.19   10.20
  -5  -7  -6   80.59   14.50
   5  -7  -6   67.29   17.10
   5   7   6   82.89   17.20
  -5  -7   6   68.69   19.00
  -5   7  -6   77.19   18.20
   6  -7   6   22.10   25.00
  -6  -7  -6   38.60   17.80
   6  -7  -6  -17.40   16.40
  -6   7  -6    3.70   19.90
   6   7   6  -26.20   14.20
  -6  -7   6    2.00   20.90
   6   7   6    2.80   16.60
   7  -7   6  -56.99   29.60
   7   7   6   -0.70   21.70
   7   7   6   15.70   20.60
   7  -7  -6  -27.20   21.50
  -7  -7   6   -6.10   29.20
   0  -8  -6  426.56   24.40
   0   8   6  417.96   24.40
   0  -8   6  360.56   25.90
   0  -8   6  435.06   24.00
   0   8   6  398.56   26.30
   0   8  -6  376.36   25.00
   0  -8   6  396.66   24.90
   1  -8   6  136.79   15.40
   1   8  -6  135.69   10.00
  -1  -8  -6  166.28   14.10
  -1   8   6  139.99    9.50
  -1   8   6  115.89   12.60
   1  -8   6  117.69   13.10
   1  -8  -6  135.69   11.80
  -1   8  -6  145.89   10.60
   1   8   6  116.79   13.00
  -1  -8   6  148.19   10.20
  -1  -8   6  117.79   13.90
  -2   8   6   57.49    4.80
   2  -8   6   58.59    7.70
  -2  -8  -6   64.79   11.50
  -2   8   6   53.99    6.70
   2  -8   6   72.19   12.20
  -2  -8  -6   54.59    7.80
   2   8   6   47.00   10.20
  -2   8  -6   37.50   10.70
  -2  -8   6   50.89   11.20
   2  -8  -6   47.20    8.70
  -2   8  -6   60.59    7.00
   3  -8   6  109.09   17.80
   3  -8   6  109.79   10.90
  -3  -8  -6   98.99   12.10
  -3  -8  -6  147.99   17.20
   3  -8  -6  112.69   15.70
   3   8   6  116.59   15.20
  -3   8  -6  101.29   11.70
  -3   8  -6  109.59   17.10
  -3  -8   6  159.98   18.50
  -4  -8  -6   19.20   13.20
   4  -8   6   12.00    4.70
   4  -8   6   25.50   10.30
   4  -8   6   -0.80   14.60
  -4  -8  -6   15.80    9.40
   4  -8  -6   18.60   10.60
   4   8   6   21.80   12.30
  -4   8  -6    5.30   13.50
  -4   8  -6   33.50   10.40
  -4  -8   6    9.80   13.00
   5  -8   6   19.80    5.50
   5  -8   6    6.70   21.30
  -5  -8  -6   17.40   22.50
  -5  -8  -6   36.20   12.90
  -5   8  -6   10.10   31.10
  -5  -8   6    7.00   16.90
   6  -8   6   34.50   22.50
  -6  -8  -6   45.80   22.00
  -6  -8  -6   13.30   16.30
  -6  -8   6   41.50   21.00
   6   8   6   19.10   16.60
   6  -8  -6    2.80   18.30
   6   8   6   28.20   19.30
   7  -8   6   20.70   32.70
   7  -8  -6   67.99   24.20
   7   8   6   30.90   24.60
  -7  -8   6   37.00   31.00
   0  -9  -6    7.80    4.00
   0  -9   6    7.90    5.60
   0   9   6    3.90    7.90
   0   9  -6   -1.10    5.40
   0  -9   6    4.00    5.90
   0  -9   6   12.30    5.30
   1  -9   6   37.10    8.80
  -1  -9  -6   58.29    9.60
   1   9  -6   52.69    6.00
   1  -9   6   41.80    7.80
  -1  -9  -6   28.20    6.50
  -1   9   6   41.30    7.90
  -1   9   6   47.40    5.80
  -1   9  -6   36.40    8.70
   1   9   6   52.39    8.50
  -1  -9   6   47.60    9.90
  -1  -9   6   46.40    6.50
   1  -9  -6   56.29    8.10
  -1  -9   6   35.40    4.50
  -2   9   6   53.39    4.30
  -2   9   6   51.19    6.70
  -2  -9  -6   41.30    6.70
  -2  -9  -6   32.10    9.00
   2  -9   6   33.70    7.50
   2  -9   6   48.40   10.00
   2   9   6   37.50   10.40
  -2   9  -6   37.50    9.80
   2  -9  -6   29.90    7.30
  -2  -9   6   44.30   12.20
  -2   9  -6   37.20    5.60
  -3  -9  -6  261.47   24.60
  -3  -9  -6  220.78   18.50
   3  -9   6  224.98   24.50
  -3  -9   6  274.37   24.80
  -3   9  -6  243.78   24.10
   3   9   6  287.27   24.70
   3  -9  -6  212.38   22.00
  -3   9  -6  258.77   17.40
  -4  -9  -6   44.20   14.80
  -4  -9  -6   44.20   10.60
   4  -9   6   54.79   16.70
  -4  -9   6   49.00   14.40
   4  -9  -6   48.50   14.70
  -4   9  -6   27.70   13.30
   4   9   6   30.10   12.50
   5  -9   6    7.30    6.70
  -5  -9  -6    6.60   15.50
  -5  -9  -6   25.30   12.50
   5  -9   6   59.39   21.30
   5  -9  -6   12.80   15.80
  -5   9  -6   25.30   21.00
  -5  -9   6  -36.20   20.50
   5   9   6  -10.80   13.20
   6  -9   6   63.39   29.10
  -6  -9  -6   56.99   18.60
  -6  -9  -6   62.19   21.80
   6   9   6   61.89   17.40
  -6  -9   6   38.00   25.60
   6   9   6   63.89   19.60
   6  -9  -6   66.99   19.00
   7  -9   6  -32.50   35.20
   7  -9  -6   63.99   23.90
   7   9   6   -0.80   20.70
  -7  -9   6   18.50   33.00
   0 -10   6   90.49   11.80
   0  10   6   80.79   10.70
   0 -10   6   97.29   10.20
   0 -10   6   98.59   13.10
   0  10  -6   83.89   11.90
   0 -10  -6   89.89    9.20
   1 -10   6   35.20    8.10
  -1 -10  -6   17.70    6.30
  -1  10   6   38.40    5.20
   1 -10   6   25.50    8.70
  -1 -10  -6   41.40    9.50
  -1  10   6   27.50    8.50
   1 -10  -6   25.60    6.40
  -1 -10   6   19.10    3.80
  -1 -10   6   34.60    5.10
   1  10   6   39.00    8.60
  -1 -10   6   29.90   10.20
  -1  10  -6   21.50    8.00
  -2  10   6   86.69   10.70
   2 -10   6  103.69   15.00
  -2  10   6   95.29    6.50
   2 -10   6   78.79   10.70
  -2 -10  -6   97.29   10.40
  -2 -10  -6  127.29   16.10
   2  10   6  107.19   14.30
  -2  10  -6   82.39   13.10
   2 -10  -6  103.19   13.20
  -2 -10   6   86.19   15.00
  -3 -10  -6   58.19    9.50
   3 -10   6   42.60   14.90
  -3 -10  -6   67.09   13.80
   3  10   6   52.79   12.60
  -3 -10   6   78.19   16.90
  -3  10  -6   44.80   14.00
   3 -10  -6   64.39   14.30
  -3  10  -6   85.79   10.80
  -4 -10  -6   16.40   14.20
   4 -10   6  -11.30   14.50
  -4 -10  -6    1.70    9.30
  -4  10  -6   40.60   14.40
  -4 -10   6  -16.90   15.40
   4 -10  -6   19.90   12.30
   4  10   6    2.60   13.40
   5 -10   6   45.70   19.80
  -5 -10  -6   46.80   19.00
  -5 -10  -6   45.20   14.20
  -5 -10   6   17.80   18.00
   5  10   6   10.30   15.80
   5 -10  -6   64.09   16.30
  -6 -10  -6   -9.50   22.90
   6 -10   6   24.10   28.20
   6 -10  -6   36.80   18.90
  -6 -10   6  -24.00   25.40
   6  10   6  -15.00   20.20
   0 -11   6  123.89   12.70
   0 -11  -6  124.99   11.30
   0 -11   6  131.99   13.80
   0 -11   6  130.69   16.00
   0  11   6  108.39   12.20
  -1 -11  -6    4.70    5.90
  -1  11   6    7.30    4.50
   1 -11   6    8.90    6.90
   1 -11   6    9.60    7.80
  -1  11   6    7.30    9.00
  -1 -11  -6   18.40    8.00
  -1 -11   6    9.90    3.40
   1 -11  -6    5.60    5.20
   1  11   6    7.30    7.60
  -1  11  -6   11.80    8.10
  -1 -11   6   17.30    4.40
  -1 -11   6    9.10    9.20
  -2  11   6  201.28   11.50
  -2 -11  -6  225.98   21.90
   2 -11   6  182.08   16.50
  -2 -11  -6  186.28   15.10
   2 -11   6  160.08   21.70
  -2  11   6  183.68   15.50
   2 -11  -6  205.68   19.90
  -2  11  -6  220.98   21.70
  -2 -11   6  203.58   24.20
   2  11   6  209.68   21.00
  -3 -11  -6  335.17   31.70
   3 -11   6  331.87   23.00
  -3 -11  -6  302.77   23.10
   3 -11   6  371.46   32.70
   3 -11  -6  347.37   29.00
  -3  11  -6  348.17   23.60
  -3 -11   6  398.56   34.20
   3  11   6  372.16   31.20
  -3  11  -6  374.16   32.40
  -4 -11  -6  359.66   34.90
  -4 -11  -6  313.87   25.50
   4 -11   6  353.46   37.30
   4 -11   6  296.27   26.20
   4  11   6  395.66   32.00
  -4 -11   6  384.26   37.30
   4 -11  -6  330.77   31.30
  -5 -11  -6  255.17   26.50
   5 -11   6  233.88   35.30
  -5 -11  -6  256.77   32.60
   5  11   6  268.97   31.60
  -5 -11   6  287.97   36.40
   5 -11  -6  282.27   32.00
   6 -11   6  -28.00   28.10
  -6 -11  -6   -0.60   23.30
  -6 -11   6  -10.00   26.90
   6  11   6   -4.50   19.30
   6 -11  -6   16.10   23.20
   0  12   6    9.80    6.40
   0 -12  -6    0.50    4.90
   0 -12   6    5.30    7.10
   0 -12   6   23.90    9.90
   0 -12   6   10.40    7.80
  -1  12   6  603.04   32.70
   1 -12   6  515.35   37.10
   1 -12   6  522.15   36.00
  -1 -12  -6  568.44   37.50
  -1  12   6  528.35   36.10
  -1 -12   6  569.84   39.90
  -1 -12   6  588.74   30.70
  -1 -12   6  623.64   31.40
   1  12   6  569.94   36.90
   1 -12  -6  594.34   35.30
  -2  12   6  257.87   19.30
  -2  12   6  261.87   14.90
   2 -12   6  253.37   25.80
  -2 -12  -6  286.47   24.30
  -2 -12  -6  276.07   19.30
   2 -12   6  236.78   20.60
   2  12   6  253.67   23.40
  -2 -12   6  261.77   25.50
   2 -12  -6  268.77   23.70
  -3 -12  -6  206.38   17.70
   3 -12   6  218.08   25.90
  -3 -12  -6  227.28   25.70
   3 -12   6  220.98   18.70
   3  12   6  228.98   24.80
   3 -12  -6  255.27   23.80
  -3 -12   6  224.48   27.30
   4 -12   6   54.39   21.70
  -4 -12  -6   30.30   10.70
  -4 -12  -6   47.10   16.60
   4  12   6   49.80   18.80
   4 -12  -6   17.60   16.40
  -4 -12   6   20.20   17.80
   5 -12   6  285.07   40.90
  -5 -12  -6  337.07   41.60
  -5 -12   6  360.46   44.50
   5  12   6  417.56   39.60
   5 -12  -6  317.47   38.70
   6 -12   6   53.09   29.80
  -6 -12  -6   67.39   28.60
   6  12   6   59.29   26.50
  -6 -12   6   83.09   33.70
   6 -12  -6  107.39   28.40
   0 -13   6   84.59   11.10
   0 -13  -6   76.39   10.40
   0  13   6   97.39   12.10
   0 -13   6   66.39   10.70
   0 -13   6   95.69   15.10
  -1 -13  -6   -5.30    6.20
  -1  13   6  -21.60   11.40
   1 -13   6    1.10    9.30
  -1 -13  -6    1.70   10.50
  -1  13   6    2.80    6.20
   1 -13   6   -7.80    9.60
  -1 -13   6   11.10    4.40
  -1 -13   6   13.90   11.20
   1 -13  -6   10.20    7.20
   1  13   6   -1.00    9.60
  -1 -13   6    9.20    3.70
  -2 -13  -6   27.10   11.80
   2 -13   6   31.00   10.50
  -2  13   6   39.50    4.50
   2 -13   6   25.80   12.90
  -2 -13  -6   28.70    7.20
   2 -13  -6   40.20   11.00
   2  13   6   36.00   11.90
  -2 -13   6   10.10   13.70
  -3 -13  -6   31.30    8.40
   3 -13   6   31.10   10.50
   3 -13   6   28.60   15.70
  -3 -13  -6   39.00   17.10
   3  13   6   30.20   14.20
   3 -13  -6   29.20   13.50
  -3 -13   6   35.90   18.00
  -4 -13  -6   67.99   12.60
   4 -13   6   67.19   20.30
  -4 -13  -6   64.19   18.60
   4 -13  -6   66.89   16.70
   4  13   6   48.60   18.80
  -4 -13   6   76.69   24.40
   5 -13   6  -12.30   24.30
  -5 -13  -6  -33.60   21.70
   5  13   6   18.50   21.40
   5 -13  -6    7.70   21.40
  -5 -13   6   28.40   25.80
   6 -13   6  -45.30   29.40
  -6 -13  -6  -18.20   25.10
   6  13   6   62.39   25.70
   6 -13  -6   -7.40   23.20
  -6 -13   6  -10.30   29.60
   0  14   6   -4.10    7.80
   0 -14   6    8.90   11.80
   0 -14   6    3.80   10.10
   0 -14  -6    6.80    6.60
  -1 -14  -6    0.80   10.50
  -1 -14  -6   11.20    7.50
   1 -14   6    8.30   11.20
  -1  14   6    5.60    6.30
   1 -14   6   13.80   11.30
  -1 -14   6   14.90    4.20
  -1 -14   6   25.60   14.20
   1  14   6   11.70   11.50
   1 -14  -6    6.50    7.50
   2 -14   6   39.90   14.40
  -2 -14  -6   57.99    9.20
   2 -14   6   53.29   12.40
  -2 -14  -6   64.69   14.60
  -2  14   6   65.59    7.00
  -2 -14   6   58.29   19.90
   2 -14  -6   49.60   11.40
   2  14   6   62.59   15.30
   3 -14   6   22.80   15.90
  -3 -14  -6   32.10    8.70
   3 -14   6   38.30   12.20
  -3 -14   6   18.40   20.20
   3  14   6   49.90   26.10
   3 -14  -6   45.20   21.50
   4 -14   6   10.10   20.10
  -4 -14  -6   20.00   20.80
  -4 -14   6  -17.60   23.00
   4 -14  -6   24.80   16.50
   4  14   6   27.70   19.90
   5 -14   6  -25.00   22.30
  -5 -14  -6    5.30   25.60
  -5 -14   6   28.30   27.30
   5  14   6   14.20   23.30
   5 -14  -6    5.80   30.40
   0 -15   6   14.40    9.30
   0  15   6   19.70    9.70
   0 -15   6   18.20   14.40
   0 -15  -6   36.40    7.90
   1 -15   6   18.50   12.40
  -1 -15  -6   38.40   13.40
  -1 -15  -6    6.80    8.10
  -1  15   6   23.90    7.80
   1 -15   6   13.80   13.20
   1 -15  -6   13.50    8.00
  -1 -15   6   17.40   17.00
   1  15   6   17.90   13.40
  -2 -15  -6   11.00    7.80
  -2 -15  -6   20.40   15.20
   2 -15   6   44.50   12.80
   2 -15   6   11.70   13.30
   2  15   6   20.20   14.20
   2 -15  -6   25.30   11.00
  -2 -15   6   -1.90   18.20
   3 -15   6   15.00   16.20
  -3 -15  -6   45.60   20.70
  -3 -15  -6   32.60    9.50
   3 -15  -6   48.80   16.80
  -3 -15   6   27.70   20.20
   3  15   6   24.20   18.60
   4 -15   6   -2.90   20.90
  -4 -15  -6   34.20   22.40
   4 -15  -6   34.40   17.00
   4  15   6   17.90   18.90
  -4 -15   6   28.30   21.50
   5 -15   6   75.89   28.50
  -5 -15  -6   39.60   27.50
   5 -15  -6   55.79   24.00
  -5 -15   6   78.89   32.80
   5  15   6   67.79   24.20
   0 -16   6   61.29   17.10
   0  16   6   64.89   12.90
   0 -16  -6   64.79   10.00
   0 -16   6   36.00   10.80
  -1 -16  -6    1.40   13.50
   1 -16   6   32.80   15.80
  -1 -16  -6    0.90    8.90
  -1  16   6   10.60    8.30
   1 -16   6   -7.40   12.30
  -1 -16   6   14.00   18.10
   1 -16  -6   22.20    9.10
   1  16   6    1.80   12.30
  -2 -16  -6  120.19   14.50
   2 -16   6  102.19   18.80
   2 -16   6  117.09   18.80
  -2 -16  -6  139.49   22.00
  -2 -16   6  118.89   25.70
   2  16   6  128.39   20.80
   2 -16  -6  108.79   17.10
  -3 -16  -6   26.50   20.40
   3 -16   6   42.30   25.40
   3 -16  -6    7.00   15.80
  -3 -16   6  -35.60   21.90
   3  16   6   17.10   20.00
   4 -16   6   25.20   20.30
  -4 -16  -6   53.99   25.20
   4  16   6  -16.10   22.00
   4 -16  -6   27.30   17.30
  -4 -16   6   45.50   25.80
   5 -16   6   28.70   29.00
  -5 -16  -6   47.40   32.60
   5 -16  -6   64.49   26.30
  -5 -16   6   48.50   30.50
   5  16   6   16.80   28.90
   0 -17   6   -9.90   17.50
   0  17   6   30.80   12.90
   0 -17  -6   -2.10    8.30
   1 -17   6   49.00   19.00
  -1 -17  -6   42.30   12.00
  -1 -17  -6   79.39   19.00
   1 -17   6   72.09   16.20
  -1 -17   6   71.69   21.30
   1  17   6  109.39   17.80
   1 -17  -6   81.09   12.50
   2 -17   6   50.09   18.70
  -2 -17  -6   93.59   21.60
   2 -17   6   73.29   19.20
   2 -17  -6   82.99   16.00
  -2 -17   6   54.59   20.60
   2  17   6   64.99   18.70
   3 -17   6    2.90   20.90
  -3 -17  -6   31.00   21.80
  -3 -17   6  -19.10   21.40
   3  17   6    9.90   21.40
   3 -17  -6   25.30   17.00
   4 -17   6  -16.20   24.90
  -4 -17  -6   35.80   28.10
   4  17   6    0.90   23.20
  -4 -17   6   49.60   27.00
   4 -17  -6    2.20   18.10
   0 -18  -6   18.50    9.70
   0  18   6   14.10   13.20
   0 -18   6   12.00   19.50
  -1 -18  -6   63.79   13.40
  -1 -18  -6   90.69   20.60
   1 -18   6   87.89   21.50
   1 -18  -6   94.09   14.20
  -1 -18   6   63.79   22.50
   1  18   6   99.09   20.00
   2 -18   6  -11.50   17.40
  -2 -18  -6  -17.50   18.90
   2  18   6   -8.90   19.60
   2 -18  -6   12.80   13.10
  -2 -18   6  -34.40   22.50
  -3 -18  -6   54.69   26.00
   3 -18   6  -15.00   22.00
   3  18   6   19.80   20.60
   3 -18  -6   43.40   17.90
  -3 -18   6   95.29   28.80
   4 -18   6   72.79   28.60
  -4 -18  -6   -5.10   28.50
   4 -18  -6   29.90   21.50
  -4 -18   6   66.09   29.80
   4  18   6   17.60   28.80
   0 -19  -6   23.30   11.60
   0  19   6   20.70   14.80
   0 -19   6   74.29   33.60
   1 -19   6   46.40   22.80
   1 -19  -6   17.80   12.10
  -1 -19   6  -25.30   23.50
   2 -19   6   -8.40   19.20
  -2 -19  -6   46.30   23.50
  -2 -19   6   22.30   26.60
   2  19   6   52.79   20.80
   2 -19  -6   16.20   12.80
  -3 -19  -6    7.50   27.00
   3 -19   6   20.50   22.20
   3  19   6   36.80   27.90
  -3 -19   6   70.89   31.50
   3 -19  -6   13.20   16.40
   0 -20   6  -14.90   24.70
  -1 -20  -6   53.59   22.00
   1  20   6   21.80   21.30
   1 -20  -6   -0.60   12.80
  -1 -20   6   21.30   26.50
  -2 -20  -6  -32.80   25.60
  -2 -20   6   -4.20   28.60
   2  20   6   66.09   26.10
   2 -20  -6   -0.30   15.80
   0 -21   6   13.00   27.60
   1  21   6   29.50   29.70
   1 -21  -6   15.60   14.70
  -1 -21   6   70.99   29.30
   0   0   7    4.30    2.40
   0   0  -7   -0.70    2.30
   0   0  -7   -2.70    2.80
   0   0   7    2.70    3.30
  -1   0  -7  422.16   25.10
  -1   0   7  449.86   25.10
   1   0  -7  447.46   25.10
   1   0  -7  429.16   24.20
   1   0   7  397.36   25.80
  -1   0   7  454.95   25.40
  -1   0  -7  462.65   25.90
   2   0  -7   24.10    4.40
  -2   0  -7   22.60    5.60
  -2   0  -7   24.40    7.00
   2   0   7   25.40    4.50
  -2   0   7   24.60    5.90
   2   0  -7   36.00    5.20
  -2   0   7   29.10    6.50
   3   0  -7   16.40    6.40
   3   0  -7   10.20    4.80
  -3   0   7    7.60    7.10
  -3   0  -7    4.50    7.50
   3   0   7   13.40    4.60
  -4   0   7  180.88   17.90
   4   0   7  167.18   14.00
   4   0  -7  162.18   16.40
  -4   0  -7  186.08   19.50
  -5   0   7  174.28   20.20
   5   0   7  177.88   16.30
   5   0  -7  165.08   19.50
  -5   0  -7  147.99   22.80
   6   0   7   -1.50    9.30
   6   0  -7   13.40   12.40
  -6   0   7  -29.80   15.20
   7   0   7    0.90   12.60
   7   0   7  -33.80   25.20
   7   0  -7   -6.20   16.70
  -7   0  -7   -0.20   20.80
   0  -1  -7    5.80    3.30
   0  -1  -7    4.60    3.40
   0   1   7    6.90    3.80
   0   1  -7    7.70    3.00
   0  -1   7    1.20    3.30
   0   1  -7    5.80    2.60
   0  -1   7    5.50    2.30
   0   1   7    6.60    2.20
   1   1  -7  949.21   49.20
  -1   1   7  924.21   49.20
  -1  -1  -7  889.01   49.99
  -1   1   7  924.71   50.39
   1  -1   7 1007.00   50.79
   1   1  -7  829.82   49.60
  -1  -1  -7  969.00   50.49
   1  -1   7  887.61   49.00
   1  -1  -7  888.11   48.60
  -1   1  -7  925.71   49.60
  -1  -1   7  947.81   49.60
   1   1   7  894.41   49.30
  -1   1  -7  941.01   50.79
  -1  -1   7  892.81   49.90
   1  -1  -7 1014.50   49.90
   2   1  -7 1025.80   51.79
  -2  -1  -7  896.61   52.89
   2   1  -7 1025.50   51.19
  -2   1   7  955.60   53.29
   2  -1   7  797.62   51.49
  -2   1   7  970.20   51.79
  -2   1  -7  970.50   52.29
  -2  -1   7  976.10   52.59
  -2  -1   7  942.61   52.69
   2   1   7  918.61   51.59
   2  -1  -7 1011.50   50.59
  -2   1  -7  887.61   53.59
   2  -1  -7  999.40   52.09
  -3   1   7   20.90    7.10
  -3  -1  -7   27.20    8.60
   3  -1   7   19.30    4.90
  -3  -1   7   11.60    6.70
   3  -1  -7   28.00    5.40
  -3   1  -7   15.00    8.10
   3  -1  -7   25.40    6.10
   3   1   7   31.40    5.70
  -3  -1   7   24.50    9.20
  -4  -1  -7   34.00   12.70
   4  -1   7   70.89    9.30
   4   1  -7   49.30    8.70
  -4   1   7   53.99   10.50
   4  -1  -7   49.20    9.40
  -4   1  -7   57.39   13.00
   4   1   7   47.70    9.00
  -4  -1   7   42.70   11.20
   5   1  -7   38.90   11.00
  -5   1   7   18.60   12.30
   5  -1   7   49.20    8.70
  -5  -1  -7   40.90   13.70
   5  -1   7   52.79   16.90
   5  -1  -7   48.90   12.40
   5   1   7   54.89   10.80
  -5   1  -7   48.90   15.50
  -5  -1   7   76.79   14.70
  -6   1   7   45.60   17.10
   6  -1   7   29.20    9.60
  -6  -1  -7   28.70   18.70
   6   1  -7    4.60   12.40
   6  -1   7   12.20   21.20
   6  -1  -7   36.10   14.60
   6   1   7    4.20   18.10
   6   1   7   26.70   10.40
  -6   1  -7   37.70   18.60
  -6  -1   7   33.00   17.50
  -7  -1  -7   -9.70   19.80
   7  -1   7   35.40   28.80
   7  -1  -7   -2.00   18.20
   7   1   7   -5.90   25.80
  -7  -1   7    0.10   23.20
   7   1   7    3.50   13.40
  -7   1  -7   -0.70   20.90
   0  -2  -7    1.70    3.30
   0  -2   7   -1.90    2.60
   0   2   7    9.00    3.30
   0   2  -7   -1.30    2.50
   0   2  -7    2.20    2.80
   0   2   7    0.50    1.90
   0  -2   7   -2.50    3.50
   0  -2  -7    2.10    3.00
  -1   2   7  505.15   28.70
  -1  -2  -7  494.25   30.40
   1   2  -7  527.55   29.60
   1  -2   7  593.64   30.90
  -1  -2  -7  551.24   30.50
  -1   2   7  538.95   31.20
   1  -2   7  502.85   28.90
  -1   2  -7  501.35   30.90
   1  -2  -7  520.55   28.60
  -1   2  -7  506.45   29.20
   1   2   7  524.85   29.70
   1  -2  -7  555.04   29.90
  -1  -2   7  540.65   29.20
  -1  -2   7  538.75   30.60
  -2   2   7   97.59    8.60
   2   2  -7  111.29    7.90
  -2   2   7  112.09   15.10
  -2  -2  -7   77.69    9.50
   2   2  -7  104.99   10.70
   2   2   7   92.39    9.30
  -2   2  -7   81.99   10.80
  -2  -2   7  113.19   10.20
  -2  -2   7   76.29    9.50
   2  -2  -7   89.99    9.40
  -2   2  -7   90.99    9.60
   2  -2  -7  106.19    7.60
   3  -2   7  107.49    9.80
   3   2  -7  133.89   10.90
  -3  -2  -7  127.29   14.30
  -3   2   7  140.59   12.70
  -3   2  -7  119.29   14.80
   3   2   7  135.89   12.40
  -3  -2   7  147.29   15.40
  -3  -2   7  103.09   13.70
   3  -2  -7  125.79   10.10
   3  -2  -7  126.29   13.00
  -4  -2  -7  171.18   18.80
   4  -2   7  196.28   14.30
   4   2  -7  186.58   16.10
   4   2   7  196.38   17.60
  -4  -2   7  202.18   19.90
   4  -2  -7  184.68   19.00
   4  -2  -7  187.38   15.30
  -4   2  -7  200.58   22.40
   5  -2   7  117.69   22.50
   5  -2   7  122.69   12.60
   5   2  -7  120.79   17.00
  -5   2   7  114.29   16.70
  -5  -2  -7  101.89   16.60
  -5  -2   7  153.48   20.10
  -5   2  -7  102.79   18.70
   5   2   7  113.19   15.00
   5  -2  -7  148.79   19.40
  -6  -2  -7   35.30   18.60
   6   2  -7   -2.40   11.50
   6  -2   7    6.50   21.40
   6  -2   7    0.30    8.10
  -6   2   7    6.70   14.70
  -6   2  -7   -2.30   16.20
   6   2   7    7.00   11.40
   6   2   7    2.80   15.30
   6  -2  -7   33.00   13.90
  -6  -2   7   18.30   16.30
   7   2  -7   16.70   16.70
   7  -2   7   99.29   29.00
   7  -2   7    6.50   10.80
  -7  -2  -7   34.30   24.40
   7  -2  -7   34.30   19.60
  -7   2  -7    9.70   25.90
   7   2   7   61.89   15.50
   7   2   7   53.59   25.10
  -7  -2   7   -1.30   22.50
   0   3   7   11.90    2.90
   0   3  -7   13.40    3.60
   0  -3  -7   11.90    3.80
   0   3  -7   15.30    3.50
   0  -3   7    7.40    3.30
   0  -3   7    7.30    4.10
   0  -3  -7   12.60    3.90
   0   3   7   16.00    4.20
  -1  -3  -7 1062.59   54.89
   1  -3   7 1083.49   54.59
   1   3  -7 1044.70   54.09
  -1   3   7  982.70   55.29
  -1  -3  -7  962.30   54.99
  -1   3   7  954.70   52.59
   1  -3   7  985.00   53.09
   1   3   7  982.20   54.09
  -1  -3   7 1064.99   52.99
  -1   3  -7  973.10   53.19
  -1  -3   7  981.10   55.99
  -1   3  -7  955.40   55.09
   1  -3  -7 1029.30   54.39
   1  -3  -7  990.00   52.79
  -2  -3  -7   20.40    4.90
  -2   3   7   25.00    4.60
   2   3  -7   25.80    3.80
  -2  -3   7   27.60    5.70
  -2  -3   7   21.40    6.30
  -2   3  -7   20.80    5.10
  -2   3  -7   27.70    7.20
   2  -3  -7   22.00    5.10
   2   3   7   15.60    5.30
   2  -3  -7   23.70    3.50
  -3   3   7   75.79   10.00
  -3  -3  -7   48.40    9.10
   3  -3   7   66.29    6.90
   3   3  -7   82.69    7.60
   3  -3  -7   58.79    9.60
  -3  -3   7   75.99   10.20
   3   3   7   66.39    9.80
  -3   3  -7   86.19   12.80
   3  -3  -7   72.19    7.00
  -3  -3   7   74.69   11.90
   4  -3   7  289.87   18.70
  -4  -3  -7  296.37   24.00
   4   3  -7  269.57   19.50
  -4   3   7  304.07   21.90
  -4   3  -7  321.27   28.60
   4  -3  -7  291.97   18.50
  -4  -3   7  321.17   26.10
   4  -3  -7  287.57   23.20
   4   3   7  280.97   22.20
  -5   3   7  119.19   15.40
  -5  -3  -7   90.09   15.90
   5   3  -7  110.69   14.40
   5  -3   7   98.99   22.40
   5  -3   7   88.69   10.60
   5  -3  -7   93.09   15.40
  -5  -3   7  102.79   18.20
  -5   3  -7   67.79   18.10
   5   3   7  108.09   15.20
   6  -3   7   79.09   25.20
  -6  -3  -7   80.19   20.50
   6  -3   7   49.40    9.90
   6   3  -7   76.59   13.90
   6   3   7   78.69   15.30
  -6   3  -7   55.99   19.10
  -6  -3   7   89.09   20.10
   6  -3  -7   95.79   17.50
   6   3   7   67.99   19.10
  -7  -3  -7   82.79   24.80
   7  -3   7   82.69   32.10
  -7  -3   7   15.40   25.90
   7   3   7   35.30   23.60
   7   3   7   29.30   16.60
  -7   3  -7   23.90   26.80
   7  -3  -7   30.30   18.80
   0   4  -7  186.88   13.10
   0   4  -7  193.38   12.70
   0  -4   7  192.78   13.20
   0   4   7  206.88   14.00
   0  -4  -7  178.58   13.40
   0  -4  -7  193.58   13.80
   0   4   7  184.68   12.10
   0  -4   7  194.08   13.50
  -1   4   7  341.97   24.40
   1   4  -7  366.46   22.50
  -1  -4  -7  318.77   22.70
  -1   4   7  331.87   18.90
   1  -4   7  339.17   19.90
   1  -4   7  374.66   21.70
   1   4  -7  375.96   19.90
   1   4   7  336.27   21.30
  -1   4  -7  324.77   22.10
   1  -4  -7  311.77   20.50
  -1  -4   7  385.36   19.50
   1   4   7  326.97   22.80
  -1   4  -7  327.47   19.80
  -1  -4   7  303.37   21.50
   1  -4  -7  324.17   19.70
   2   4  -7 1635.24   93.69
  -2   4   7 1931.01   93.89
  -2  -4  -7 1838.42   95.99
   2   4   7 1821.32   96.29
  -2   4  -7 1749.62   98.19
   2  -4  -7 1706.73   95.99
  -2  -4   7 1722.43   97.29
   2  -4  -7 1896.41   93.19
  -2   4  -7 1865.51   94.59
  -2  -4   7 1883.11   94.49
  -3   4   7  406.06   24.00
   3   4  -7  418.86   22.40
  -3  -4  -7  390.66   26.00
   3  -4   7  372.56   22.50
   3   4   7  393.76   26.40
   3  -4  -7  396.46   21.60
  -3   4  -7  337.87   28.10
  -3  -4   7  351.66   26.80
  -3  -4   7  419.06   25.60
   3  -4  -7  396.16   26.30
   4   4  -7  176.98   14.10
   4  -4   7  184.88   23.30
  -4  -4  -7  158.68   18.90
   4   4  -7  165.48   21.30
  -4   4   7  213.58   17.00
   4  -4   7  165.48   12.70
  -4  -4   7  202.78   21.50
  -4   4  -7  150.08   22.70
  -4  -4   7  197.58   20.40
   4  -4  -7  193.88   12.30
   4   4   7  185.98   17.60
   4  -4  -7  179.28   20.20
  -5   4   7  356.16   26.80
   5   4  -7  356.36   24.50
   5  -4   7  407.96   37.50
  -5  -4  -7  316.17   30.20
   5  -4   7  348.27   21.80
   5   4   7  306.87   28.00
  -5  -4   7  350.56   32.20
  -5   4  -7  325.27   33.90
   5  -4  -7  382.76   30.70
   6  -4   7  119.99   25.10
   6   4  -7  108.69   15.00
   6  -4   7  104.59   13.30
  -6  -4  -7  105.49   21.70
   6   4   7   86.19   19.90
  -6   4  -7   79.99   23.50
   6   4   7  110.19   22.20
  -6  -4   7  116.09   22.00
   6  -4  -7  114.99   19.10
   7  -4   7   -5.60   26.60
  -7  -4  -7   30.10   23.80
   7   4   7    9.10   17.60
  -7  -4   7   43.40   25.40
   7  -4  -7   50.19   18.10
   7   4   7    2.20   21.60
  -7   4  -7   50.39   28.80
   0   5  -7   -1.30    4.00
   0   5   7    5.80    4.70
   0  -5  -7   -2.20    2.90
   0   5   7   11.00    6.00
   0  -5   7   -3.50    3.50
   0  -5  -7    0.30    4.70
   0   5  -7   -3.20    3.90
   0   5   7    0.10    2.60
   0  -5   7   -0.60    4.30
  -1   5   7  289.07   16.00
   1   5  -7  280.37   16.40
   1  -5   7  263.57   18.00
   1  -5   7  290.17   19.20
   1  -5  -7  277.97   17.20
  -1  -5   7  247.88   18.90
   1  -5  -7  258.67   17.90
  -1  -5   7  305.17   16.30
  -1   5  -7  278.37   16.70
   1   5   7  258.87   18.20
   1   5   7  303.07   18.40
  -1   5  -7  270.87   19.40
  -2  -5  -7  664.83   37.70
  -2   5   7  661.33   35.20
  -2  -5   7  596.54   39.30
  -2  -5   7  662.03   35.90
   2  -5  -7  640.14   38.50
   2  -5  -7  684.43   35.10
   2   5   7  653.53   38.70
  -2   5  -7  653.03   36.30
   3   5  -7   63.39    5.90
   3  -5   7   49.10    6.10
  -3  -5  -7   34.50    8.40
  -3   5   7   44.80    6.60
   3  -5  -7   52.49    9.50
  -3  -5   7   49.60    8.60
   3  -5  -7   47.00    5.50
  -3  -5   7   50.39   11.30
  -3   5  -7   41.80   11.10
   3   5   7   44.30    8.90
   4   5  -7  110.49   14.20
   4   5  -7  122.19   10.30
   4  -5   7  105.09   10.00
   4  -5   7  129.29   19.60
  -4   5   7  146.49   13.80
  -4  -5  -7  125.39   16.60
   4  -5  -7  132.69   17.30
   4  -5  -7  113.79    8.60
  -4  -5   7  120.69   14.70
  -4  -5   7  101.89   16.40
   4   5   7  118.39   15.60
  -4   5  -7  111.59   19.80
   5  -5   7  174.58   26.60
  -5   5   7  175.98   17.70
  -5  -5  -7  164.58   23.40
   5  -5   7  168.68   13.60
   5   5  -7  178.78   15.60
   5  -5  -7  176.78   21.40
  -5  -5   7  188.38   24.30
   5   5   7  179.68   19.90
  -5   5  -7  180.48   25.80
   6  -5   7   48.60   22.70
   6  -5   7   79.09    9.60
   6   5  -7   67.09   11.70
  -6  -5  -7   85.99   21.00
  -6   5  -7   51.39   24.50
   6   5   7   29.60   16.80
   6  -5  -7   83.19   18.00
  -6  -5   7   78.79   21.70
   6   5   7   68.49   18.00
  -7  -5  -7   18.80   22.70
   7  -5   7   -6.40   29.40
   7  -5  -7   46.60   20.10
  -7   5  -7   31.20   25.20
  -7  -5   7   10.60   25.60
   7   5   7  -15.50   21.60
   7   5   7   39.00   18.60
   0   6   7  389.26   25.70
   0  -6  -7  418.46   24.70
   0   6   7  397.76   23.40
   0  -6   7  457.65   23.90
   0   6  -7  392.86   24.70
   0  -6  -7  390.06   25.20
   0  -6   7  383.66   25.20
  -1   6   7   13.80    2.80
   1  -6   7    7.80    4.90
  -1  -6  -7   17.30    5.20
   1  -6   7   21.30    6.60
   1   6  -7    9.50    3.70
   1  -6  -7   10.90    4.40
  -1  -6   7    7.90    6.40
   1  -6  -7    9.70    4.70
   1   6   7   11.80    5.10
  -1   6  -7   17.20    7.40
  -1  -6   7   14.50    3.40
  -1   6  -7    7.20    3.70
  -2   6   7  329.67   18.20
  -2  -6  -7  320.57   20.80
   2  -6   7  288.77   19.20
   2   6  -7  357.56   18.20
   2  -6  -7  331.37   18.80
  -2   6  -7  302.77   19.60
  -2   6  -7  301.97   24.40
  -2  -6   7  304.37   23.50
  -2  -6   7  330.77   18.90
   2   6   7  317.97   22.00
   2  -6  -7  310.27   21.80
  -3   6   7  100.99    9.90
  -3  -6  -7  105.29   12.20
   3  -6   7   84.69    7.90
   3   6  -7   90.19    8.10
   3  -6   7   90.79   14.70
   3   6  -7  127.19   11.70
  -3  -6   7  112.29   15.60
  -3  -6   7  102.19   11.40
   3  -6  -7  108.69   13.10
  -3   6  -7   63.19   13.00
   3  -6  -7  101.09    7.80
   3   6   7   88.29   12.70
   4   6  -7   14.90    9.10
   4   6  -7   18.50    4.30
  -4  -6  -7    8.90    9.20
  -4   6   7   19.90    7.10
   4  -6   7   19.90    4.60
   4  -6   7    0.20   11.10
   4  -6  -7   20.00    3.80
  -4   6  -7    5.30   11.20
   4   6   7   16.60   10.80
   4  -6  -7   -1.80    9.70
  -4  -6   7   29.90   11.60
  -5  -6  -7   27.50   14.30
   5  -6   7   44.70   17.20
   5  -6   7   31.80    6.10
  -5  -6   7   42.60   16.80
  -5   6  -7   22.30   16.00
   5   6   7   27.50   13.30
   5  -6  -7   48.20   15.50
   6  -6   7   59.49   26.20
  -6  -6  -7   31.90   17.10
   6  -6   7   29.80    7.30
   6  -6  -7   52.19   15.70
   6   6   7   27.10   15.40
  -6  -6   7   34.90   21.40
  -6   6  -7   -7.50   18.60
  -7  -6  -7   20.00   23.10
   7  -6   7   54.49   34.10
   7   6   7   -2.10   22.20
  -7   6  -7  -26.20   29.10
   7  -6  -7   32.00   23.30
  -7  -6   7   38.20   30.40
   7   6   7   -6.60   20.10
   0  -7  -7   14.30    6.10
   0  -7   7    5.20    4.10
   0   7   7    3.00    3.70
   0   7   7    5.10    7.50
   0  -7  -7    6.30    3.90
   0   7  -7   10.40    5.20
   0  -7   7   10.00    5.20
   1  -7   7  102.19   10.10
   1  -7   7  128.69   12.90
  -1   7   7  109.79    7.70
  -1   7   7   90.29   11.20
   1   7  -7  100.49    9.10
  -1  -7  -7   75.09   10.40
  -1   7  -7  108.39   12.50
  -1  -7   7  117.49   13.60
   1   7   7   83.09   11.00
  -1  -7   7  100.19    7.90
   1  -7  -7  102.59   10.70
   1  -7  -7  117.69   10.60
   2   7  -7    0.20    2.50
   2  -7   7    4.40    4.00
  -2   7   7   -1.80    5.00
  -2   7   7   -0.20    2.40
  -2  -7  -7    0.50    4.20
  -2  -7   7    2.80    7.40
   2  -7  -7    7.90    5.40
   2   7   7    0.90    6.00
   2  -7  -7   -0.80    4.30
  -2  -7   7    0.90    3.50
  -2   7  -7    0.20    7.10
   3  -7   7  135.19   10.70
  -3   7   7  146.49   10.90
   3   7  -7  125.19   11.00
  -3  -7  -7  129.59   14.30
   3  -7   7  152.08   21.00
   3   7  -7  131.39    9.10
  -3  -7  -7  162.38   16.80
   3  -7  -7  134.79    9.80
   3   7   7  144.19   15.70
   3  -7  -7  130.59   15.10
  -3  -7   7  150.48   19.20
  -3   7  -7  131.99   18.70
  -4  -7  -7    5.80   10.00
  -4  -7  -7    9.30    9.10
   4   7  -7    4.20    3.40
   4  -7   7   -5.10    4.00
   4   7  -7   13.10    7.20
   4  -7   7  -10.90   12.50
  -4  -7   7   -5.10   11.80
   4   7   7   -6.20    8.60
   4  -7  -7   -7.00    9.50
  -4   7  -7   30.20   12.90
   5   7  -7    8.90    5.50
  -5  -7  -7    6.60   12.90
   5  -7   7   10.50    5.30
   5  -7  -7   14.50   14.00
   5   7   7   19.10   12.60
  -5  -7   7   13.30   16.90
   6  -7   7  -10.60   22.20
  -6  -7  -7  -12.30   16.40
   6   7   7   -6.70   15.90
  -6   7  -7   -0.10   24.10
  -6  -7   7   42.10   22.20
   6  -7  -7   17.60   17.60
  -7  -7  -7   14.60   24.70
   7  -7   7   50.49   34.30
   7   7   7  -24.70   20.00
   7   7   7  -20.20   22.00
  -7  -7   7   13.20   27.20
   7  -7  -7   20.00   24.60
   0  -8  -7  148.79   15.00
   0   8   7  142.99   14.90
   0   8  -7  141.89   12.90
   0   8   7  127.99   11.90
   0  -8   7  124.09   12.90
   0  -8  -7  141.69   11.80
   0  -8   7  152.28   11.30
   1   8  -7  172.78   12.60
  -1   8   7  196.48   15.70
  -1   8   7  184.58   11.50
   1  -8   7  173.58   14.00
  -1   8  -7  185.98   16.10
  -1  -8   7  183.38   17.30
   1   8   7  191.28   15.50
   1  -8  -7  155.58   14.20
  -1  -8   7  155.28   11.30
   1  -8  -7  174.08   13.70
  -2  -8  -7   61.99    9.40
  -2   8   7   92.59   10.20
  -2   8   7   82.79    6.40
   2  -8   7   75.09    8.80
   2  -8   7   89.49   15.00
  -2   8  -7   90.89   13.30
  -2  -8   7   60.79   12.60
   2  -8  -7   87.89    9.10
   2   8   7   89.19   11.90
   2  -8  -7   84.49   11.40
  -3  -8  -7   82.49   11.20
  -3   8   7  100.69    8.50
  -3  -8  -7  111.89   15.80
   3  -8   7   87.69    9.50
  -3   8   7  124.49    8.80
   3  -8   7  101.79   16.60
   3   8   7  107.09   15.50
   3  -8  -7   83.39   13.10
  -3   8  -7   93.59   16.40
   3  -8  -7   85.19    8.10
  -3  -8   7   78.89   15.70
  -4  -8  -7   70.39   12.50
   4  -8   7  108.79   18.50
  -4  -8  -7  107.89   18.20
   4  -8   7   78.49    9.10
  -4   8  -7  107.59   19.50
   4  -8  -7   75.99   14.50
   4   8   7   93.99   16.00
  -4  -8   7   95.59   18.60
   5  -8   7   49.10    7.00
  -5  -8  -7   10.30   14.30
  -5  -8  -7   32.10   15.00
   5  -8   7   67.69   22.20
  -5  -8   7   25.90   18.70
   5   8   7   23.30   13.70
   5  -8  -7   27.80   16.10
  -5   8  -7   43.80   20.00
   6  -8   7   -1.10   23.30
  -6  -8  -7   37.60   17.60
   6   8   7   -8.10   17.40
  -6   8  -7   31.20   22.60
   6  -8  -7   18.60   17.50
  -6  -8   7   -0.60   22.30
   7  -8   7   -9.30   34.90
   7  -8  -7  -11.30   23.60
   7   8   7   -5.50   21.20
  -7  -8   7   41.20   29.90
   0   9   7   11.90    4.80
   0  -9   7   21.90    7.80
   0  -9  -7   21.60    5.00
   0   9  -7   11.90    6.60
   0  -9   7   18.20    6.30
   0  -9   7   19.20    5.20
   1   9  -7    4.30    4.70
  -1   9   7   11.20    3.50
   1  -9   7    4.60    7.40
  -1  -9  -7   10.80    6.10
   1  -9   7   11.00    5.90
  -1   9   7    8.60    7.30
   1   9   7    5.10    6.60
   1  -9  -7   16.60    5.60
  -1   9  -7   12.90    7.30
  -1  -9   7   15.80    7.70
  -1  -9   7    9.10    4.60
  -1  -9   7   10.30    3.80
  -2   9   7  261.77   14.60
  -2  -9  -7  255.57   18.10
  -2   9   7  261.67   17.90
   2  -9   7  250.77   17.60
  -2  -9  -7  261.07   22.70
   2  -9   7  269.27   25.90
  -2   9  -7  256.27   23.60
  -2  -9   7  245.98   23.90
   2  -9  -7  253.07   20.10
   2   9   7  240.18   21.60
   3  -9   7   24.00    6.20
   3  -9   7   14.00   10.90
  -3  -9  -7   14.20   11.50
  -3  -9  -7   13.00    7.20
  -3   9  -7   16.40   10.30
  -3  -9   7   10.20   12.00
   3   9   7   29.70   10.50
   3  -9  -7   23.30    9.20
   4  -9   7    4.90    5.70
  -4  -9  -7    8.70   12.80
   4  -9   7    1.20   17.20
  -4  -9  -7   11.50    9.00
   4   9   7   14.90   11.40
   4  -9  -7  -13.40   10.80
  -4  -9   7    8.30   15.40
  -4   9  -7   17.00   14.10
  -5  -9  -7   34.50   19.30
  -5  -9  -7  -22.00   12.00
   5  -9   7    1.50    6.40
   5  -9   7    2.20   19.10
  -5  -9   7  -24.50   19.50
   5   9   7   14.40   15.60
   5  -9  -7   -2.90   13.80
  -5   9  -7  -20.50   17.50
   6  -9   7   23.40   28.50
  -6  -9  -7   -7.50   17.00
   6   9   7   -0.10   19.30
   6  -9  -7    6.90   17.70
  -6   9  -7   -3.40   23.50
  -6  -9   7   30.50   21.90
   0 -10  -7    4.70    4.70
   0  10   7    9.40    5.30
   0  10  -7   -1.40    6.70
   0 -10   7   10.80    5.50
   0 -10   7    1.50    7.70
   0 -10   7    7.90    6.40
   1  10  -7   58.39    7.50
   1 -10   7   65.69   11.30
  -1 -10  -7   45.30    8.50
  -1  10   7   64.39    7.50
  -1  10   7   63.09   10.50
   1 -10   7   52.69    9.50
  -1 -10   7   73.69   11.90
   1 -10  -7   60.49    8.80
  -1 -10   7   45.50    5.80
  -1  10  -7   55.89   10.30
   1  10   7   64.69   10.30
  -1 -10   7   62.59    8.40
   2 -10   7    8.60    6.60
  -2  10   7   18.10    3.10
  -2  10   7   13.40    7.00
   2 -10   7   25.30    9.60
  -2 -10  -7   18.70   11.00
  -2 -10  -7   27.10    7.00
  -2 -10   7   10.90   10.50
   2 -10  -7   17.20    7.30
   2  10   7   24.70    9.20
  -2  10  -7   30.50   10.80
  -3 -10  -7   48.70    9.00
   3 -10   7   43.90    7.70
   3 -10   7   39.00   15.10
  -3 -10  -7   37.50   12.40
  -3 -10   7   44.10   13.90
   3 -10  -7   58.69   12.60
  -3  10  -7   34.60   14.10
   3  10   7   69.69   12.10
   4 -10   7   83.99   18.50
  -4 -10  -7   71.39   19.20
   4 -10   7   59.99    8.90
  -4 -10  -7   65.49   12.40
   4  10   7   81.99   17.40
  -4 -10   7   61.99   18.40
   4 -10  -7   70.39   14.90
  -4  10  -7   74.39   18.40
  -5 -10  -7    0.80   14.20
  -5 -10  -7   23.50   16.50
   5 -10   7   20.00   21.30
   5 -10  -7  -24.20   17.10
   5  10   7   16.10   16.20
  -5  10  -7   20.80   21.60
  -5 -10   7   23.00   19.30
   6 -10   7   14.20   30.10
   6  10   7  -15.10   19.60
  -6 -10   7    6.60   22.80
   6 -10  -7  -20.60   22.20
   0 -11   7  135.49   16.70
   0  11   7  168.38   14.60
   0  11  -7  165.78   16.70
   0 -11  -7  213.08   14.90
   0 -11   7  181.98   14.80
   0 -11   7  191.18   16.90
  -1  11   7  350.46   26.60
   1 -11   7  347.07   27.40
   1 -11   7  356.36   25.90
  -1  11   7  393.06   22.20
   1  11   7  365.36   26.10
  -1 -11   7  366.16   28.70
  -1  11  -7  363.96   27.00
  -1 -11   7  392.76   22.40
   1 -11  -7  369.36   24.30
  -2 -11  -7   93.89   11.10
   2 -11   7   76.89   11.10
  -2  11   7   81.29   10.70
  -2  11   7   78.19    6.50
   2 -11   7   71.29   13.70
  -2 -11  -7   72.49   13.20
  -2  11  -7   70.79   13.80
   2  11   7   75.69   13.10
   2 -11  -7  117.99   14.90
  -2 -11   7   84.89   17.10
   3 -11   7  216.08   26.20
   3 -11   7  205.48   17.50
  -3 -11  -7  221.98   24.20
  -3 -11  -7  241.58   24.60
  -3 -11   7  174.78   25.20
   3  11   7  229.28   23.00
   3 -11  -7  245.78   23.80
  -3  11  -7  224.88   25.10
   4 -11   7   74.39   20.70
  -4 -11  -7   71.89   12.70
   4 -11   7   59.69    9.80
   4  11   7   93.39   29.90
  -4  11  -7   69.09   19.60
   5 -11   7   15.20   20.40
  -5 -11  -7   -4.70   14.00
  -5 -11  -7   21.20   18.80
  -5 -11   7  -36.10   18.50
   5  11   7   21.10   16.40
   5 -11  -7   12.50   16.10
   6 -11   7  -26.60   29.40
  -6 -11   7    0.30   28.30
   6  11   7   -4.60   21.40
   6 -11  -7   -2.20   20.00
   0  12   7   27.00    8.10
   0 -12  -7   31.90    6.80
   0 -12   7   45.60   11.70
   0 -12   7   42.90    7.90
   0 -12   7   30.70    8.60
  -1  12   7  512.65   35.70
  -1  12   7  529.35   32.30
   1 -12   7  532.35   35.70
   1 -12   7  556.54   36.70
  -1  12  -7  548.35   36.40
  -1 -12   7  587.04   31.00
   1  12   7  565.54   35.80
   1 -12  -7  551.44   33.80
  -1 -12   7  542.05   39.60
   2 -12   7  471.45   36.00
  -2 -12  -7  498.75   36.20
   2 -12   7  470.95   31.40
  -2 -12  -7  507.65   30.30
  -2  12   7  495.95   25.80
  -2  12  -7  431.96   34.80
  -2 -12   7  425.76   36.10
   2 -12  -7  470.85   32.30
   2  12   7  480.15   34.70
   3 -12   7  135.39   21.10
   3 -12   7   98.19   13.20
  -3 -12  -7  129.39   14.80
  -3 -12  -7  179.28   22.90
  -3 -12   7  115.19   21.00
  -3  12  -7  128.49   21.40
   3  12   7  142.59   20.60
   3 -12  -7  162.78   21.40
   4 -12   7    4.30    8.70
  -4 -12  -7   23.40   16.00
  -4 -12  -7   13.10   10.40
   4  12   7   17.70   13.70
   4 -12  -7   23.00   14.50
  -4 -12   7   -4.50   20.60
  -5 -12  -7   14.30   22.60
   5 -12   7   -5.00   23.60
   5  12   7   -5.30   18.80
   5 -12  -7    8.80   17.10
  -5 -12   7    3.00   21.80
  -6 -12  -7   54.09   28.80
   6 -12   7  -10.60   32.60
   6  12   7   22.20   24.80
   6 -12  -7   33.40   22.90
  -6 -12   7    5.80   31.30
   0 -13   7  187.38   21.60
   0 -13   7  198.98   16.80
   0 -13   7  201.18   18.70
   0  13   7  164.18   17.40
   0 -13  -7  204.18   16.60
  -1  13   7  289.07   19.50
   1 -13   7  261.67   24.30
  -1 -13  -7  307.67   25.50
   1 -13   7  251.77   25.00
  -1 -13   7  321.37   18.10
   1 -13  -7  295.57   21.90
   1  13   7  266.17   23.50
  -1 -13   7  275.77   27.10
  -2 -13  -7   79.39   15.00
   2 -13   7   44.60   12.10
   2 -13   7   66.99   15.60
  -2 -13  -7   59.99    9.80
  -2  13   7   77.69    6.90
   2  13   7   80.79   13.40
   2 -13  -7   65.89   11.50
  -2 -13   7  103.79   19.10
  -3 -13  -7  223.68   20.90
   3 -13   7  280.37   23.00
  -3 -13  -7  341.27   30.30
   3 -13   7  284.97   32.60
   3 -13  -7  316.37   29.20
   3  13   7  252.87   27.10
  -3 -13   7  317.47   48.50
  -4 -13  -7   20.00   11.60
   4 -13   7   -1.30   19.40
  -4 -13  -7   66.29   20.40
   4  13   7   54.19   19.90
  -4 -13   7   46.60   20.10
   4 -13  -7   15.60   14.70
  -5 -13  -7   76.39   24.80
   5 -13   7   93.59   28.70
   5  13   7  107.09   22.40
   5 -13  -7  114.79   22.40
  -5 -13   7  129.39   28.30
  -6 -13  -7  -11.00   27.90
   6 -13   7    5.10   32.90
  -6 -13   7    8.10   32.10
   6 -13  -7    4.20   21.60
   6  13   7  -26.80   24.20
   0 -14  -7    1.00    6.40
   0  14   7   -6.50    8.30
   0 -14   7    8.40   12.30
  -1 -14  -7   32.30    9.60
   1 -14   7   28.40   13.00
  -1  14   7   47.80    7.70
  -1 -14  -7   65.09   13.90
   1 -14   7   41.90   12.60
   1 -14  -7   43.30    9.10
   1  14   7   48.50   12.10
  -1 -14   7   28.40   16.00
  -2 -14  -7  160.98   22.10
   2 -14   7  148.59   17.00
   2 -14   7  119.79   18.70
  -2 -14  -7  134.09   15.60
   2  14   7  156.08   20.10
   2 -14  -7  156.98   18.20
  -2 -14   7  121.49   20.80
   3 -14   7   42.20   13.00
  -3 -14  -7   64.59   10.90
  -3 -14  -7  100.79   19.90
   3 -14   7   33.10   17.40
   3  14   7   75.09   16.90
  -3 -14   7   64.79   20.50
   3 -14  -7   92.19   17.00
   4 -14   7   -3.70   20.20
  -4 -14  -7   26.90   21.10
  -4 -14   7    9.90   22.50
   4 -14  -7    9.50   15.40
   4  14   7   26.30   19.90
  -5 -14  -7    4.20   22.70
   5 -14   7   -2.50   23.30
  -5 -14   7   33.70   31.00
   5 -14  -7   33.90   21.70
   5  14   7   21.30   21.50
   0  15   7    2.90    9.40
   0 -15   7   10.60    9.80
   0 -15  -7    6.80    7.30
   0 -15   7    4.30   14.20
  -1 -15  -7   17.60    8.90
   1 -15   7   40.10   13.90
   1 -15   7   32.50   12.50
  -1 -15  -7   27.60   12.90
  -1  15   7   21.50    7.20
   1 -15  -7   18.10    8.80
  -1 -15   7   47.30   14.90
   1  15   7   18.00   12.90
  -2 -15  -7   13.60    8.20
  -2 -15  -7    1.10   13.90
   2 -15   7   10.20   13.20
   2 -15   7   10.00   15.10
   2  15   7   36.60   15.50
   2 -15  -7   15.90   11.70
   3 -15   7   46.00   19.00
  -3 -15  -7   51.39   10.70
  -3 -15  -7   56.39   20.70
   3  15   7   54.99   18.80
  -3 -15   7   49.80   23.40
   3 -15  -7   52.09   15.10
  -4 -15  -7   10.30   21.30
   4 -15   7   -0.50   21.60
   4  15   7   26.60   18.20
  -4 -15   7   28.50   24.00
   4 -15  -7  -10.60   17.30
  -5 -15  -7  -15.60   27.20
   5 -15   7  -37.60   24.50
  -5 -15   7   31.30   30.30
   5  15   7   28.60   24.40
   5 -15  -7   44.90   23.00
   0 -16  -7   17.00    8.70
   0 -16   7   -5.80   11.30
   0 -16   7   28.50   15.60
   0  16   7   -7.80   10.60
  -1  16   7   36.30    8.70
  -1 -16  -7   22.40   10.50
   1 -16   7   18.70   16.70
   1 -16   7    9.50   13.70
   1  16   7   55.29   14.50
  -1 -16   7   26.70   16.60
   1 -16  -7   52.69   11.20
   2 -16   7   75.59   18.30
  -2 -16  -7   90.89   12.20
  -2 -16  -7   49.60   19.40
   2 -16   7   87.99   16.40
   2  16   7   67.59   18.10
  -2 -16   7   54.59   22.70
   2 -16  -7   68.09   15.60
  -3 -16  -7  104.19   22.50
  -3 -16   7   95.49   23.90
   3 -16  -7  107.99   19.00
   3  16   7  117.09   21.30
   4 -16   7    9.50   22.80
  -4 -16  -7   14.90   25.50
  -4 -16   7  -15.60   24.50
   4 -16  -7   26.20   17.70
   4  16   7   61.39   24.50
   0 -17  -7    0.20    9.60
   0  17   7  -12.00   11.30
   0 -17   7  -19.80   16.00
   1 -17   7   13.10   15.70
   1 -17   7    2.60   14.20
  -1 -17  -7   -5.60   10.60
   1 -17  -7   -1.70    9.70
   1  17   7   30.50   15.10
   2 -17   7    5.40   17.20
  -2 -17  -7   31.70   20.70
   2 -17   7   48.40   17.60
  -2 -17  -7   34.40   10.60
   2 -17  -7   43.30   13.90
  -2 -17   7   50.89   20.60
   2  17   7   12.60   16.50
   3 -17   7   42.20   20.00
  -3 -17  -7    6.80   22.30
   3 -17  -7   20.10   15.60
  -3 -17   7  -18.40   28.00
   3  17   7   42.40   19.30
  -4 -17  -7    0.00   26.40
   4 -17   7   53.79   27.10
   4 -17  -7   25.40   19.00
  -4 -17   7    4.10   27.30
   4  17   7   53.69   25.70
   0 -18  -7   61.49   12.70
   0  18   7   29.40   14.60
   0 -18   7   30.60   21.00
  -1 -18  -7   -2.90   11.70
   1 -18   7   -8.70   18.30
  -1 -18   7   17.60   22.50
   1  18   7   17.80   16.10
   1 -18  -7  -14.80   12.80
  -2 -18  -7   12.10   19.70
   2 -18   7   -9.20   18.20
   2 -18  -7   -7.80   12.50
   2  18   7   11.60   19.80
  -2 -18   7   53.89   25.20
  -3 -18  -7  -42.90   24.60
   3 -18   7  -10.80   21.30
   3 -18  -7    2.00   17.40
   3  18   7   39.30   20.80
  -3 -18   7  -56.99   26.90
   0 -19  -7   40.80   13.00
   0 -19   7   36.90   23.10
   1 -19   7   47.00   23.50
  -1 -19   7   43.80   25.70
   1  19   7   67.59   20.20
   1 -19  -7   46.40   13.60
  -2 -19  -7   -0.50   23.50
   2  19   7  -10.30   22.80
   2 -19  -7   14.50   14.30
  -2 -19   7    7.80   27.60
   3 -19   7    4.10   24.70
  -3 -19  -7   16.10   27.40
   3 -19  -7   21.70   19.00
   3  19   7  110.69   27.40
  -3 -19   7   40.40   30.10
   0 -20  -7    1.70   15.00
   0 -20   7  -26.70   23.80
  -1 -20   7  -40.50   27.10
   1  20   7    9.50   20.00
   1 -20  -7   -1.20   14.10
   2 -20  -7   -4.00   15.60
   2  20   7   20.60   24.50
  -2 -20   7   37.20   28.70
   0 -21   7   -5.10   29.50
   0   0   8   95.89    7.20
   0   0  -8   85.19    9.00
   0   0  -8   91.69    7.60
   0   0   8   83.79    8.60
  -1   0   8  505.75   27.50
   1   0   8  420.76   27.00
   1   0  -8  482.95   26.30
  -1   0   8  459.05   26.80
  -1   0  -8  483.45   27.60
   1   0  -8  467.45   27.50
  -2   0   8  211.88   16.80
   2   0  -8  230.18   15.70
   2   0  -8  208.98   14.20
   2   0   8  204.18   14.30
  -2   0  -8  204.98   16.10
   3   0  -8   18.70    5.20
   3   0   8   22.80    5.70
  -3   0  -8   15.10    8.40
  -3   0   8   27.00    7.30
  -4   0  -8    2.10    9.20
  -4   0   8   33.80    9.50
   4   0  -8   29.10    8.10
   4   0   8   31.30    6.80
  -5   0  -8   30.10   13.70
  -5   0   8    8.30   13.20
   5   0  -8   25.70    9.60
   5   0   8   14.90    8.80
   6   0  -8  105.49   16.40
   6   0   8  109.29   14.80
  -6   0  -8  124.29   22.70
  -6   0   8  115.69   21.10
   6   0   8  131.69   25.80
   7   0   8   17.20   13.10
   7   0   8   28.60   29.20
   7   0  -8   44.30   16.60
  -7   0  -8   47.60   24.70
   0   1  -8  332.87   18.60
   0   1   8  358.16   19.90
   0   1   8  295.47   18.10
   0   1  -8  341.27   19.70
   0  -1   8  254.87   19.50
   0  -1   8  311.67   18.60
   1  -1   8   49.60    8.00
  -1  -1  -8   50.39    7.10
   1   1  -8   38.30    6.10
  -1  -1  -8   41.90    6.20
  -1   1   8   47.80    5.90
  -1   1   8   50.29    7.20
   1   1  -8   49.30    5.60
   1  -1   8   46.50    7.10
  -1   1  -8   46.20    6.70
   1  -1  -8   51.19    6.10
   1   1   8   40.70    5.20
  -1  -1   8   50.59    6.80
  -1  -1   8   54.09    6.30
   1  -1  -8   50.09    5.80
  -2  -1  -8  420.66   27.40
   2   1  -8  483.05   25.20
   2  -1   8  421.86   24.90
  -2   1   8  454.95   26.00
  -2   1  -8  392.96   27.90
  -2  -1   8  448.26   27.50
   2  -1  -8  427.26   25.40
   2   1   8  393.96   25.20
   2  -1  -8  447.96   24.40
  -2  -1   8  415.16   26.60
  -3  -1  -8   26.90    7.90
   3  -1   8   31.30    5.60
  -3   1   8   32.50    7.40
   3   1  -8   27.40    5.40
   3  -1  -8   24.10    6.40
   3  -1  -8   26.60    5.50
  -3   1  -8   33.00    9.00
   3   1   8   19.10    5.70
  -3  -1   8   14.00    7.10
  -4   1   8   80.99   11.90
   4   1  -8   82.29   11.70
  -4  -1  -8   49.70   13.20
   4  -1   8   63.79    8.70
   4  -1  -8   67.69   10.50
  -4   1  -8   59.99   13.20
   4   1   8   60.59    9.10
  -4  -1   8   55.79   11.40
  -5  -1  -8   44.00   17.00
  -5   1   8   64.89   15.00
   5   1  -8   65.69   11.90
   5  -1   8   45.70    9.30
   5  -1  -8   60.29   12.30
  -5   1  -8   53.29   17.60
   5   1   8   47.00    9.70
  -5  -1   8   57.99   15.90
  -6  -1  -8   12.70   18.00
  -6   1   8   27.00   17.20
   6  -1   8    7.60   21.70
   6   1  -8    0.60   11.00
   6  -1   8    9.90    9.50
   6   1   8    0.30    9.90
  -6   1  -8   15.00   20.00
   6   1   8  -26.20   19.30
   6  -1  -8    1.70   13.30
  -6  -1   8   13.70   17.80
   7  -1   8   26.20   11.50
  -7  -1  -8    5.00   24.00
   7  -1   8   -5.20   28.70
   7   1  -8    9.00   18.20
   7  -1  -8   34.30   18.50
   7   1   8   37.40   27.00
  -7   1  -8    3.50   23.70
   7   1   8   17.90   14.20
   0   2  -8  394.26   23.00
   0  -2  -8  377.56   23.40
   0   2   8  390.16   22.80
   0   2   8  427.46   24.10
   0  -2   8  446.26   27.00
   0   2  -8  411.46   23.90
  -1  -2  -8  229.38   17.30
  -1   2   8  237.88   17.10
   1  -2   8  190.78   14.40
  -1   2   8  229.98   14.00
   1  -2   8  236.18   16.10
   1   2  -8  250.17   14.80
   1   2   8  171.98   17.20
  -1  -2   8  197.48   16.40
  -1   2  -8  249.58   15.20
  -1  -2   8  261.07   14.90
   1  -2  -8  239.78   14.00
   1  -2  -8  217.88   16.30
   1   2   8  197.28   14.30
   2   2  -8  223.28   13.30
  -2  -2  -8  180.58   14.80
   2  -2   8  195.98   12.60
  -2   2   8  185.78   13.50
   2  -2  -8  192.38   12.40
   2   2   8  169.88   13.40
   2  -2  -8  201.78   13.90
  -2  -2   8  176.68   14.80
  -2  -2   8  183.28   15.60
  -2   2  -8  194.98   16.90
   3  -2   8  331.37   20.60
  -3  -2  -8  355.16   24.80
  -3   2   8  347.97   22.60
  -3  -2   8  302.87   24.30
   3  -2  -8  368.76   23.50
  -3   2  -8  336.67   25.90
   3   2   8  327.47   22.10
   3  -2  -8  365.56   20.40
  -3  -2   8  293.87   23.60
   4  -2   8   46.20    7.50
   4   2  -8   54.29    8.40
  -4   2   8   62.79   10.70
  -4  -2  -8   67.29   13.20
  -4   2  -8   64.29   13.80
   4  -2  -8   58.69   10.00
  -4  -2   8   41.70   11.90
   4   2   8   62.09   10.20
   5  -2   8   97.09   12.40
   5   2  -8  105.59   14.00
  -5   2   8  111.49   16.70
   5  -2   8  110.19   21.10
  -5  -2  -8   80.59   16.60
   5   2   8  138.19   16.10
   5  -2  -8   95.89   15.00
  -5   2  -8   98.59   19.60
  -5  -2   8   95.29   18.50
   6  -2   8   -0.20   21.60
   6   2  -8   29.40   12.50
  -6   2   8   28.50   16.20
   6  -2   8   16.40    8.50
  -6   2  -8   32.70   22.00
   6   2   8   31.10   11.80
   6   2   8   44.40   32.60
   6  -2  -8    2.50   13.70
  -6  -2   8   25.60   18.40
   7  -2   8    6.30   26.40
  -7  -2  -8   17.80   22.10
   7   2  -8   15.80   16.50
   7  -2  -8   -0.40   17.60
   7   2   8   16.00   15.20
   7   2   8   -8.60   26.60
  -7   2  -8  -17.20   26.00
   0   3   8  433.06   23.90
   0  -3   8  383.66   24.80
   0   3   8  432.16   25.10
   0   3  -8  431.66   24.90
   0  -3  -8  433.06   24.80
   1  -3   8    0.30    2.60
   1   3  -8    3.60    3.30
  -1  -3  -8    6.90    3.90
  -1   3   8    4.80    2.40
   1  -3   8    8.00    5.30
  -1   3  -8    8.70    4.30
  -1  -3   8    6.00    4.00
   1  -3  -8   14.40    3.90
   1  -3  -8    2.90    3.50
  -1  -3   8    3.20    3.30
   1   3   8    2.90    3.20
   2  -3   8  789.92   44.60
  -2  -3  -8  816.82   47.10
   2   3  -8  854.81   45.00
  -2   3   8  873.91   45.10
   2  -3  -8  855.51   46.50
  -2  -3   8  776.52   47.60
  -2   3  -8  802.92   48.60
  -2  -3   8  827.12   45.90
   2  -3  -8  856.81   44.00
   2   3   8  816.42   46.30
  -3   3   8  338.97   22.50
  -3  -3  -8  329.47   24.00
   3  -3   8  326.77   20.40
   3   3  -8  372.76   20.60
   3  -3  -8  359.06   19.80
   3  -3  -8  337.27   23.90
  -3  -3   8  312.87   24.00
  -3   3  -8  337.17   26.20
   3   3   8  347.97   23.60
  -3  -3   8  318.47   24.20
  -4  -3  -8  258.97   24.30
   4   3  -8  276.97   18.50
   4  -3   8  264.77   17.90
   4  -3  -8  298.27   17.80
  -4  -3   8  253.27   24.90
   4   3   8  265.27   22.20
   4  -3  -8  296.27   22.80
  -4   3  -8  257.67   27.10
  -5   3   8   76.09   14.40
  -5  -3  -8   63.59   15.40
   5   3  -8   74.69   10.80
   5  -3   8   58.49    8.40
   5  -3   8   68.39   17.70
  -5  -3   8   52.49   16.80
   5  -3  -8   59.19   13.20
  -5   3  -8   63.69   16.90
   5   3   8   67.39   13.50
  -6  -3  -8   22.50   31.00
   6  -3   8   53.79    9.50
   6   3  -8   46.00   12.40
   6  -3   8    2.40   22.20
   6  -3  -8    6.70   28.20
  -6   3  -8   53.69   22.40
  -6  -3   8   80.79   21.10
   6   3   8   32.60   15.00
   7  -3   8   94.09   33.20
  -7  -3  -8   73.59   26.50
   7  -3   8   60.49   13.90
   7   3   8   92.49   17.90
   7   3   8   38.80   24.30
  -7  -3   8   64.99   28.20
   7  -3  -8   35.30   19.90
  -7   3  -8   62.99   28.60
   0  -4   8  791.72   49.70
   0   4  -8  994.60   50.19
   0   4   8  961.30   49.00
   0  -4  -8  942.21   50.19
   0  -4   8  887.91   49.99
   1  -4   8 1430.86   68.59
  -1   4   8 1271.17   66.09
  -1  -4  -8 1154.48   68.39
   1  -4   8 1163.98   66.89
   1   4  -8 1423.56   67.09
  -1  -4   8 1132.19   68.39
   1  -4  -8 1303.27   67.89
  -1  -4   8 1455.65   66.59
   1  -4  -8 1263.97   66.69
   1   4   8 1166.68   67.39
  -1   4  -8 1130.69   68.99
  -2  -4  -8  487.25   28.60
  -2   4   8  466.35   26.10
   2  -4   8  435.96   26.00
   2   4   8  468.95   28.20
  -2  -4   8  424.66   29.20
  -2  -4   8  463.75   27.00
   2  -4  -8  462.75   28.10
  -2   4  -8  452.45   30.40
   2  -4  -8  470.25   25.50
  -3  -4  -8  206.98   18.70
   3   4  -8  273.17   15.50
  -3   4   8  229.78   17.00
   3  -4   8  240.08   15.50
   3  -4  -8  245.78   14.70
  -3   4  -8  248.08   22.90
   3  -4  -8  218.88   18.60
  -3  -4   8  266.27   19.70
  -3  -4   8  238.88   20.90
   3   4   8  241.28   18.60
  -4   4   8  276.17   20.70
   4  -4   8  237.98   16.60
   4   4  -8  288.77   24.80
  -4  -4  -8  230.88   23.50
   4   4  -8  247.08   16.90
   4  -4  -8  256.07   15.70
  -4  -4   8  203.08   24.10
  -4  -4   8  243.08   23.90
   4  -4  -8  252.17   21.30
  -4   4  -8  217.58   26.00
   4   4   8  278.97   21.90
   5  -4   8  126.19   22.70
   5   4  -8  135.19   13.90
   5  -4   8  135.89   12.60
  -5  -4  -8  128.39   20.10
  -5   4  -8  144.39   21.80
   5   4   8  126.99   17.20
   5  -4  -8  128.19   19.20
  -5  -4   8  119.89   20.70
   6  -4   8  264.57   36.70
   6   4  -8  262.47   23.20
   6  -4   8  240.28   18.90
  -6  -4  -8  225.98   31.60
  -6  -4   8  282.17   34.60
   6   4   8  237.68   24.60
   6  -4  -8  214.58   29.80
  -6   4  -8  216.88   31.60
   7  -4   8  149.59   32.80
  -7  -4  -8  125.19   27.90
   7   4   8  119.19   20.50
   7   4   8  112.09   28.60
  -7  -4   8  151.08   29.50
   7  -4  -8  111.49   24.30
  -7   4  -8   58.59   30.90
   0   5   8  848.92   48.10
   0  -5  -8  784.82   48.70
   0  -5   8  871.91   48.80
   0  -5   8  930.21   48.20
   0  -5  -8  876.21   48.70
   0   5  -8  959.10   48.70
  -1   5   8  153.88   10.50
   1  -5   8  176.28   15.00
   1   5  -8  178.28   11.40
  -1  -5  -8  140.09   13.50
   1  -5   8  146.69   11.90
   1  -5  -8  169.28   12.70
  -1  -5   8  157.18   13.90
  -1  -5   8  194.28   11.40
   1   5   8  165.98   12.50
   1  -5  -8  170.48   12.40
  -1   5  -8  155.18   14.50
  -2  -5  -8  190.68   14.10
   2   5  -8  151.08   12.00
   2  -5   8  172.88   12.10
  -2   5   8  186.58   11.90
   2  -5  -8  190.18   12.00
  -2   5  -8  155.08   17.10
  -2  -5   8  175.78   17.00
   2  -5  -8  180.48   15.10
   2   5   8  181.38   14.70
  -2  -5   8  181.18   13.20
  -3  -5  -8   48.70    9.30
   3  -5   8   36.10    5.30
  -3   5   8   39.90    6.70
   3   5  -8   47.20    6.40
  -3   5  -8   31.10   10.00
   3  -5  -8   32.70    4.60
  -3  -5   8   48.10    8.60
   3   5   8   37.90    9.50
   3  -5  -8   31.10    8.30
  -3  -5   8   28.90    9.10
  -4  -5  -8   26.60    9.30
   4   5  -8   28.30    5.30
   4  -5   8   28.90   14.90
   4   5  -8   23.70   12.00
  -4   5   8   18.80    8.30
   4  -5   8   23.00    5.40
   4   5   8    8.30   10.70
  -4  -5   8   37.30   14.00
  -4  -5   8   22.00   11.70
   4  -5  -8   20.70    4.50
  -4   5  -8   16.90   11.50
   4  -5  -8   34.90   10.10
   5  -5   8   -8.60   14.90
  -5   5   8    2.40   11.00
   5   5  -8   -0.40    6.00
   5  -5   8   13.10    5.80
  -5  -5  -8    4.30   12.60
  -5   5  -8    4.50   16.50
   5   5   8  -19.20   11.50
   5  -5  -8  -21.30   11.20
  -5  -5   8    5.90   15.80
   6  -5   8   44.00   22.50
  -6  -5  -8   38.30   18.80
   6  -5   8   48.50    8.70
   6  -5  -8   20.80   16.60
   6   5   8   48.00   15.70
  -6   5  -8   30.00   25.20
   7  -5   8   18.50   30.30
  -7  -5  -8   25.50   26.20
   7   5   8   35.50   19.40
  -7  -5   8   70.09   28.30
   7   5   8   33.60   24.90
  -7   5  -8   32.30   26.70
   7  -5  -8    3.70   20.50
   0  -6   8   71.69    8.60
   0   6  -8   72.49    9.90
   0  -6  -8   74.59    8.60
   0  -6   8  104.89    9.20
   0  -6  -8   73.59   10.40
   0   6   8  104.49   12.90
  -1   6   8  546.65   29.00
   1  -6   8  496.45   30.80
   1   6  -8  578.34   30.10
  -1  -6   8  466.05   32.40
   1  -6  -8  525.05   30.70
  -1   6  -8  499.55   32.90
   1  -6  -8  583.44   31.70
   1   6   8  537.65   31.30
   2   6  -8   90.99    7.30
  -2  -6  -8   81.29    9.90
   2  -6   8   73.49    8.00
  -2   6   8   89.79    7.30
   2   6   8   91.59   10.70
   2  -6  -8   79.99    8.20
  -2  -6   8   66.19    8.90
  -2   6  -8   66.09   11.10
  -2  -6   8   59.49   10.70
   2  -6  -8   78.69   11.30
   3  -6   8   59.69    7.60
   3   6  -8   61.29    7.90
  -3  -6  -8   76.09   10.60
  -3   6   8   71.79    9.50
  -3   6  -8   78.69   14.40
   3  -6  -8   76.29   11.20
   3   6   8   66.89   12.10
   3  -6  -8   67.89    7.40
  -3  -6   8   80.19    9.50
  -3  -6   8   78.59   14.70
  -4   6   8  146.09   14.60
   4  -6   8  122.59   20.10
   4   6  -8  159.78   10.80
   4  -6   8  114.69   10.80
   4   6  -8  136.69   17.90
  -4  -6  -8  109.89   16.20
  -4  -6   8  165.78   18.20
   4  -6  -8  126.19   16.90
   4  -6  -8  129.09   10.00
   4   6   8  130.89   16.90
  -4  -6   8  170.58   23.00
  -4   6  -8  109.19   19.40
  -5  -6  -8   -8.30   13.10
   5   6  -8    1.70    5.80
   5  -6   8    5.90    5.60
   5  -6  -8  -26.70   12.40
   5   6   8    4.20   13.00
  -5  -6   8   16.30   17.20
   6  -6   8    3.90   25.30
   6  -6   8   22.30    7.30
  -6  -6  -8   52.69   18.60
   6  -6  -8    8.80   18.40
   6   6   8   -8.90   16.10
  -6   6  -8    9.30   21.10
  -6  -6   8   58.19   23.20
  -7  -6  -8   14.00   25.30
   7  -6   8  -16.50   33.10
  -7   6  -8   37.20   28.30
   7   6   8    8.20   19.80
   7   6   8    1.90   22.40
   7  -6  -8  -20.80   21.50
  -7  -6   8    0.80   27.90
   0  -7   8  -11.90    5.20
   0  -7   8   -1.10    4.70
   0   7   8   -1.30    3.40
   0   7  -8   -4.40    4.80
   0  -7  -8    3.90    4.30
   1  -7   8   29.50    6.70
  -1   7   8   38.90    5.20
   1   7  -8   40.30    5.90
  -1  -7  -8   26.80    6.20
  -1   7   8   56.59    8.70
  -1  -7   8   40.50    7.80
   1  -7  -8   34.50    6.00
   1  -7  -8   49.10    7.60
  -1  -7   8   42.20    5.40
   1   7   8   34.60    7.20
  -1   7  -8   35.50    8.40
  -2   7   8  164.08   10.80
  -2  -7  -8  163.68   13.90
   2  -7   8  170.38   12.60
   2   7  -8  181.68   11.10
  -2  -7   8  183.08   11.90
  -2   7  -8  115.29   17.50
   2  -7  -8  164.28   12.80
   2   7   8  157.48   15.10
   2  -7  -8  153.48   14.40
  -2  -7   8  135.59   16.40
   3  -7   8    6.30    4.40
  -3  -7  -8    3.20    6.10
  -3   7   8   13.20    5.40
   3   7  -8   13.00    3.60
   3  -7   8   11.50   10.50
   3   7  -8    8.00    6.60
   3  -7  -8   16.50    7.20
  -3  -7   8   10.30   10.00
  -3  -7   8    3.80    6.10
  -3   7  -8    1.30    9.30
   3   7   8    9.90    7.70
   3  -7  -8   14.10    4.60
   4  -7   8    2.80    4.60
   4   7  -8    1.90    4.50
   4  -7   8    8.40   13.90
  -4   7   8   16.40    7.20
  -4  -7  -8    6.50    9.20
   4   7   8    1.80    9.40
  -4   7  -8   12.70   13.20
  -4  -7   8   -8.50   11.50
   4  -7  -8   12.10    9.60
   5  -7   8   18.40   18.70
  -5  -7  -8   -0.20   13.30
   5  -7   8   10.30    5.80
  -5  -7   8   16.20   17.70
   5   7   8   14.80   23.10
  -5   7  -8   28.20   17.90
  -6  -7  -8   39.70   19.20
   6  -7   8   67.69   28.90
  -6   7  -8   14.50   23.20
   6   7   8   23.70   15.30
  -6  -7   8   63.59   24.30
   6  -7  -8   36.80   18.10
  -7  -7  -8   52.59   24.90
   7  -7   8   37.90   31.50
   7   7   8   10.40   25.10
   7  -7  -8  -13.20   20.80
   7   7   8   -9.00   18.40
  -7  -7   8   29.70   28.60
  -7   7  -8    5.80   28.30
   0   8   8  153.68   12.20
   0   8  -8  152.98   14.70
   0  -8   8  179.68   15.10
   0  -8  -8  152.78   13.30
   0  -8   8  192.88   13.10
   1  -8   8    7.10    4.60
  -1   8   8   11.40    3.90
   1   8  -8   10.80    5.00
  -1   8   8   15.20    7.50
  -1  -8  -8   13.10    5.20
   1  -8  -8   20.70    7.00
  -1  -8   8   12.80    4.10
  -1   8  -8   -3.70    6.00
   1  -8  -8   11.40    4.70
  -1  -8   8   13.20    7.50
   1   8   8   15.60    6.00
   2  -8   8   -1.30    4.70
  -2  -8  -8   -2.70    4.80
  -2   8   8   -0.60    6.20
  -2   8   8    4.80    3.00
   2   8  -8    7.10    3.50
  -2   8  -8   11.90    8.40
  -2  -8   8   11.90    4.10
  -2  -8   8    2.80    8.60
   2  -8  -8    3.20    5.60
   2   8   8    0.60    6.70
   2  -8  -8    6.50    5.70
  -3   8   8  136.39   11.90
   3  -8   8  125.49   19.50
   3  -8   8  100.79   11.60
  -3   8   8  143.69   11.00
  -3  -8  -8  101.59   14.00
  -3  -8   8  130.19   18.80
   3  -8  -8  147.19   17.40
   3  -8  -8  133.29   10.80
   3   8   8  128.49   16.50
  -3   8  -8  137.09   19.40
  -4  -8  -8   29.30   11.30
   4  -8   8   35.40    6.60
   4  -8   8   25.10   16.40
   4   8  -8   26.70    4.30
   4  -8  -8   33.30   11.10
  -4   8  -8   45.60   17.30
   4   8   8   38.60   13.10
  -4  -8   8   37.70   13.90
   5  -8   8   15.00    6.00
   5  -8   8    7.20   17.70
  -5  -8  -8  -24.10   12.60
  -5  -8   8  -27.60   19.10
   5   8   8  -15.50   14.40
   5  -8  -8   -5.80   13.40
  -5   8  -8   14.20   18.30
   6  -8   8    7.50   25.50
  -6  -8  -8   34.40   18.70
   6   8   8   -4.20   15.80
   6  -8  -8   15.00   16.50
  -6  -8   8   81.69   26.00
  -6   8  -8   23.40   26.70
   0   9   8  140.59   11.90
   0   9  -8  109.59   13.40
   0  -9   8  142.69   11.80
   0  -9  -8  141.99   11.90
   0  -9   8  116.39   13.50
   1  -9   8    7.20    5.90
  -1  -9  -8   -3.40    5.50
   1   9  -8    7.30    5.00
  -1   9   8    8.80    3.80
  -1   9   8    5.40    8.40
   1  -9   8   13.70    8.30
   1   9   8   -0.30    6.00
  -1  -9   8    8.00    4.30
   1  -9  -8    0.60    5.30
  -1  -9   8   13.90    8.00
   1  -9  -8   -2.10    7.50
  -1   9  -8    7.80    7.50
  -2  -9  -8  100.59   10.60
  -2   9   8  112.99   13.00
   2  -9   8   88.99   15.10
  -2   9   8  110.69    7.60
   2  -9   8   84.69   11.40
   2  -9  -8   96.69   11.90
   2  -9  -8   89.49   12.20
  -2   9  -8   80.29   14.20
   2   9   8   97.29   13.50
  -2  -9   8   92.69   14.60
  -3  -9  -8  155.68   15.80
   3  -9   8  153.88   21.80
   3  -9   8  126.09   12.80
  -3   9   8  138.09   12.50
  -3   9   8  159.98   11.60
  -3   9  -8  213.18   24.80
   3  -9  -8  159.48   18.90
  -3  -9   8  161.18   21.30
   3   9   8  157.38   18.20
   4  -9   8  155.68   23.30
   4  -9   8  132.09   12.80
  -4  -9  -8  139.59   18.20
  -4  -9   8  146.49   22.40
   4   9   8  141.69   19.60
  -4   9  -8  131.29   21.50
   4  -9  -8  152.08   20.60
  -5  -9  -8   38.40   14.50
   5  -9   8   28.90    7.70
   5  -9   8   79.19   22.30
   5   9   8   41.60   17.00
  -5  -9   8   62.39   19.90
  -5   9  -8   15.40   18.10
   5  -9  -8   30.50   14.00
   6  -9   8   17.80   25.20
  -6  -9  -8   11.40   19.20
  -6  -9   8   27.80   26.10
   6  -9  -8   20.10   18.60
  -6   9  -8   18.20   24.00
   6   9   8    5.40   16.70
   0 -10   8  846.32   47.80
   0 -10  -8  859.71   47.20
   0 -10   8  781.32   48.80
   0  10   8  787.92   45.90
   0 -10   8  887.91   45.70
   0  10  -8  785.02   47.30
   1 -10   8   -0.90    6.60
   1  10  -8   -3.70    5.30
  -1 -10  -8    2.60    6.40
  -1  10   8   11.10    9.10
   1 -10   8    7.10    8.60
   1 -10  -8   -1.90    5.70
  -1 -10   8   19.30    5.60
  -1 -10   8   -4.10    9.60
  -1 -10   8    5.50    4.20
  -1  10  -8   14.00    8.50
   1  10   8    1.00    6.50
   2 -10   8   84.29   11.60
  -2  10   8   82.09   10.80
  -2 -10  -8   92.39   11.70
   2 -10   8   76.69   14.40
  -2  10   8   86.39    7.00
   2  10   8   68.19   11.60
  -2 -10   8   94.59   15.20
  -2  10  -8   93.69   15.10
   2 -10  -8   77.19   11.30
   3 -10   8   10.60    6.80
  -3 -10  -8   11.40    7.50
   3 -10   8   26.70   13.20
  -3 -10   8   24.80   12.90
  -3  10  -8   12.60   12.10
   3 -10  -8   28.40   11.10
   3  10   8   17.40   11.20
  -4 -10  -8   51.39   12.30
   4 -10   8   51.89   20.80
   4 -10   8   48.10    9.20
   4  10   8   71.49   17.90
  -4 -10   8   80.59   19.70
   4 -10  -8   67.59   21.20
  -4  10  -8   56.89   19.20
  -5 -10  -8   33.90   14.80
   5 -10   8   64.89   25.60
   5  10   8   28.20   15.80
  -5 -10   8   88.29   25.30
   5 -10  -8   46.50   18.30
  -5  10  -8   39.90   22.80
   6 -10   8    9.50   25.20
  -6  10  -8   10.10   26.20
   6  10   8   12.20   19.90
   6 -10  -8   14.40   19.60
  -6 -10   8   14.00   24.10
   0 -11  -8 1442.76   75.19
   0  11  -8 1377.56   75.49
   0 -11   8 1389.56   75.29
   0  11   8 1346.77   74.09
   0 -11   8 1249.38   77.19
   0 -11   8 1422.76   73.29
  -1 -11  -8   41.00    9.50
   1 -11   8   65.39   11.00
  -1  11   8   58.19    7.60
   1 -11   8   69.39   12.30
  -1 -11   8   74.39   15.00
  -1  11  -8   68.29   12.60
   1  11   8   66.19   10.20
  -1 -11   8   47.10    6.40
   1 -11  -8   78.49   10.00
  -1 -11   8   66.59    8.10
  -2  11   8  115.39   13.00
  -2  11   8  115.79    8.50
   2 -11   8   99.59   17.80
   2 -11   8  108.79   14.20
  -2 -11  -8  137.09   14.30
  -2  11  -8  106.49   17.10
   2 -11  -8  117.49   15.00
   2  11   8  127.19   16.60
  -2 -11   8  132.99   19.60
  -3 -11  -8   14.40    8.20
   3 -11   8   28.50   15.70
   3 -11   8   39.80    8.50
  -3 -11  -8   31.10   13.40
   3 -11  -8   28.70   11.20
  -3 -11   8   31.10   16.30
   3  11   8   35.10   13.80
  -3  11  -8   15.70   14.00
  -4 -11  -8   20.60   15.30
   4 -11   8  -11.90   24.00
   4 -11   8   14.70    7.70
  -4 -11  -8   19.30   11.30
  -4  11  -8   15.40   24.90
   4  11   8    3.10   13.30
  -4 -11   8   19.80   17.00
   4 -11  -8   21.60   12.80
   5 -11   8   17.00   21.50
  -5 -11  -8   -2.50   15.00
   5  11   8   -0.40   16.10
  -5  11  -8   -3.60   19.70
  -5 -11   8    4.00   23.50
   5 -11  -8    7.40   16.00
   6 -11   8  111.89   31.40
  -6 -11   8  105.19   32.00
   6 -11  -8  104.59   26.70
   6  11   8   96.99   25.70
   0  12  -8  164.68   20.30
   0 -12   8  168.28   20.70
   0 -12  -8  222.88   16.80
   0 -12   8  187.78   18.20
   0  12   8  196.28   16.50
   0 -12   8  184.58   15.70
  -1  12   8  188.68   14.60
   1 -12   8  221.38   20.30
   1 -12   8  196.18   21.90
  -1 -12   8  224.78   15.80
   1 -12  -8  217.18   17.10
  -1  12  -8  185.88   21.20
   1  12   8  228.28   19.60
  -1 -12   8  191.08   23.40
   2 -12   8  173.98   22.60
  -2  12   8  138.79   10.30
  -2 -12  -8  166.98   15.40
   2 -12   8  155.48   16.60
   2  12   8  155.08   20.30
  -2  12  -8  149.88   20.10
  -2 -12   8  168.68   22.20
   2 -12  -8  156.78   18.40
   3 -12   8    8.20   14.80
  -3 -12  -8   26.40    8.80
  -3 -12  -8   26.80   15.50
   3 -12   8   31.20    9.20
  -3 -12   8   40.70   15.80
   3  12   8    5.30   13.90
   3 -12  -8   22.80   12.40
  -3  12  -8   12.20   14.90
  -4 -12  -8   -3.10   17.90
  -4 -12  -8   12.80   11.00
   4 -12   8   28.10    9.80
   4 -12   8   -4.40   18.90
   4  12   8   -5.30   16.00
  -4 -12   8  -16.80   17.60
  -4  12  -8    6.70   19.20
   4 -12  -8   11.90   14.30
   5 -12   8   62.39   24.10
   5 -12  -8   26.50   19.80
   5  12   8   58.39   21.50
  -5 -12   8   23.20   24.60
   6 -12   8   12.90   29.60
   6  12   8  -17.80   19.90
  -6 -12   8   39.50   27.60
   6 -12  -8  -12.30   22.60
   0 -13  -8  159.58   15.20
   0  13   8  134.59   15.00
   0 -13   8  166.98   20.70
   1 -13   8  133.79   18.40
   1 -13   8  113.79   16.10
  -1  13   8  115.79   11.60
   1 -13  -8  127.89   14.70
  -1  13  -8  116.29   16.50
  -1 -13   8  123.09   18.20
  -1 -13   8  134.69   12.30
   1  13   8  117.99   15.60
   2 -13   8   98.39   17.00
  -2  13   8   85.39    8.10
  -2 -13  -8   95.49   13.80
   2 -13   8   83.19   13.50
   2 -13  -8   79.49   12.60
  -2  13  -8   82.89   16.90
  -2 -13   8   97.19   19.60
   2  13   8   87.39   15.50
   3 -13   8  137.99   18.20
  -3 -13  -8  108.89   15.60
   3 -13   8  157.88   24.70
   3 -13  -8  115.09   30.10
  -3  13  -8  144.49   23.80
  -3 -13   8   97.19   23.90
   4 -13   8   54.89   19.30
  -4 -13  -8   60.69   14.10
  -4 -13  -8  109.39   21.40
   4 -13  -8  110.79   20.50
  -4 -13   8   63.99   22.50
   4  13   8   61.69   18.70
   5 -13   8   41.20   28.70
   5  13   8    9.60   19.00
  -5 -13   8  -61.39   31.10
   5 -13  -8   18.20   19.80
   0 -14  -8   59.59   10.40
   0 -14   8   68.59   15.60
   0 -14   8   60.59   12.10
   0  14   8   55.99   10.40
   1 -14   8  179.18   23.00
   1 -14   8  177.38   22.50
  -1  14   8  208.48   15.60
  -1 -14  -8  140.39   18.70
   1  14   8  196.08   20.60
  -1 -14   8  273.87   28.10
   1 -14  -8  210.88   18.70
   2 -14   8  -13.10   13.50
  -2 -14  -8    8.90    7.90
   2 -14   8    8.20   10.90
  -2 -14   8   35.90   16.30
   2 -14  -8   19.30    8.60
   2  14   8   23.80   13.40
  -3 -14  -8   57.59   19.80
  -3 -14  -8   24.20    9.80
   3 -14   8   12.90   17.50
   3 -14   8   22.60   12.40
   3 -14  -8   58.19   15.30
   3  14   8   43.70   16.50
  -3 -14   8   45.50   22.40
   4 -14   8   37.70   23.60
  -4 -14  -8   90.59   24.80
   4 -14  -8   49.00   19.10
  -4 -14   8   77.99   24.40
   4  14   8   48.60   22.00
   5 -14   8  -15.70   27.30
   5  14   8   29.80   23.10
   5 -14  -8    9.40   19.90
  -5 -14   8   23.90   29.90
   0 -15   8   68.59   17.60
   0 -15  -8   74.39   11.70
   0  15   8   58.39   11.30
   0 -15   8   31.20   11.80
  -1  15   8   25.70    7.80
   1 -15   8   29.80   13.50
  -1 -15  -8   13.00    9.70
   1 -15   8    9.70   12.80
  -1 -15   8    7.90   15.80
   1 -15  -8   28.80    9.60
   1  15   8   38.20   12.00
   2 -15   8   51.29   17.80
  -2 -15  -8   80.79   11.50
   2 -15   8   68.59   14.60
  -2 -15   8   77.89   22.40
   2 -15  -8   85.59   20.70
   2  15   8   71.39   17.50
   3 -15   8  -17.90   17.40
   3 -15   8   -6.50   20.00
  -3 -15  -8   -3.20    9.00
  -3 -15  -8   28.90   16.60
   3 -15  -8   20.30   14.20
   3  15   8   20.70   15.90
  -3 -15   8   -8.30   20.20
   4 -15   8   -7.50   23.50
  -4 -15  -8    3.20   19.90
   4  15   8   52.69   19.90
  -4 -15   8   35.90   25.20
   4 -15  -8   12.50   15.00
   5 -15   8   22.90   28.30
   5 -15  -8   46.30   20.10
   5  15   8    9.40   24.90
  -5 -15   8   -2.00   29.30
   0 -16  -8   39.90   10.50
   0 -16   8   18.20   18.60
   0  16   8   24.20   10.70
   1 -16   8   18.50   15.40
  -1 -16  -8    3.50    9.80
  -1  16   8   14.90    7.60
   1 -16   8   20.30   14.00
   1 -16  -8   -0.40    9.80
  -1 -16   8   40.40   19.50
   1  16   8   23.50   12.50
   2 -16   8   19.10   16.10
  -2 -16  -8   43.90   10.70
   2 -16   8   16.60   16.50
  -2 -16   8   22.50   18.80
   2 -16  -8   27.10   12.30
   2  16   8   20.70   18.40
   3 -16   8   42.80   21.20
  -3 -16  -8  101.89   23.40
   3  16   8   62.09   21.70
  -3 -16   8   88.69   25.40
   3 -16  -8   67.29   16.50
  -4 -16  -8   45.90   26.00
   4 -16   8    3.40   24.80
   4 -16  -8   25.80   19.30
   4  16   8   31.70   24.70
  -4 -16   8   -6.40   26.00
   0 -17  -8   22.50   10.70
   0 -17   8   44.70   18.10
  -1 -17  -8    7.00   12.00
   1 -17   8   51.79   19.80
   1 -17   8  -16.10   15.90
   1  17   8   14.90   15.30
  -1 -17   8   -3.00   19.30
   2 -17   8  -21.10   16.50
   2 -17   8   35.80   18.30
  -2 -17  -8   20.20   10.80
   2 -17  -8   27.60   13.10
  -2 -17   8    0.90   23.20
   2  17   8   20.80   17.50
  -3 -17  -8  -10.20   19.20
   3 -17   8   16.90   21.30
  -3 -17   8   44.00   27.20
   3  17   8   19.50   20.10
   3 -17  -8   22.60   16.70
   4 -17   8   24.00   27.10
  -4 -17  -8   25.10   25.10
   4  17   8   -5.20   21.80
   4 -17  -8   18.40   17.70
   0 -18  -8   -9.30   10.80
   0  18   8    3.10   12.70
   1 -18   8   55.29   20.60
  -1 -18  -8   18.10   13.10
   1 -18  -8    3.40   10.50
  -1 -18   8   16.00   23.30
   1  18   8   16.80   17.70
   2 -18   8    2.90   19.00
   2  18   8  -12.40   18.10
   2 -18  -8  -13.90   12.90
  -2 -18   8  -16.10   20.90
   3 -18   8   -7.20   22.20
   3  18   8   12.80   22.20
   3 -18  -8    2.40   16.20
  -3 -18   8  -41.80   29.20
   0 -19  -8   56.49   15.50
   0 -19   8   24.60   23.50
   1 -19   8    2.80   21.00
   1 -19  -8    3.20   12.80
  -1 -19   8    7.70   25.90
   1  19   8  -12.00   17.50
   2  19   8  -17.80   19.90
  -2 -19   8   17.60   28.00
   2 -19  -8   -0.90   14.20
   3  19   8   13.20   26.30
   0 -20   8  288.77   37.00
   0 -20  -8  237.38   28.50
  -1 -20   8   79.39   32.40
   1  20   8   -6.80   19.70
   1 -20  -8   55.89   15.70
   0   0   9   -3.40    4.90
   0   0   9   -3.70    2.50
   0   0  -9    0.60    3.70
   1   0  -9   92.19    9.30
  -1   0   9  108.29    9.60
  -1   0   9   86.09    8.30
  -1   0  -9  101.79    9.50
   1   0   9  103.99    8.20
   2   0  -9  122.09    9.70
   2   0   9  111.89    9.50
  -2   0  -9  119.29   12.10
  -2   0   9  110.49   11.40
   3   0   9   56.29    8.10
   3   0  -9   66.39    7.90
  -3   0  -9   61.29   11.00
  -3   0   9   51.59    9.50
  -4   0   9   11.10   10.00
   4   0   9   15.30    6.90
   4   0  -9   24.10    7.10
  -4   0  -9   -2.30    9.50
   5   0  -9   50.79   10.90
  -5   0  -9   32.00   16.10
  -5   0   9   53.19   15.00
   5   0   9   37.90    9.60
   6   0   9   23.30   22.00
  -6   0   9   14.40   18.60
   6   0  -9   23.00   12.50
  -6   0  -9   20.60   18.00
   6   0   9  -15.60    9.50
  -7   0  -9   94.39   26.30
   7   0  -9  106.19   20.00
   7   0   9   77.89   15.20
   7   0   9   46.60   31.70
   0  -1   9   52.49    5.50
   0  -1   9   47.30    7.40
   0  -1  -9   44.10    6.80
   0   1   9   52.39    5.20
   0  -1  -9   35.40    6.70
   1  -1   9 1051.99   57.09
  -1  -1  -9 1102.69   58.89
  -1   1  -9 1069.49   58.89
   1   1   9 1052.59   57.19
   1  -1  -9 1002.80   58.29
  -1  -1   9 1191.18   58.09
  -1  -1   9 1002.40   57.89
   1  -1  -9 1108.59   56.89
  -2   1   9  161.58   13.10
   2   1  -9  168.38   13.70
  -2  -1  -9  172.78   14.70
   2  -1   9  169.18   12.10
  -2  -1   9  149.29   14.20
  -2   1  -9  155.48   14.80
   2  -1  -9  180.38   12.90
   2  -1  -9  213.28   13.60
  -2  -1   9  185.08   16.20
   2   1   9  179.88   13.00
  -3  -1  -9   57.89   10.20
  -3   1   9   73.29    9.90
   3   1  -9   54.69    8.20
   3  -1   9   62.09    8.00
   3   1   9   64.69    8.70
  -3   1  -9   66.59   11.80
   3  -1  -9   59.99    8.60
  -3  -1   9   64.99   10.60
  -4   1   9  -21.30    8.80
  -4  -1  -9    4.80   10.20
   4   1  -9    8.50    5.70
   4  -1   9   -2.60    5.40
   4  -1  -9    4.10    6.60
  -4   1  -9   -5.30   11.60
  -4  -1   9   -6.50    9.80
   4   1   9    8.20    6.70
   5  -1   9   69.89    9.90
   5   1  -9   76.99   12.20
  -5   1   9   80.99   16.00
  -5  -1  -9   93.19   18.30
  -5   1  -9   83.59   19.40
   5  -1  -9   79.39   12.80
   5   1   9   73.39   11.20
  -5  -1   9   91.29   16.70
  -6  -1  -9   41.10   20.30
  -6   1   9   60.79   19.80
   6  -1   9   43.40   23.40
   6   1  -9   55.79   14.40
   6  -1   9   44.10   10.50
   6   1   9   44.20   13.70
   6  -1  -9   52.39   14.40
  -6   1  -9   26.50   22.00
   6   1   9   58.69   22.60
  -6  -1   9   20.00   19.70
   7   1  -9   78.99   18.10
   7  -1   9   55.39   13.20
  -7  -1  -9   52.19   27.20
   7  -1   9   57.69   30.90
  -7   1  -9   88.29   28.70
   7  -1  -9   68.19   18.80
   7   1   9    5.90   28.30
   7   1   9   32.50   15.00
   0   2   9  430.66   24.80
   0  -2   9  424.06   25.40
   0  -2  -9  467.15   27.20
  -1  -2  -9 1238.08   65.99
   1  -2   9 1171.08   64.09
  -1   2   9 1171.68   64.99
   1   2   9 1170.68   64.29
  -1  -2   9 1147.39   65.39
   1  -2  -9 1201.98   65.29
  -1  -2   9 1358.56   64.69
  -1   2  -9 1182.18   66.09
   1  -2  -9 1240.38   63.89
   2  -2   9   88.09    8.30
   2   2  -9  110.19    9.40
  -2  -2  -9   89.69   11.10
   2   2   9   87.89    9.50
  -2  -2   9   73.39   10.20
   2  -2  -9   93.29    8.50
   2  -2  -9   96.59    9.10
  -2   2  -9  101.59   13.10
  -2  -2   9  110.19   12.30
  -3  -2  -9  372.36   27.60
   3  -2   9  394.06   23.00
  -3   2   9  377.96   24.30
   3   2  -9  395.66   23.00
  -3   2  -9  366.96   28.00
  -3  -2   9  347.77   26.60
   3  -2  -9  373.26   24.90
   3   2   9  380.16   24.40
  -4  -2  -9  305.97   25.90
  -4   2   9  290.07   22.90
   4   2  -9  265.07   19.40
   4  -2   9  271.47   18.80
   4   2   9  286.17   21.50
  -4  -2   9  289.57   24.70
   4  -2  -9  274.97   21.60
  -4   2  -9  276.57   26.20
   5   2  -9   43.90    9.40
   5  -2   9   27.40    8.10
  -5   2   9   37.40   13.60
  -5  -2  -9   49.20   14.20
  -5  -2   9   31.10   14.90
   5   2   9   29.80    9.90
  -5   2  -9   39.00   15.90
   5  -2  -9   40.50   10.20
   6  -2   9   29.90   25.00
  -6  -2  -9   51.49   19.60
  -6   2   9   65.09   18.70
   6   2  -9   39.60   12.90
   6  -2   9   32.70    9.80
  -6   2  -9   38.40   22.50
   6   2   9   30.40   12.80
   6  -2  -9   31.50   13.80
  -6  -2   9    7.00   19.30
   7  -2   9   59.79   31.80
   7  -2   9   39.00   12.80
  -7  -2  -9   48.20   23.70
  -7  -2   9   58.49   27.30
   7  -2  -9   38.20   19.30
   7   2   9    7.90   14.40
   7   2   9   57.49   43.70
  -7   2  -9   80.99   30.60
   0   3   9  680.53   38.60
   0   3  -9  760.02   40.10
   0  -3  -9  740.03   41.30
   0  -3   9  680.93   39.80
   1   3  -9   91.69    9.10
  -1   3   9  109.49    8.10
   1  -3   9   96.89    8.10
  -1  -3  -9  104.99    9.70
   1   3   9   95.69    8.90
   1  -3  -9  107.39    9.10
  -1   3  -9   78.29    9.70
  -1  -3   9   88.99   10.30
  -1  -3   9   93.49    9.10
   1  -3  -9   90.29    8.90
   2   3  -9  158.18   12.80
   2  -3   9  171.48   12.10
  -2   3   9  192.08   13.50
  -2  -3  -9  180.08   15.30
  -2  -3   9  198.68   15.40
   2  -3  -9  173.78   13.70
  -2   3  -9  183.78   16.10
   2  -3  -9  181.88   11.90
  -2  -3   9  181.38   16.10
   2   3   9  176.18   13.70
   3  -3   9  188.48   13.50
  -3  -3  -9  199.98   17.60
  -3  -3   9  184.18   18.70
  -3  -3   9  197.88   18.50
   3  -3  -9  189.28   12.90
  -3   3  -9  158.58   20.40
   3  -3  -9  200.08   16.50
   3   3   9  186.38   15.60
   4   3  -9  109.99   11.10
  -4   3   9  135.09   15.80
  -4  -3  -9  123.69   17.60
   4  -3   9  125.79   11.30
  -4  -3   9  127.39   17.70
  -4   3  -9  143.89   19.80
   4  -3  -9  135.19   16.50
   4   3   9  149.09   16.10
  -5  -3  -9   47.50   14.00
   5  -3   9    2.60   16.60
  -5   3   9   14.40   13.60
   5  -3   9   31.20    7.40
   5   3  -9   25.20    8.20
  -5  -3   9   38.90   15.50
   5  -3  -9   28.60   12.00
   5   3   9   53.49   11.00
  -5   3  -9   24.60   15.90
   6  -3   9  113.59   15.40
   6   3  -9  140.79   18.80
   6  -3   9  160.38   29.10
  -6  -3  -9  120.49   25.50
  -6  -3   9  131.99   25.60
  -6   3  -9  105.49   25.20
   6  -3  -9  131.49   19.90
   6   3   9  136.19   17.90
  -7  -3  -9   79.09   27.10
   7  -3   9   68.89   12.70
   7  -3   9   77.39   33.30
   7   3   9   59.69   19.70
   7   3   9   65.79   30.10
   7  -3  -9   41.40   19.50
  -7   3  -9   50.59   25.70
  -7  -3   9   77.39   27.00
   0  -4   9  176.48   13.30
   0  -4  -9  130.49   13.40
   0   4   9  193.08   12.00
   0   4  -9  205.28   13.70
   1   4  -9   59.89    7.00
  -1   4   9   64.59    6.20
  -1  -4  -9   43.60    7.70
   1  -4   9   54.79    7.00
   1  -4  -9   71.59    7.90
   1   4   9   55.79    7.30
  -1  -4   9   67.69    7.80
  -1  -4   9   61.99    8.40
   1  -4  -9   56.69    7.30
  -1   4  -9   47.20    8.50
   2   4  -9   42.20    6.60
  -2  -4  -9   62.19    8.60
   2  -4   9   54.49    6.70
  -2   4   9   68.49    7.70
  -2  -4   9   78.79   10.30
   2   4   9   56.39    8.40
   2  -4  -9   69.49    7.40
   2  -4  -9   73.79    9.10
  -2  -4   9   66.09   10.30
  -2   4  -9   63.69   10.90
   3   4  -9  111.79    9.40
  -3   4   9   95.79   11.70
  -3  -4  -9  105.29   12.60
   3  -4   9  103.69    9.10
   3  -4  -9  100.89   13.10
   3  -4  -9  102.89    9.10
   3   4   9  126.09   12.40
  -3  -4   9   97.99   14.00
  -3  -4   9   85.09   13.30
  -3   4  -9   81.79   14.50
  -4  -4  -9  379.96   29.50
   4  -4   9  356.36   21.90
   4   4  -9  336.07   21.40
   4  -4  -9  329.97   20.80
   4   4   9  380.06   26.70
   4  -4  -9  340.57   26.10
  -4   4  -9  353.16   30.40
  -4  -4   9  359.76   28.50
  -5  -4  -9    4.00   13.60
   5  -4   9    7.10    5.70
   5   4  -9   20.40    6.60
  -5   4   9    1.70   12.10
   5  -4   9    8.30   16.20
  -5  -4   9   31.40   16.20
   5  -4  -9    2.90   10.10
  -5   4  -9    2.70   14.40
   5   4   9    8.60   11.70
   6  -4   9   -4.50   21.40
  -6  -4  -9   62.09   20.30
   6  -4   9   30.40    8.90
   6   4  -9   26.50   10.40
   6  -4  -9   48.40   15.70
  -6   4  -9   63.09   23.00
  -6  -4   9   21.40   23.00
   6   4   9   36.60   14.40
   7  -4   9   17.20   34.50
  -7  -4  -9   62.09   25.80
  -7  -4   9   44.70   27.80
   7  -4  -9   47.60   20.90
  -7   4  -9   54.29   28.90
   7   4   9   54.29   18.10
   7   4   9   10.10   26.40
   0  -5   9   73.19   10.80
   0   5   9  105.29    8.20
   0  -5  -9   76.59    9.70
   0   5  -9  104.89   10.60
   0  -5   9   90.39    9.50
  -1  -5  -9  430.66   29.20
   1   5  -9  515.85   27.20
   1  -5   9  446.66   27.60
  -1   5   9  483.35   26.20
  -1  -5   9  530.15   26.90
   1  -5  -9  478.45   28.20
  -1   5  -9  454.65   29.50
   1   5   9  437.46   27.60
   1  -5  -9  471.05   27.60
  -1  -5   9  435.26   29.80
  -2   5   9  309.07   18.50
  -2  -5  -9  320.67   21.20
   2   5  -9  280.07   18.90
   2  -5   9  286.17   18.80
  -2  -5   9  290.57   23.50
  -2   5  -9  292.37   24.10
  -2  -5   9  320.97   19.90
   2  -5  -9  311.47   20.90
   2   5   9  301.87   20.70
   2  -5  -9  324.17   18.70
   3   5  -9   81.99    9.00
  -3  -5  -9   92.39   11.70
  -3   5   9   75.59    9.00
   3  -5   9   62.89    7.90
  -3  -5   9   94.89   14.30
   3  -5  -9   72.69   11.20
  -3   5  -9   77.39   13.50
   3  -5  -9   66.39    8.00
  -3  -5   9   73.29   11.00
   3   5   9   82.49   11.70
  -4   5   9  236.98   21.40
  -4  -5  -9  234.08   23.60
   4   5  -9  288.87   25.80
   4  -5   9  272.27   17.40
  -4  -5   9  268.57   25.60
  -4   5  -9  276.37   27.70
   4  -5  -9  266.47   16.40
  -4  -5   9  245.98   24.90
   4  -5  -9  287.97   24.10
   4   5   9  278.27   23.40
  -5  -5  -9   88.09   18.40
   5   5  -9   92.59   11.20
   5  -5   9   88.09   10.10
  -5   5   9  166.78   21.00
  -5  -5   9  110.39   21.30
   5  -5  -9   81.59   16.40
   5   5   9   86.19   14.90
  -5   5  -9   83.29   30.70
   6  -5   9  157.58   31.40
  -6  -5  -9  101.99   22.40
   6  -5   9   85.49   11.50
  -6   5  -9   76.69   27.40
   6  -5  -9  105.19   18.70
   6   5   9  127.59   20.00
  -6  -5   9   77.49   25.30
  -7  -5  -9   42.00   26.00
   7  -5   9  109.99   38.00
  -7   5  -9   19.70   30.50
  -7  -5   9   39.00   28.60
   7   5   9   -2.90   25.10
   7  -5  -9   33.90   20.50
   7   5   9   41.60   18.70
   0   6  -9   10.10    5.80
   0  -6  -9    3.10    5.30
   0   6   9    1.10    2.90
   0  -6   9    4.00    4.80
   0  -6   9   -2.50    5.50
   1   6  -9  846.22   45.10
  -1   6   9  841.12   44.10
   1  -6   9  802.72   45.80
   1  -6  -9  813.02   45.60
   1   6   9  777.32   45.70
  -1   6  -9  744.03   47.70
   1  -6  -9  846.72   46.40
  -1  -6   9  935.01   44.60
  -1  -6   9  776.02   48.10
   2   6  -9  373.36   20.10
  -2   6   9  334.67   19.80
   2  -6   9  316.27   20.80
  -2  -6  -9  345.07   22.50
  -2   6  -9  314.17   26.40
  -2  -6   9  340.97   20.90
  -2  -6   9  317.47   25.00
   2  -6  -9  326.97   20.50
   2  -6  -9  348.77   22.80
   2   6   9  332.37   23.40
  -3  -6  -9  139.69   15.50
  -3   6   9  159.78   13.40
   3  -6   9  145.49   11.80
  -3  -6   9  191.68   20.60
   3  -6  -9  165.68   15.80
  -3  -6   9  189.58   16.00
  -3   6  -9  166.38   21.30
   3  -6  -9  151.08   11.70
   3   6   9  146.49   15.90
   4  -6   9   92.09    9.70
   4   6  -9  115.29   10.30
  -4   6   9  109.59   12.70
  -4  -6  -9  110.09   15.50
   4  -6   9  122.19   21.40
   4  -6  -9  107.29   15.60
   4   6   9   96.59   14.40
  -4   6  -9   99.39   19.60
  -4  -6   9   71.39   18.20
   5  -6   9    8.80    5.80
   5   6  -9    3.80    5.50
  -5  -6  -9    2.10   13.80
   5  -6   9   16.90   20.00
   5  -6  -9    2.10   13.50
  -5  -6   9    8.70   16.60
  -5   6  -9    3.00   18.50
  -6  -6  -9   22.10   22.60
   6  -6   9   52.09    9.40
   6  -6   9   65.39   25.10
   6   6   9   38.00   16.70
   6  -6  -9   57.69   16.00
  -6  -6   9   -8.60   20.80
  -6   6  -9   68.09   23.20
  -7  -6  -9   51.19   27.70
   7  -6   9   90.39   39.50
  -7   6  -9   44.30   34.20
   7   6   9   73.19   21.70
  -7  -6   9   98.59   30.30
   7  -6  -9   68.29   23.60
   7   6   9   71.39   26.70
   0  -7  -9  210.68   17.30
   0   7  -9  217.28   17.50
   0  -7   9  257.67   17.10
   0  -7   9  235.78   17.80
   0   7   9  217.48   14.90
  -1  -7  -9   58.39    9.80
   1  -7   9   74.09    9.30
  -1   7   9   60.99    7.10
  -1   7   9   80.49   10.80
   1   7  -9   66.89    8.50
  -1  -7   9   69.79   11.40
   1   7   9   77.49    9.80
  -1  -7   9   71.19    7.90
   1  -7  -9   63.79    8.40
   1  -7  -9   68.29    9.50
  -1   7  -9   58.49   10.10
   2  -7   9   38.40    7.30
  -2  -7  -9   46.00    8.50
   2   7  -9   58.79    6.70
  -2   7   9   40.50    5.30
   2  -7  -9   45.00    8.40
   2   7   9   42.90    8.90
  -2  -7   9   24.70   10.50
   2  -7  -9   55.79    7.60
  -2  -7   9   61.59    8.80
  -2   7  -9   34.90    9.90
   3  -7   9   22.00    5.40
  -3   7   9   19.70    6.10
   3   7  -9   34.00    5.10
  -3  -7  -9   18.60    8.50
   3  -7  -9   29.70    8.30
   3  -7  -9   34.70    6.20
   3   7   9   19.20    8.50
  -3  -7   9   36.90   11.80
  -3   7  -9    9.30    9.90
  -3  -7   9   34.80    7.80
   4  -7   9   83.29   19.20
  -4  -7  -9   80.09   14.00
   4  -7   9   94.19    9.90
   4   7  -9   63.09    8.20
  -4   7   9  108.79   13.80
   4  -7  -9  116.79   17.00
  -4   7  -9   61.09   17.80
  -4  -7   9   84.79   16.80
   4   7   9   85.29   14.80
  -5  -7  -9    2.20   14.20
   5  -7   9   15.80   18.00
   5  -7   9    3.80    6.00
   5   7   9  -23.30   11.90
   5  -7  -9  -10.30   11.60
  -5   7  -9   21.60   18.00
   6  -7   9   -3.70   27.60
   6  -7  -9   50.89   18.00
   6   7   9   57.09   17.40
  -6   7  -9    3.30   23.60
  -6  -7   9  -28.10   23.50
   0  -8   9   74.79   10.90
   0   8   9   62.49    7.70
   0  -8  -9   71.59    9.40
   0  -8   9   55.99    8.10
   0   8  -9   63.09   10.00
   1   8  -9   12.90    5.30
  -1   8   9    1.40    8.50
  -1  -8  -9    2.90    5.90
   1  -8   9   16.80    6.40
   1  -8  -9   22.40    7.90
  -1  -8   9   11.10    4.60
   1   8   9   11.30    5.60
  -1   8  -9   12.10    7.60
   1  -8  -9   13.40    5.50
  -1  -8   9    3.40    7.50
   2   8  -9   21.00    5.10
  -2  -8  -9   19.80    5.80
  -2   8   9   23.10    8.30
   2  -8   9   20.00    6.20
  -2   8   9   27.00    4.40
   2  -8  -9   33.60    7.50
  -2   8  -9   15.30    9.50
   2  -8  -9   29.30    6.90
   2   8   9   22.00    7.00
  -2  -8   9   11.50    9.60
  -2  -8   9   18.40    5.20
   3  -8   9   68.09    9.40
   3   8  -9   77.19    7.20
  -3  -8  -9   67.29   10.80
  -3   8   9   72.09   10.00
   3  -8   9   81.29   15.90
  -3   8   9   88.09   10.00
   3   8  -9   85.39   10.50
   3  -8  -9   64.59   11.00
  -3  -8   9   75.09    8.20
   3  -8  -9   71.49    8.50
   3   8   9   78.39   12.90
  -3  -8   9   63.39   16.90
  -3   8  -9   91.49   14.80
   4  -8   9    6.10    5.90
   4   8  -9   16.40    7.20
  -4  -8  -9   13.70   10.90
   4  -8   9   29.70   14.60
  -4  -8   9   53.49   17.70
   4   8   9   10.60   12.70
   4  -8  -9   24.20   10.90
  -4   8  -9   14.10   15.00
  -5  -8  -9   83.49   17.30
   5  -8   9  105.09   24.10
   5  -8   9  108.29   12.40
  -5   8  -9   87.09   24.40
   5   8   9   91.79   19.10
   5  -8  -9  102.49   19.50
  -5  -8   9   57.99   20.30
   6  -8   9   65.09   30.10
  -6   8  -9   41.30   29.50
   6   8   9   37.00   19.30
  -6  -8   9   -0.60   24.50
   6  -8  -9   14.10   16.80
   0   9  -9   -2.40    6.60
   0  -9   9    5.60    7.80
   0  -9   9   -2.10    5.80
   0   9   9    5.50    4.70
   0  -9  -9    2.70    5.00
  -1   9   9   71.39    7.40
  -1  -9  -9   59.59   10.00
   1   9  -9   65.49    8.70
   1  -9   9   84.79   11.30
  -1  -9   9   68.79    8.60
   1   9   9   73.79   10.20
   1  -9  -9   73.39    9.50
  -1  -9   9   82.79   12.90
   1  -9  -9   81.19   12.10
  -1   9  -9   63.09   11.70
   2   9  -9   21.60    4.80
   2  -9   9   13.20    6.70
   2  -9   9   25.40   11.30
  -2   9   9   23.30    4.20
  -2  -9  -9   19.20    7.00
  -2   9   9   32.50    9.20
  -2   9  -9   16.40   10.70
   2  -9  -9   23.20    7.10
   2  -9  -9   26.60    7.50
  -2  -9   9   29.30   10.70
  -2  -9   9   25.00    4.70
   2   9   9   15.20    9.20
  -3  -9  -9   71.79   11.20
   3  -9   9   77.69    9.80
  -3   9   9   75.59    9.80
   3  -9   9   65.19   17.50
  -3   9  -9   62.09   16.10
   3   9   9   72.19   14.00
  -3  -9   9   89.69   18.30
   3  -9  -9   94.29   14.00
   3  -9  -9   89.09   11.00
   4  -9   9    4.40    6.50
  -4  -9  -9  -11.50   10.30
   4  -9   9    2.00   17.10
  -4   9  -9   32.20   16.80
   4  -9  -9   12.30   11.10
  -4  -9   9    5.40   14.80
   4   9   9   10.20   12.40
   5  -9   9   66.09   23.30
  -5  -9  -9   43.20   15.70
   5  -9   9   36.90    8.80
   5   9   9   44.10   19.20
  -5  -9   9   52.39   23.00
   5  -9  -9   46.80   17.30
  -5   9  -9   46.80   19.60
   6  -9   9   32.30   30.90
  -6  -9   9   47.50   27.10
   6   9   9   24.00   21.60
   6  -9  -9   35.40   20.30
  -6   9  -9   49.50   28.30
   0 -10   9  420.86   30.00
   0 -10   9  399.36   29.10
   0  10   9  410.56   25.50
   0 -10   9  437.36   26.00
   0 -10  -9  401.86   26.80
   1 -10   9   36.80    9.90
  -1 -10  -9   26.90    8.10
   1 -10   9   40.90    9.10
  -1  10   9   43.40    5.70
   1  10  -9   41.80    7.20
   1 -10  -9   33.50    6.70
  -1  10  -9   40.00   10.40
   1  10   9   32.60    7.70
  -1 -10   9   24.20   12.20
  -1 -10   9   35.90    7.50
  -1 -10   9   33.50    6.00
  -2  10   9   27.50   10.10
   2 -10   9   36.90    8.80
  -2 -10  -9   57.19    9.70
  -2  10   9   51.99    6.30
   2 -10   9   38.30   13.70
   2 -10  -9   49.80    9.60
   2  10   9   46.40   10.50
  -2 -10   9   57.19   13.00
  -2  10  -9   52.19   12.70
  -3 -10  -9  159.38   16.50
   3 -10   9  132.59   14.50
  -3  10   9  163.48   12.60
   3 -10   9  115.59   19.30
  -3 -10   9  131.29   20.80
  -3  10  -9  200.48   23.70
   3  10   9  214.38   20.10
   3 -10  -9  173.18   18.50
  -4 -10  -9   79.69   14.60
   4 -10   9  111.49   21.50
   4 -10   9   75.19   10.80
   4 -10  -9   94.69   16.80
  -4  10  -9   75.89   20.30
  -4 -10   9   78.59   20.00
   4  10   9  107.99   17.00
  -5 -10  -9   32.30   15.60
   5 -10   9   72.69   26.10
   5 -10  -9   43.80   18.10
  -5 -10   9   25.10   23.70
  -5  10  -9   37.80   24.00
   5  10   9   33.50   16.00
   6 -10   9   38.00   31.40
  -6 -10   9   32.70   26.60
   6  10   9    4.90   20.50
  -6  10  -9   -8.90   28.70
   6 -10  -9   26.10   19.40
   0 -11   9  298.37   19.90
   0  11  -9  241.88   24.10
   0 -11  -9  296.37   21.40
   0 -11   9  297.47   24.90
   0  11   9  268.97   19.30
  -1  11   9  199.28   13.90
   1 -11   9  179.98   20.40
   1  11  -9  208.98   16.30
   1 -11   9  189.78   18.30
   1 -11  -9  226.08   16.80
  -1 -11   9  207.88   16.10
   1  11   9  207.48   18.00
  -1  11  -9  200.88   20.30
  -1 -11   9  177.78   22.80
  -1 -11   9  172.68   13.80
  -2  11   9  214.18   13.10
  -2 -11  -9  203.68   17.90
   2 -11   9  183.38   23.80
   2 -11   9  204.28   18.30
   2  11   9  211.38   21.40
  -2  11  -9  183.68   23.70
  -2 -11   9  186.68   24.10
   2 -11  -9  234.78   19.90
   3 -11   9  139.49   16.50
   3 -11   9  206.08   28.00
  -3 -11  -9  157.48   17.10
  -3  11  -9  181.58   26.30
   3 -11  -9  188.98   21.80
   3  11   9  204.08   23.00
  -3 -11   9  127.69   22.50
   4 -11   9   58.29   10.60
   4 -11   9   72.49   21.50
  -4 -11  -9   40.60   12.70
  -4 -11   9   44.00   19.90
   4 -11  -9   68.99   16.20
  -4  11  -9   19.10   18.70
   4  11   9   64.09   17.00
   5 -11   9    4.90   22.60
  -5 -11  -9   23.80   16.40
   5  11   9   43.90   17.30
  -5  11  -9   17.40   23.00
  -5 -11   9   25.40   21.80
   5 -11  -9   11.60   15.50
   6 -11   9   57.79   34.20
  -6 -11   9   97.99   32.10
   6  11   9   40.50   21.80
   6 -11  -9   44.10   20.70
   0  12  -9  374.56   27.40
   0 -12  -9  407.56   27.50
   0 -12   9  366.76   31.30
   0  12   9  390.86   25.90
   0 -12   9  477.05   27.30
   0 -12   9  389.56   28.50
  -1  12   9   68.59    8.40
  -1 -12  -9   34.70    9.20
   1 -12   9   51.99   11.30
   1 -12   9   44.10   12.70
  -1  12  -9   48.30   12.30
  -1 -12   9   52.39    8.50
   1  12   9   64.39   10.00
  -1 -12   9   87.69   16.60
   1 -12  -9   57.39   10.00
   2 -12   9  181.68   19.00
  -2  12   9  212.88   13.50
  -2 -12  -9  235.08   18.80
   2 -12   9  179.78   24.50
   2  12   9  214.28   21.20
   2 -12  -9  236.98   20.80
  -2  12  -9  188.88   23.90
  -2 -12   9  202.08   28.10
   3 -12   9  111.39   20.90
   3 -12   9  120.19   16.10
  -3 -12  -9   97.79   13.50
  -3  12  -9  108.79   19.90
   3  12   9  105.99   18.50
   3 -12  -9  134.59   24.40
  -4 -12  -9   59.89   14.00
   4 -12   9   33.40   20.90
   4 -12   9   72.89   11.80
   4  12   9   88.69   18.10
   4 -12  -9  103.39   18.90
  -4  12  -9   58.99   21.80
  -4 -12   9   82.99   22.00
  -5 -12  -9   18.90   16.10
   5 -12   9    9.50   22.70
  -5  12  -9  -15.60   23.10
   5  12   9   13.30   17.50
  -5 -12   9    6.90   23.20
   5 -12  -9   13.90   18.00
   6  12   9    0.10   21.40
   0 -13  -9   14.70    7.30
   0 -13   9   12.50   12.60
   0  13   9   12.50    7.00
   0 -13   9   24.40    9.80
  -1 -13  -9   63.09   11.80
   1 -13   9   78.79   14.10
   1 -13   9   65.29   14.50
  -1  13   9   89.89   10.50
  -1 -13   9   83.59   16.00
   1  13   9   95.19   13.40
   1 -13  -9  102.99   14.00
  -1  13  -9   86.19   14.50
  -1 -13   9   96.89   10.50
   2 -13   9  203.08   21.50
   2 -13   9  182.18   26.60
  -2  13   9  192.58   13.40
  -2 -13  -9  213.28   19.30
   2  13   9  246.38   24.30
   2 -13  -9  212.18   19.50
  -2  13  -9  178.88   23.40
  -2 -13   9  221.68   27.20
   3 -13   9   21.10   10.40
   3 -13   9   29.90   15.50
  -3 -13  -9   19.20    9.50
  -3  13  -9   49.70   15.30
   3  13   9   35.50   14.70
   3 -13  -9   18.40   12.50
  -3 -13   9   51.19   20.90
  -4 -13  -9   48.60   14.20
   4 -13   9   57.19   23.40
   4 -13  -9   50.69   15.20
  -4 -13   9   52.79   22.30
  -4  13  -9   24.70   19.10
   4  13   9   39.80   17.00
   5 -13   9   41.20   24.80
   5  13   9    1.10   21.10
  -5 -13   9  -65.99   29.20
   5 -13  -9   21.30   18.00
   0  14   9   59.49   10.20
   0 -14  -9   60.39   11.50
   0 -14   9   63.29   14.80
   0 -14   9   36.30   11.40
   1 -14   9  215.68   24.50
  -1  14   9  232.98   16.90
   1 -14   9  186.98   23.80
   1  14   9  226.68   21.90
   1 -14  -9  258.47   19.90
  -1 -14   9  211.08   28.40
   2 -14   9  138.99   20.50
   2 -14   9  142.29   18.70
  -2 -14  -9  173.58   17.00
  -2  14  -9  124.39   21.20
   2 -14  -9  127.39   18.80
   2  14   9  150.28   20.20
  -3 -14  -9    4.00    9.70
   3 -14   9    5.90   12.20
   3 -14   9   25.60   17.40
  -3 -14   9  -16.50   17.90
   3  14   9   -4.20   15.90
   3 -14  -9    7.80   11.40
  -4 -14  -9   17.10   13.20
   4 -14   9   23.10   23.80
   4 -14  -9   37.80   16.00
   4  14   9   22.50   17.30
  -4 -14   9   29.20   22.80
   5 -14   9    9.20   29.40
  -5 -14   9  -37.30   26.60
   5 -14  -9   13.90   19.40
   5  14   9   12.80   22.40
   0 -15   9   24.30   11.40
   0 -15  -9   15.70    9.10
   0 -15   9   -0.60   14.80
   0  15   9   20.80    8.40
   1 -15   9   51.29   14.90
   1 -15   9   66.99   15.40
  -1 -15  -9   65.59   12.90
  -1  15   9   65.49    9.40
   1  15   9   66.79   13.80
  -1 -15   9   90.89   20.60
   1 -15  -9   68.79   12.70
  -2 -15  -9  224.58   20.60
   2 -15   9  183.38   22.00
   2 -15   9  165.68   23.90
   2  15   9  201.88   25.30
  -2 -15   9  224.88   30.70
   2 -15  -9  192.48   22.20
  -3 -15  -9   45.50   12.30
   3 -15   9   49.70   16.40
  -3 -15   9   57.39   22.70
   3  15   9   59.69   19.40
   3 -15  -9   60.29   15.30
   4 -15   9   -4.10   23.60
  -4 -15   9   20.00   26.10
   4 -15  -9    8.50   14.90
   4  15   9   15.40   18.50
   5 -15   9    6.90   30.40
   5  15   9   12.20   24.20
  -5 -15   9  -22.80   33.80
   5 -15  -9   35.60   21.10
   0  16   9  312.37   23.80
   0 -16  -9  246.08   24.10
   0 -16   9  323.67   31.20
   1 -16   9   -3.40   13.80
   1 -16   9    8.30   15.50
  -1  16   9  -13.40    7.30
  -1 -16  -9   -1.20   10.90
  -1 -16   9   -2.00   18.70
   1 -16  -9  -28.90   13.40
   1  16   9   -5.90   13.20
  -2 -16  -9   38.10   11.00
   2 -16   9   24.90   16.10
   2 -16   9   28.30   15.80
   2  16   9   22.70   15.10
   2 -16  -9   23.20   12.70
  -2 -16   9   13.30   17.60
   3 -16   9   -2.40   20.40
  -3 -16   9  -47.70   20.60
   3  16   9   26.90   18.30
   3 -16  -9   50.49   14.90
   4 -16   9   -4.60   22.00
   4 -16  -9   17.00   19.50
  -4 -16   9   23.20   30.40
   4  16   9   30.90   20.90
   0  17   9   37.10   10.90
   0 -17  -9   -2.80   11.70
   1 -17   9   69.89   19.30
  -1 -17  -9   23.50   12.70
  -1 -17   9   55.39   20.30
   1 -17  -9   24.00   12.00
   1  17   9   62.09   15.50
   2 -17   9   40.10   19.80
   2 -17   9   60.19   19.00
  -2 -17  -9   48.80   13.00
   2  17   9   58.99   18.10
  -2 -17   9   43.40   25.00
   2 -17  -9   38.10   14.20
   3 -17   9   -3.40   21.20
   3 -17  -9   12.90   15.60
  -3 -17   9   23.60   28.10
   3  17   9   13.50   20.70
   4 -17   9  -55.69   26.00
  -4 -17   9  -85.89   32.50
   4 -17  -9    0.00   19.80
   4  17   9   -5.00   24.30
   0  18   9   36.90   13.00
   0 -18   9   37.30   22.10
   0 -18  -9   -6.20   13.50
   1 -18   9   26.00   21.20
  -1 -18  -9   23.30   13.80
   1 -18  -9   20.70   12.90
  -1 -18   9   49.99   23.90
   1  18   9   55.79   18.60
   2 -18   9   88.29   24.10
  -2 -18   9   80.19   28.00
   2 -18  -9  131.99   18.00
   2  18   9  119.49   23.20
   3 -18   9   61.99   24.50
  -3 -18   9   27.50   33.00
   3  18   9   14.50   21.90
   3 -18  -9   10.30   16.30
   0 -19  -9    7.80   14.80
   0 -19   9  -27.10   23.20
   1 -19   9   51.69   24.20
   1 -19  -9   42.70   14.90
  -1 -19   9   63.59   26.50
   1  19   9   20.30   17.60
   2 -19  -9   44.40   17.20
   2  19   9   35.20   22.30
  -2 -19   9   44.30   30.50
   0 -20   9  -11.90   26.90
   0 -20  -9   -0.40   17.70
  -1 -20   9  -13.20   28.60
   1  20   9   -1.80   19.30
   1 -20  -9   24.00   16.40
   0   0  10   13.80    3.80
   0   0 -10    7.50    5.20
  -1   0 -10  523.85   30.50
  -1   0  10  490.45   29.10
   1   0  10  493.95   28.50
  -2   0 -10  159.78   15.60
   2   0  10  172.68   12.70
   2   0 -10  171.88   12.90
  -2   0  10  166.08   13.50
  -3   0  10   15.10    7.10
  -3   0 -10   20.90    8.30
   3   0 -10   12.80    5.30
   3   0  10   20.90    6.30
   4   0  10   23.70    7.60
   4   0 -10   25.80    7.30
  -4   0 -10   31.70   10.70
  -4   0  10   37.40   11.10
  -5   0  10   17.00   13.30
   5   0 -10   24.10    9.00
  -5   0 -10    9.20   14.40
   5   0  10    9.80    7.50
   6   0 -10  116.39   17.20
  -6   0  10   64.79   21.70
   6   0  10   68.39   23.70
  -6   0 -10  106.09   24.90
   7   0  10   22.80   14.10
  -7   0 -10   81.29   31.50
   7   0 -10   51.39   18.20
   7   0  10   21.00   27.60
   0  -1 -10   35.60    7.00
   0   1  10   32.40    4.90
   0   1 -10   56.09    7.30
   0  -1  10   50.09    6.30
  -1   1  10  172.48   12.90
   1  -1  10  193.58   12.50
  -1  -1 -10  207.48   14.60
  -1   1 -10  195.18   14.50
  -1  -1  10  184.88   13.80
   1   1  10  185.38   12.60
   1  -1 -10  151.68   13.80
  -2  -1 -10  303.97   22.30
  -2   1  10  304.97   20.50
   2  -1  10  317.37   19.50
   2   1 -10  329.47   20.40
   2  -1 -10  344.27   20.60
  -2  -1  10  297.57   21.00
   2   1  10  308.37   19.80
  -2   1 -10  312.57   22.70
  -3  -1 -10   72.29   12.00
   3   1 -10   99.89    9.60
   3  -1  10   90.09    9.80
  -3   1  10   81.59   11.40
  -3   1 -10   75.59   12.40
  -3  -1  10   77.59   11.60
   3   1  10   99.49   10.70
   3  -1 -10   71.79    9.50
  -4  -1 -10  169.68   19.40
   4   1 -10  149.29   13.50
   4  -1  10  146.79   13.90
  -4   1  10  142.79   18.70
   4   1  10  162.78   14.70
   4  -1 -10  154.08   14.70
  -4  -1  10  141.49   18.40
  -4   1 -10  127.39   19.20
  -5  -1 -10   28.60   16.50
  -5   1  10   36.50   14.10
   5   1 -10   12.50    8.30
   5  -1  10    7.90    7.90
   5  -1 -10   23.60   10.00
   5   1  10   22.50    8.30
  -5   1 -10    0.80   15.70
  -5  -1  10   36.20   14.90
  -6  -1 -10   42.90   21.80
   6   1 -10   65.09   12.90
   6  -1  10   58.59   23.80
  -6   1  10   31.90   20.20
   6  -1  10   42.10   11.60
  -6  -1  10   11.30   20.20
   6  -1 -10   78.39   14.60
   6   1  10   30.80   12.60
  -6   1 -10   66.19   21.70
   7   1 -10  115.39   19.60
   7  -1  10  114.59   34.80
   7  -1  10  103.59   16.80
  -7  -1 -10  122.29   30.90
   7  -1 -10  139.09   23.30
   7   1  10  110.19   31.40
  -7   1 -10  141.99   32.90
   7   1  10   96.29   17.80
   0  -2  10    1.40    3.30
   0  -2 -10    5.10    4.30
   0   2 -10   -0.60    3.80
   0   2  10    0.60    2.60
   1   2 -10  372.66   27.40
   1  -2  10  473.05   26.50
  -1   2  10  448.86   26.20
  -1  -2 -10  486.15   28.60
  -1   2 -10  455.75   28.70
  -1  -2  10  464.55   28.20
  -1  -2  10  530.95   27.20
   1  -2 -10  424.06   28.00
  -2   2  10  710.93   41.10
  -2  -2 -10  750.22   43.40
   2  -2  10  738.03   40.50
   2   2 -10  657.33   41.00
  -2  -2  10  731.03   43.00
   2  -2 -10  795.82   41.80
   2   2  10  768.72   41.70
  -2   2 -10  720.43   44.20
  -3  -2 -10   61.09   10.90
   3  -2  10   71.19    8.80
  -3   2  10   65.79    9.60
   3   2 -10   67.59    8.20
  -3   2 -10   69.99   13.90
  -3  -2  10   81.59   12.80
   3  -2 -10   78.09   10.30
   3   2  10   71.19    9.70
  -4   2  10  166.08   18.50
   4   2 -10  154.08   13.90
   4  -2  10  162.08   13.90
  -4  -2 -10  181.08   20.70
   4  -2 -10  154.88   16.80
  -4  -2  10  150.38   20.30
   4   2  10  171.68   15.60
  -4   2 -10  161.58   22.80
   5   2 -10  147.79   15.50
  -5  -2 -10  170.78   24.50
  -5   2  10  142.49   19.30
   5  -2  10  171.38   15.20
   5   2  10  154.48   18.20
  -5   2 -10  156.78   25.30
   5  -2 -10  159.28   18.60
  -5  -2  10  163.28   22.20
   6  -2  10   84.89   26.00
   6   2 -10  121.89   16.00
   6  -2  10  127.39   16.00
  -6  -2 -10  123.89   22.40
   6  -2 -10   97.79   23.20
   6   2  10  119.49   16.90
  -6  -2  10  129.89   24.60
  -6   2 -10  132.59   25.30
  -7  -2 -10   70.79   29.50
   7  -2  10   53.79   12.70
   7  -2  10   75.29   30.50
   7  -2 -10   32.90   18.20
  -7   2 -10   21.20   30.10
  -7  -2  10   44.60   36.00
   7   2  10  -17.00   26.70
   0  -3  10   31.20    5.60
   0   3 -10   30.00    5.70
   0  -3 -10   25.10    7.10
   0   3  10   28.60    4.50
  -1  -3 -10  256.97   17.60
  -1   3  10  202.38   13.80
   1  -3  10  215.78   15.00
   1   3 -10  221.48   17.50
  -1   3 -10  215.28   17.30
   1   3  10  216.78   15.10
  -1  -3  10  217.28   16.40
  -1  -3  10  244.98   15.50
   1  -3 -10  213.68   16.30
  -2  -3 -10  139.09   14.00
  -2   3  10  129.19   11.50
   2  -3  10  155.88   10.90
  -2  -3  10  137.59   13.70
  -2  -3  10  147.39   15.20
  -2   3 -10  135.09   16.20
   2  -3 -10  155.68   12.70
   2   3  10  140.19   11.90
  -3  -3 -10   -7.20    7.60
   3  -3  10    5.70    4.60
   3   3 -10    2.90    3.90
  -3   3  10    8.90    6.40
  -3   3 -10    4.80    9.80
  -3  -3  10   12.50    8.90
   3   3  10    2.00    6.40
   3  -3 -10   15.80    6.20
   4  -3  10   79.59    9.90
   4   3 -10   66.99    8.50
  -4  -3 -10   83.09   13.70
  -4   3  10   78.79   12.10
   4   3  10   74.89   10.70
   4  -3 -10   75.09   12.10
  -4   3 -10   83.09   15.60
  -4  -3  10   98.59   16.00
  -5   3  10   32.60   14.30
  -5  -3 -10   -3.10   15.80
   5   3 -10   33.60    7.80
   5  -3  10   30.40    7.40
   5  -3 -10   22.80   11.50
   5   3  10   19.30    9.10
  -5  -3  10   53.29   16.30
   6   3 -10   55.19   11.40
  -6  -3 -10   64.99   21.30
   6  -3  10   44.40   25.30
   6  -3  10   69.29   10.80
  -6  -3  10   23.70   20.70
   6  -3 -10   52.99   14.60
  -6   3 -10   45.10   24.40
   6   3  10   55.59   15.40
   7  -3  10   34.80   33.10
   7  -3  10   -1.70   11.60
  -7  -3 -10    6.80   27.90
  -7  -3  10   -2.80   28.70
   7  -3 -10    1.20   18.60
   7   3  10  -33.70   27.80
  -7   3 -10   50.69   27.90
   7   3  10   23.00   15.80
   0  -4 -10    1.90    5.50
   0  -4  10   12.80    5.60
   0   4  10    7.10    3.50
   0   4 -10    5.80    4.60
   1  -4  10  136.89   12.10
  -1   4  10  135.39   10.30
   1   4 -10  175.38   12.20
  -1  -4 -10  137.79   12.80
   1  -4 -10  150.68   12.90
   1   4  10  148.49   11.70
  -1  -4  10  165.48   12.20
  -1  -4  10  158.38   13.20
  -1   4 -10  121.59   13.00
  -2  -4 -10   87.79   11.50
   2  -4  10   72.59    7.70
  -2   4  10   82.79    8.70
   2   4 -10   59.99    8.70
   2  -4 -10   96.69   10.30
  -2  -4  10   84.09   11.50
  -2  -4  10   89.99   11.70
   2   4  10   97.79   10.30
  -2   4 -10   71.69   11.60
   2  -4 -10   99.69    9.00
  -3  -4 -10  197.28   18.00
  -3   4  10  208.48   16.10
   3  -4  10  201.38   14.00
  -3  -4  10  188.18   19.60
   3   4  10  189.28   16.60
  -3  -4  10  196.38   19.70
   3  -4 -10  252.87   18.30
  -3   4 -10  172.68   21.00
   3  -4 -10  207.78   17.70
   4   4 -10   51.29    7.00
   4  -4  10   41.70    7.20
  -4   4  10   56.99   12.30
  -4  -4 -10   58.99   13.50
   4  -4 -10   52.79   10.80
  -4  -4  10   60.09   13.40
   4   4  10   47.90   11.40
  -4   4 -10   35.00   14.20
   5  -4  10   31.50    7.50
  -5  -4 -10   42.20   16.50
   5  -4  10   10.20   17.60
  -5   4  10   41.80   14.20
   5   4 -10   23.80    7.00
   5   4  10   39.80   11.80
   5  -4 -10   35.00   13.00
  -5  -4  10   46.50   17.00
  -5   4 -10   17.50   18.60
   6  -4  10   43.60   25.30
  -6  -4 -10   -4.70   18.60
   6  -4  10    9.90    8.10
   6   4  10   11.30   14.30
   6  -4 -10   12.40   14.30
  -6   4 -10   16.60   22.00
  -6  -4  10  -25.30   19.70
   7  -4  10  -43.10   31.70
  -7  -4 -10  -16.00   26.90
  -7  -4  10   35.20   29.90
   7   4  10    1.20   16.80
   7  -4 -10   22.30   19.40
  -7   4 -10   -8.90   31.30
   7   4  10    5.70   28.10
   0  -5 -10    9.70    6.10
   0   5 -10   17.60    5.50
   0   5  10   18.30    4.30
   0  -5  10   21.10    5.50
   1   5 -10  133.89   10.50
  -1  -5 -10  112.29   12.90
   1  -5  10  103.39   10.50
  -1   5  10  101.79    8.70
   1  -5 -10  109.29   11.50
   1   5  10  105.79   10.60
  -1  -5  10  116.09   12.00
  -1   5 -10  131.89   13.40
  -1  -5  10  133.79   10.20
   2   5 -10  151.58   12.20
   2  -5  10  151.88   11.50
  -2  -5 -10  142.09   13.40
   2   5  10  123.29   12.40
  -2  -5  10  148.09   13.70
  -2  -5  10  116.19   15.70
   2  -5 -10  135.39   11.80
   2  -5 -10  133.09   12.10
  -2   5 -10  142.79   15.80
   3   5 -10  158.58   14.40
   3  -5  10  202.08   14.10
  -3   5  10  183.08   17.60
  -3  -5 -10  189.78   17.50
  -3  -5  10  196.08   18.60
  -3  -5  10  180.48   19.90
  -3   5 -10  213.18   21.60
   3   5  10  199.58   18.00
   3  -5 -10  201.78   18.00
   3  -5 -10  224.28   14.20
  -4  -5 -10   10.60   11.10
   4   5 -10   11.30    5.20
   4  -5  10   11.60    5.30
   4   5  10   12.90    9.60
  -4  -5  10   11.30   13.90
   4  -5 -10   19.20    9.10
  -4   5 -10    9.20   13.60
   5  -5  10   51.79   22.20
  -5  -5 -10   48.70   15.10
   5   5 -10   51.19    8.30
   5  -5  10   66.69    8.80
  -5  -5  10   31.70   17.50
  -5   5 -10   66.49   20.80
   5  -5 -10   51.29   14.40
   5   5  10   60.39   16.00
   6  -5  10  -26.20   22.80
  -6  -5 -10   -8.90   19.90
   6  -5  10   -0.40    8.60
   6   5  10   31.80   13.80
   6  -5 -10    1.10   15.80
  -6   5 -10   29.00   21.70
  -6  -5  10   12.50   22.80
   7  -5  10   14.60   32.00
  -7  -5 -10   54.19   29.00
  -7   5 -10   41.60   32.90
  -7  -5  10   74.29   29.40
   7   5  10  -12.60   27.00
   7   5  10   53.19   19.80
   7  -5 -10   51.59   21.10
   0   6 -10   75.59    9.70
   0  -6  10   77.69   10.20
   0  -6  10   50.69    8.80
   0   6  10   76.19    7.50
   0  -6 -10   45.60    8.20
  -1   6  10  253.97   16.10
   1   6 -10  276.57   17.90
   1  -6  10  266.97   18.30
  -1  -6 -10  230.18   19.60
  -1   6 -10  259.17   20.70
   1  -6 -10  282.27   18.80
  -1  -6  10  250.17   20.10
   1   6  10  254.07   17.80
  -1  -6  10  310.17   17.60
  -2   6  10  608.54   36.10
  -2  -6 -10  661.83   38.00
   2   6 -10  737.13   35.60
   2  -6  10  622.74   36.20
   2  -6 -10  604.34   35.70
  -2  -6  10  589.44   40.60
  -2  -6  10  606.24   35.80
   2  -6 -10  649.14   37.70
  -2   6 -10  564.14   40.10
   2   6  10  659.23   38.10
  -3   6  10  381.26   23.20
  -3  -6 -10  334.47   26.20
   3  -6  10  337.37   21.90
  -3   6 -10  315.37   30.10
   3   6  10  376.86   26.10
   3  -6 -10  367.06   26.60
  -3  -6  10  357.76   28.50
  -3  -6  10  370.56   24.90
   3  -6 -10  354.16   21.70
   4   6 -10   11.50    6.20
  -4   6  10   18.20    9.70
   4  -6  10    7.90    5.20
  -4  -6 -10   16.50   10.20
   4  -6 -10    3.20   10.10
  -4   6 -10    8.70   14.00
   4   6  10   25.90   10.20
  -4  -6  10    4.10   11.80
   5  -6  10  155.48   14.10
   5  -6  10  172.48   29.00
  -5  -6 -10  131.39   21.50
   5   6 -10  185.08   18.80
   5  -6 -10  164.88   23.20
  -5  -6  10  158.78   25.60
  -5   6 -10  146.49   25.10
   5   6  10  170.38   21.40
  -6  -6 -10   60.59   22.00
   6  -6  10   82.09   11.00
   6  -6  10   74.29   30.10
   6   6  10   82.69   17.50
  -6   6 -10  110.49   26.30
   6  -6 -10   72.09   18.70
  -6  -6  10   53.89   23.40
   0  -7  10   -4.20    6.50
   0  -7  10   -0.30    7.20
   0  -7 -10   -1.20    5.80
   0   7 -10    1.10    5.40
   0   7  10   -5.20    3.80
   1   7 -10  662.83   36.60
   1  -7  10  589.44   37.50
  -1  -7 -10  520.75   38.30
  -1   7  10  612.84   34.80
  -1  -7  10  751.32   35.80
   1  -7 -10  685.13   37.80
  -1   7 -10  588.74   39.20
   1   7  10  654.73   37.30
  -1  -7  10  650.23   40.00
   2  -7  10   75.59   10.30
  -2   7  10   84.89    8.60
  -2  -7 -10  102.29   12.20
   2   7 -10  111.79    9.40
   2   7  10  119.19   12.90
   2  -7 -10   93.09   12.10
  -2  -7  10  102.99   14.50
   2  -7 -10  121.39   12.50
  -2  -7  10   89.99   11.00
  -2   7 -10   80.99   12.80
   3   7 -10  246.58   15.00
   3  -7  10  212.78   16.00
  -3  -7 -10  168.78   19.20
  -3   7  10  232.08   16.50
   3  -7 -10  212.68   15.90
   3   7  10  239.98   20.10
  -3  -7  10  205.78   23.70
  -3   7 -10  208.98   23.40
   3  -7 -10  226.88   19.50
  -3  -7  10  214.28   18.70
  -4   7  10   29.80    9.90
   4   7 -10   28.20    7.00
   4  -7  10   53.19   18.60
   4  -7  10   44.00    7.60
  -4  -7 -10   31.40   12.80
  -4   7 -10   40.90   15.10
  -4  -7  10   59.29   17.50
   4   7  10   29.60   11.30
   4  -7 -10   65.19   14.40
   5  -7  10   56.59   21.40
  -5  -7 -10   45.00   14.80
   5  -7  10   35.80    8.30
   5  -7 -10   52.79   15.80
  -5  -7  10   15.70   18.00
  -5   7 -10   38.80   20.30
   5   7  10   21.70   13.30
  -6  -7 -10   31.30   20.70
   6  -7  10   -9.30   28.20
   6  -7 -10   31.60   18.50
  -6  -7  10    5.10   24.40
  -6   7 -10   21.30   26.70
   6   7  10   27.20   17.90
   0   8 -10   90.79   12.00
   0   8  10   74.89    8.80
   0  -8 -10   96.39   12.40
   0  -8  10   89.09   12.60
  -1  -8 -10   33.20    8.70
   1  -8  10   30.10    7.80
   1   8 -10   27.70    6.90
  -1   8  10   35.50    5.10
   1   8  10   39.10    7.80
  -1  -8  10   34.30    6.10
   1  -8 -10   28.90    6.50
  -1   8 -10   29.90    8.40
  -1  -8  10   34.10    9.60
  -2  -8 -10   88.89   12.10
   2   8 -10   86.49    9.30
  -2   8  10   73.29    8.00
  -2   8  10   93.39   12.50
   2  -8  10   75.09   10.50
  -2   8 -10   58.39   13.00
   2  -8 -10   91.59   10.80
  -2  -8  10   66.79   13.10
   2  -8 -10   80.39   10.90
  -2  -8  10   79.49   10.30
   2   8  10   66.99   10.50
  -3  -8 -10   28.50    9.20
  -3   8  10   25.10    6.80
   3  -8  10   30.70    6.90
   3  -8 -10   31.20    9.70
  -3  -8  10   18.20   14.70
   3  -8 -10   33.10    7.40
  -3   8 -10   23.90   13.80
   3   8  10   15.20   10.20
   4  -8  10   69.99    9.20
   4  -8  10   65.39   18.40
  -4  -8 -10   62.59   14.30
  -4   8 -10   55.89   17.10
   4   8  10   64.09   12.80
   4  -8 -10   66.89   14.30
  -4  -8  10   64.49   18.80
   5  -8  10   28.60    8.00
   5  -8  10    0.30   22.80
  -5  -8 -10   33.40   16.30
  -5   8 -10   26.00   21.00
  -5  -8  10   25.30   21.80
   5   8  10   30.30   15.10
   5  -8 -10   19.50   14.40
  -6  -8 -10   24.40   20.50
   6  -8  10   -2.80   25.80
  -6   8 -10  -15.90   26.90
   6  -8 -10    4.70   16.50
   6   8  10    8.90   16.10
  -6  -8  10   16.40   26.60
   0   9  10   53.39    7.50
   0   9 -10   62.89    9.50
   0  -9  10   53.39   10.20
   0  -9 -10   52.89    8.80
  -1   9  10  176.28   12.50
   1   9 -10  200.28   16.00
   1  -9  10  167.48   16.60
  -1  -9 -10  144.79   17.10
  -1   9 -10  189.98   19.00
   1  -9 -10  196.88   15.50
   1   9  10  188.38   15.20
  -1  -9  10  224.78   21.10
  -1  -9  10  201.08   14.10
  -2   9  10   33.80    5.20
  -2   9  10   31.20   10.30
   2   9 -10   26.80    6.00
  -2  -9 -10   22.20    7.30
   2  -9  10   24.50    7.40
   2  -9 -10   41.80    9.20
   2   9  10   28.50    8.50
  -2  -9  10   40.00    6.60
  -2   9 -10   22.20   11.90
   2  -9 -10   29.50    7.60
  -2  -9  10    5.30   10.40
  -3   9  10   36.10    7.00
   3  -9  10   19.50    7.10
  -3  -9 -10   18.20    7.60
   3  -9  10    9.90   12.80
  -3  -9  10   25.00   14.20
   3   9  10   34.60   10.00
   3  -9 -10   26.60    9.60
  -3   9 -10   20.20   12.20
   4  -9  10   14.10   20.80
   4  -9  10   19.40    7.60
  -4  -9 -10   10.90   11.90
  -4   9 -10   29.30   19.80
   4   9  10   15.00   12.40
   4  -9 -10   13.50   13.30
  -5  -9 -10   28.40   15.50
   5  -9  10   18.30    8.60
   5  -9  10   29.70   24.50
   5  -9 -10   24.00   17.30
  -5  -9  10   20.90   23.40
   5   9  10   50.99   17.90
  -5   9 -10   47.70   24.50
  -6  -9 -10   42.70   22.20
   6  -9  10   63.19   28.60
  -6  -9  10  -28.00   26.80
   6  -9 -10   25.60   20.50
  -6   9 -10    5.30   29.00
   6   9  10   17.30   17.60
   0  10 -10   45.00    9.00
   0 -10 -10   48.10    8.50
   0  10  10   48.00    7.30
   0 -10  10   51.39   11.20
   1 -10  10  231.98   19.90
   1  10 -10  253.97   18.60
  -1  10  10  249.68   15.70
   1  10  10  254.97   18.50
  -1 -10  10  216.68   23.80
   1 -10 -10  251.97   18.80
  -1 -10  10  243.48   16.40
  -1  10 -10  220.18   21.90
   2  10 -10   14.30    5.30
   2 -10  10   19.50    7.50
   2 -10  10    2.10   13.00
  -2  10  10   24.80   10.90
  -2 -10 -10   24.50    7.80
  -2  10  10   22.60    4.50
   2  10  10    7.70    8.50
  -2 -10  10   40.20   11.90
   2 -10 -10   21.00    8.10
  -2  10 -10   19.40   12.50
  -2 -10  10   29.70    6.50
   2 -10 -10   17.50    9.40
   3 -10  10    9.80    7.00
  -3  10  10   21.10    6.50
  -3 -10 -10   11.70    8.80
   3 -10  10   16.60   15.20
   3  10  10   17.30   10.60
   3 -10 -10   14.30   11.00
  -3 -10  10   19.80   14.90
  -3  10 -10   22.70   15.10
   4 -10  10   14.30   17.80
  -4 -10 -10   16.10   12.00
   4 -10  10   13.10    7.90
   4 -10 -10    4.20   11.10
  -4  10 -10   18.40   17.40
  -4 -10  10   31.20   19.40
   4  10  10   -2.80   13.80
   5 -10  10  -23.90   21.60
  -5 -10 -10   29.70   15.90
   5  10  10  -18.90   14.40
  -5 -10  10    1.60   21.40
   5 -10 -10   -5.80   16.80
  -5  10 -10  -13.30   20.20
  -6 -10 -10    9.50   21.70
   6 -10  10  -60.99   26.30
  -6 -10  10  -41.10   29.90
   6  10  10    9.20   21.30
   6 -10 -10   27.30   21.80
  -6  10 -10   11.30   29.80
   0  11 -10    3.40    7.60
   0 -11  10    0.60    8.50
   0  11  10    1.90    5.50
   0 -11 -10   -3.80    7.40
   0 -11  10    0.60   10.40
  -1 -11 -10  198.58   21.30
   1  11 -10  287.37   20.00
   1 -11  10  245.88   24.30
  -1  11  10  275.17   17.30
   1 -11  10  264.17   22.90
  -1 -11  10  253.47   18.30
   1  11  10  298.57   21.00
  -1 -11  10  260.17   26.50
   1 -11 -10  309.97   20.70
  -1 -11  10  286.77   20.10
  -1  11 -10  251.37   24.50
  -2 -11 -10   39.50   10.00
  -2  11  10   49.50    6.90
   2 -11  10   57.89   15.30
   2 -11  10   33.50    9.70
   2  11  10   28.80    9.90
  -2  11 -10   58.39   14.20
   2 -11 -10   41.40    9.80
  -2 -11  10   25.50   14.70
   3 -11  10   88.09   11.80
  -3 -11 -10   77.09   12.80
   3 -11  10   67.69   19.40
  -3  11 -10   60.99   17.70
   3 -11 -10   87.19   15.10
   3  11  10   93.89   16.60
  -3 -11  10  115.49   22.60
   4 -11  10    3.90    9.50
   4 -11  10   19.00   20.10
  -4 -11 -10    1.10   11.50
  -4 -11  10   23.00   19.20
  -4  11 -10  -13.40   16.50
   4 -11 -10    1.10   11.20
   4  11  10  -14.80   12.70
  -5 -11 -10    6.80   16.80
   5 -11  10   38.10   25.80
  -5 -11  10    4.50   22.50
   5  11  10  -12.90   18.30
   5 -11 -10   10.90   18.10
  -5  11 -10  -34.50   20.70
   6 -11  10   38.30   33.40
  -6 -11  10   30.10   31.20
   6  11  10   79.19   26.00
   6 -11 -10   83.29   24.80
  -6  11 -10  102.59   35.90
   0 -12  10    5.70   11.30
   0  12  10   18.60    7.10
   0 -12 -10    9.40    7.20
   0 -12  10    9.40    9.50
   0  12 -10    3.30    8.80
   1 -12  10   37.40   10.90
  -1  12  10   41.00    6.30
   1  12 -10   39.90    9.10
   1 -12  10   25.60   12.40
  -1 -12 -10   31.40    9.20
  -1 -12  10   31.10    8.80
  -1  12 -10   34.30   12.40
   1  12  10   36.30    8.70
   1 -12 -10   36.70    8.60
  -1 -12  10   26.20   14.80
  -2 -12 -10   80.39   12.60
   2 -12  10   78.79   16.70
   2 -12  10   78.79   12.80
  -2  12 -10   90.49   17.10
   2 -12 -10   72.69   12.90
   2  12  10   81.39   14.90
  -2 -12  10   90.59   18.80
   3 -12  10    0.00   15.20
  -3 -12 -10    9.80    9.20
   3 -12  10   25.40   10.10
   3 -12 -10   30.30   12.00
   3  12  10  -10.90   15.90
  -3  12 -10    8.30   14.90
  -3 -12  10  -18.80   19.50
   4 -12  10   12.20   10.90
   4 -12  10   38.60   22.10
  -4 -12 -10  -16.20   12.10
  -4  12 -10   12.00   21.40
  -4 -12  10  -15.70   18.60
   4 -12 -10   15.00   14.80
   4  12  10  -22.70   14.10
  -5 -12 -10   41.90   17.40
   5 -12  10   25.80   29.40
   5  12  10   -0.80   20.50
  -5  12 -10   72.89   28.00
   5 -12 -10   25.50   18.20
  -5 -12  10   36.50   28.20
   0  13  10  283.67   20.10
   0 -13  10  291.47   27.50
   0  13 -10  232.78   23.30
   0 -13 -10  261.67   22.90
   0 -13  10  277.27   24.50
  -1  13  10   35.00    6.90
   1 -13  10   37.40   13.00
  -1 -13 -10   27.40   10.20
   1 -13  10   29.80   12.80
  -1 -13  10   37.70   13.60
   1  13  10   20.60   10.50
  -1  13 -10    6.40   11.50
   1 -13 -10   29.20    8.70
  -1 -13  10   46.60   11.60
   2 -13  10  282.27   29.70
  -2 -13 -10  255.87   23.00
   2 -13  10  250.57   24.70
  -2 -13  10  289.97   44.80
  -2  13 -10  261.27   28.20
   2  13  10  260.87   25.90
   2 -13 -10  256.27   23.20
   3 -13  10  107.09   15.50
  -3 -13 -10  108.09   14.60
   3 -13  10  103.39   23.10
   3 -13 -10  139.99   19.10
  -3 -13  10  159.28   26.50
  -3  13 -10  100.39   22.20
   3  13  10  123.39   21.10
   4 -13  10   22.30   21.10
  -4 -13 -10   -1.90   13.00
   4 -13 -10   26.40   13.70
  -4  13 -10   61.49   20.30
  -4 -13  10   31.70   24.00
   4  13  10   35.40   17.30
   5 -13  10  130.29   33.00
  -5 -13  10  107.09   29.30
   5  13  10   33.90   21.80
   5 -13 -10   60.09   21.70
  -5  13 -10   71.69   32.40
   0 -14  10    2.30   12.20
   0 -14  10   -1.80   11.20
   0  14  10   -5.30    7.30
   0 -14 -10    8.20    8.70
  -1  14  10   98.89   12.20
  -1 -14 -10   84.69   14.30
   1 -14  10   90.09   17.10
   1 -14  10  120.09   17.90
   1 -14 -10  125.29   14.70
  -1  14 -10  158.48   21.50
  -1 -14  10  112.29   21.70
   1  14  10  127.49   17.40
   2 -14  10  186.58   25.80
   2 -14  10  225.78   25.20
  -2 -14 -10  263.37   21.70
  -2 -14  10  242.28   31.00
   2 -14 -10  220.08   21.40
  -2  14 -10  236.08   27.80
   2  14  10  240.48   24.00
   3 -14  10   48.10   32.40
   3 -14  10   38.10   14.20
  -3 -14  10   17.90   22.50
   3 -14 -10   52.89   14.80
   3  14  10    1.50   14.90
  -4 -14 -10   27.30   14.90
   4 -14  10   77.49   24.70
   4 -14 -10   32.00   17.60
  -4 -14  10  -16.60   29.10
  -4  14 -10   54.39   24.80
   4  14  10   47.20   18.10
   5 -14  10   83.09   34.80
   5  14  10  143.69   29.70
   5 -14 -10  130.79   23.60
  -5 -14  10   90.29   37.10
   0  15  10  149.39   16.50
   0 -15  10  166.38   23.90
   0 -15 -10  160.28   19.40
   1 -15  10   58.29   16.40
  -1  15  10   47.40    9.10
  -1 -15 -10   43.10   11.80
   1 -15  10   53.29   16.10
  -1 -15  10   27.10   19.60
   1  15  10   45.70   12.80
   1 -15 -10   65.29   13.50
   2 -15  10   53.19   15.90
  -2 -15 -10   82.29   13.60
   2 -15  10   76.09   18.70
  -2 -15  10   58.29   22.90
   2 -15 -10   59.09   14.30
   2  15  10   51.49   16.10
   3 -15  10   23.10   15.30
  -3 -15 -10   15.30   12.30
   3 -15  10   61.19   20.80
  -3 -15  10   -4.70   23.50
   3  15  10   13.50   15.80
   3 -15 -10   37.40   13.60
   4 -15  10  -36.40   24.60
   4  15  10  -23.80   20.40
   4 -15 -10    2.60   18.00
  -4 -15  10   41.90   29.80
   0  16  10   67.49   12.40
   0 -16 -10   68.29   13.80
   0 -16  10   86.79   23.40
   1 -16  10    1.80   15.90
   1 -16  10   16.00   16.20
  -1 -16 -10   39.30   12.90
  -1 -16  10   -4.00   19.70
   1  16  10   28.00   13.10
   1 -16 -10   35.40   11.60
  -2 -16 -10    8.00   10.90
   2 -16  10  -30.30   17.50
   2 -16  10    8.00   16.70
   2 -16 -10   -2.10   12.30
   2  16  10   -9.50   14.30
  -2 -16  10   31.70   20.70
  -3 -16 -10   18.40   13.60
   3 -16  10   21.30   21.40
   3 -16 -10   47.60   16.50
   3  16  10   28.80   17.30
  -3 -16  10   20.10   26.90
   4 -16  10   27.20   28.40
   4  16  10    0.80   20.00
  -4 -16  10   -9.30   28.30
   4 -16 -10    9.70   18.90
   0 -17 -10   24.20   12.80
   0  17  10    4.10   10.90
   0 -17  10   46.70   21.30
   1 -17  10   23.70   18.30
  -1 -17 -10   22.30   13.20
   1 -17 -10   12.20   11.70
  -1 -17  10   34.30   21.60
  -2 -17 -10   65.19   13.70
   2 -17  10   16.00   20.10
   2 -17  10   46.50   19.20
  -2 -17  10   64.69   26.20
   2  17  10   76.39   19.30
   2 -17 -10   39.50   14.30
   3 -17  10   64.89   24.60
  -3 -17  10  -10.80   27.60
   3 -17 -10   63.29   17.90
   3  17  10   53.89   22.20
   0 -18 -10  -12.90   13.80
   0 -18  10   18.00   21.10
   0  18  10   11.20   14.20
   1 -18  10   33.90   22.30
  -1 -18 -10   41.20   15.70
   1  18  10   22.50   15.70
  -1 -18  10   52.39   25.00
   1 -18 -10   27.10   14.10
   2 -18 -10   29.70   15.80
  -2 -18  10   43.80   29.60
   2  18  10   40.00   19.20
   3 -18  10   68.99   26.80
  -3 -18  10   26.10   31.70
   3 -18 -10   46.90   18.10
   3  18  10    0.90   23.20
   0 -19  10   13.40   24.50
   0 -19 -10   24.90   15.70
   1 -19  10   58.69   24.40
  -1 -19 -10   18.30   16.80
   1 -19 -10   22.70   14.20
   1  19  10   -4.40   16.20
  -1 -19  10   25.30   27.10
   2  19  10   37.50   21.10
   2 -19 -10  -25.70   14.50
  -2 -19  10   14.70   28.30
   0   0 -11   -4.10    4.00
   0   0  11    0.80    3.00
  -1   0  11  491.75   29.90
  -1   0 -11  526.95   31.40
   1   0  11  514.25   29.40
  -2   0 -11  199.78   16.80
  -2   0  11  190.08   15.40
   2   0  11  181.38   13.30
   2   0 -11  170.28   14.60
  -3   0 -11   87.19   13.30
  -3   0  11   71.19   10.60
   3   0 -11   80.29    9.90
   3   0  11   74.89    9.50
   4   0  11   57.39    8.90
  -4   0 -11   69.39   13.80
  -4   0  11   48.60   12.40
   4   0 -11   45.60    8.60
  -5   0  11   13.90   15.10
   5   0 -11   13.90    8.70
   5   0  11   17.50    8.70
  -6   0 -11   -9.90   18.90
  -6   0  11   46.30   22.20
   6   0  11    6.30   10.90
   6   0 -11    1.40   11.30
   7   0 -11   96.09   19.40
   7   0  11   40.10   31.70
   7   0  11   65.39   17.00
  -7   0 -11  138.89   32.00
   0  -1  11  343.67   21.20
   0   1 -11  381.26   23.00
   0   1  11  343.67   20.70
   0  -1 -11  308.47   22.70
  -1   1  11  123.99   10.40
   1   1 -11   92.09   11.80
   1  -1  11  138.89   10.40
  -1  -1 -11  143.49   12.60
  -1  -1  11  138.19   11.40
  -1   1 -11  109.89   12.60
   1   1  11  143.19   10.50
   1  -1 -11  102.19   11.70
  -2  -1 -11  160.38   15.20
   2   1 -11  145.69   13.40
  -2   1  11  151.98   13.60
   2  -1  11  167.08   12.50
  -2  -1  11  131.99   14.60
  -2   1 -11  180.78   16.00
   2  -1 -11  167.88   12.90
   2   1  11  157.98   12.90
  -3   1  11  527.95   34.10
   3  -1  11  545.65   32.40
   3   1 -11  599.14   32.70
  -3  -1 -11  545.25   37.70
   3  -1 -11  563.74   32.80
   3   1  11  548.65   33.10
  -3   1 -11  504.15   36.70
  -3  -1  11  533.95   35.50
  -4  -1 -11  107.79   16.50
  -4   1  11   83.69   14.50
   4   1 -11  103.19   11.70
   4  -1  11   99.59   12.10
   4   1  11  103.39   11.90
  -4   1 -11  123.29   19.20
  -4  -1  11   86.09   14.70
   4  -1 -11  115.59   13.50
  -5  -1 -11   18.90   18.90
   5  -1  11    5.70    7.90
   5   1 -11   17.00    8.40
  -5   1  11    6.50   13.70
  -5  -1  11   28.80   15.00
   5  -1 -11    8.00    9.60
   5   1  11   -5.00    8.70
  -5   1 -11   -4.90   18.20
  -6  -1 -11   15.20   21.10
  -6   1  11   15.80   20.20
   6  -1  11   11.80   10.50
   6   1 -11    9.10   10.60
   6   1  11    3.30    9.30
  -6  -1  11  -11.50   19.40
  -6   1 -11   12.20   19.40
  -7  -1 -11   46.10   30.30
   7  -1  11   61.19   14.10
   7  -1  11   51.59   34.60
  -7   1 -11  104.49   32.80
   7  -1 -11   52.89   18.90
   7   1  11   33.60   15.00
   7   1  11  -24.90   30.60
   0   2  11  445.86   24.60
   0  -2 -11  360.46   26.70
   0  -2  11  451.55   25.70
   1  -2  11  544.45   31.40
  -1  -2 -11  605.74   34.10
   1   2 -11  458.45   32.40
  -1   2  11  561.54   31.40
  -1  -2  11  551.74   33.00
  -1   2 -11  589.54   34.10
   1   2  11  553.84   31.60
  -2  -2 -11  170.78   15.20
   2  -2  11  177.38   12.20
  -2   2  11  147.29   13.60
   2   2 -11  123.39   13.60
  -2  -2  11  165.18   14.70
   2   2  11  146.89   12.80
  -2   2 -11  177.18   16.00
   2  -2 -11  189.58   14.20
   3  -2  11   37.50    7.10
  -3   2  11   45.50    9.30
   3   2 -11   42.50    6.60
  -3  -2 -11   34.30    9.90
  -3  -2  11   37.40   10.50
   3   2  11   39.00    8.20
   3  -2 -11   49.10    7.90
  -3   2 -11   55.19   13.10
  -4  -2 -11  494.05   37.50
   4   2 -11  522.05   31.40
   4  -2  11  540.35   31.40
  -4   2  11  503.05   37.00
   4   2  11  546.45   33.90
  -4  -2  11  513.15   36.00
   4  -2 -11  556.94   33.80
  -4   2 -11  468.45   39.20
  -5   2  11   73.19   15.80
   5  -2  11   34.90    8.80
   5   2 -11   53.39    9.60
  -5  -2 -11   18.90   17.30
   5  -2 -11   62.59   12.60
   5   2  11   47.40   11.60
  -5   2 -11   18.80   16.60
  -5  -2  11   58.79   17.10
  -6  -2 -11  274.67   38.60
   6   2 -11  300.07   25.00
   6  -2  11  282.87   38.90
   6   2  11  281.87   27.60
  -6  -2  11  310.37   40.00
  -6   2 -11  310.47   38.10
   6  -2 -11  313.87   29.40
   7  -2  11  163.38   21.90
   7  -2  11   62.09   32.10
  -7  -2 -11  129.09   31.60
   7  -2 -11  137.79   22.50
  -7   2 -11  136.59   35.30
   7   2  11  140.99   20.00
   0   3  11  295.27   17.80
   0  -3  11  291.17   19.00
   0   3 -11  308.87   19.50
   0  -3 -11  230.48   20.30
  -1  -3 -11  123.29   11.70
  -1   3  11  108.59    9.00
   1   3 -11   83.99   10.10
   1  -3  11  107.09    9.80
  -1   3 -11  102.29   12.30
  -1  -3  11  101.99   11.10
   1  -3 -11  104.99   11.80
   1   3  11  101.19    9.70
  -2  -3 -11  444.86   29.70
   2  -3  11  455.05   27.30
  -2   3  11  443.86   27.50
   2  -3 -11  507.55   28.90
   2   3  11  478.35   28.50
  -2  -3  11  442.36   30.60
  -2   3 -11  459.45   31.30
  -3  -3 -11  230.08   21.30
   3  -3  11  221.48   16.00
   3   3 -11  223.58   16.40
  -3   3  11  225.38   18.10
  -3  -3  11  192.78   20.90
  -3   3 -11  225.88   23.00
   3   3  11  234.38   17.80
   3  -3 -11  244.18   18.30
   4   3 -11   34.80    6.90
  -4   3  11   26.80   10.40
  -4  -3 -11   62.39   14.10
   4  -3  11   43.60    7.90
   4   3  11   60.19   10.80
  -4   3 -11   43.40   13.10
   4  -3 -11   51.89   10.10
  -4  -3  11   33.50   14.00
  -5   3  11   25.50   14.50
  -5  -3 -11  -15.50   15.20
   5  -3  11    1.90    6.60
   5   3 -11    4.30    7.10
  -5   3 -11  -13.60   15.70
   5   3  11   -2.50   15.70
   5  -3 -11    2.70    9.60
  -5  -3  11   30.50   15.90
   6  -3  11   37.50   11.30
  -6  -3 -11    6.60   21.20
   6   3 -11   26.80   10.40
   6  -3  11    7.90   22.50
  -6   3 -11   36.40   25.20
   6  -3 -11   39.20   13.70
   6   3  11   26.10   13.50
   7  -3  11   60.39   38.60
  -7  -3 -11  103.49   32.20
   7  -3  11   91.89   15.10
  -7  -3  11  116.39   32.60
   7   3  11    4.30   28.50
  -7   3 -11   69.69   31.70
   7  -3 -11   50.99   20.90
   7   3  11   68.89   18.50
   0   4 -11   37.50    7.00
   0  -4  11   32.00    6.40
   0  -4 -11   21.90    6.30
   0   4  11   33.80    5.10
  -1   4  11   22.10    4.60
   1  -4  11   27.90    5.20
  -1  -4 -11   35.20    7.10
   1   4 -11   24.40    5.50
  -1  -4  11   33.60    7.40
  -1   4 -11   23.90    7.70
   1   4  11   29.60    5.70
   1  -4 -11   27.30    6.30
  -2   4  11    5.20    4.50
   2   4 -11    4.90    5.00
   2  -4  11    3.20    4.30
  -2  -4 -11   -0.50    6.30
  -2  -4  11    6.50    8.40
   2   4  11   -2.60    4.60
  -2   4 -11    2.90    7.40
  -2  -4  11    4.20    7.80
   2  -4 -11   -6.00    4.80
   3   4 -11    6.10    5.40
   3  -4  11    3.80    4.80
  -3   4  11    1.80    6.60
  -3  -4 -11    3.60    8.60
  -3   4 -11   -0.20    9.60
  -3  -4  11   22.10    9.10
   3  -4 -11    1.60    6.50
   3   4  11    5.40    6.70
  -4  -4 -11   31.70   12.10
   4  -4  11   36.50    7.10
   4   4 -11   35.30    6.60
  -4   4  11   25.20   10.80
   4   4  11   49.10   10.20
  -4   4 -11   52.49   15.20
  -4  -4  11   53.09   14.80
   4  -4 -11   39.10   11.20
   5  -4  11   10.50    7.50
  -5  -4 -11   15.40   16.60
  -5   4  11   28.20   14.50
   5   4 -11   11.80    7.30
   5  -4 -11   25.20   12.10
   5   4  11    3.00   10.70
  -5   4 -11   13.80   16.10
  -5  -4  11   31.30   16.90
   6  -4  11   11.40    9.40
  -6  -4 -11  -19.10   21.10
   6  -4  11   -2.70   25.50
  -6   4 -11   23.10   26.60
   6  -4 -11   24.60   15.50
   6   4  11   -8.50   12.10
  -6  -4  11   12.90   23.30
   0   5  11   -4.60    3.50
   0  -5 -11    3.80    6.00
   0  -5  11   -0.30    5.00
   0   5 -11   -2.40    4.80
   1  -5  11   32.60    6.50
  -1   5  11   27.60    4.60
  -1  -5 -11   26.70    7.20
   1   5 -11   33.90    5.90
   1   5  11   30.50    6.50
   1  -5 -11   30.50    7.40
  -1   5 -11   16.10    8.30
  -1  -5  11   42.60    6.70
  -1  -5  11   31.90    7.80
   2   5 -11   95.69   12.30
  -2   5  11   97.19    9.80
   2  -5  11  109.59   10.20
  -2  -5 -11   96.89   12.60
   2   5  11  111.19   11.50
  -2  -5  11   85.79   10.80
  -2   5 -11   98.09   15.10
  -2  -5  11   73.89   11.90
   2  -5 -11  106.99   11.80
  -3   5  11  130.39   13.80
  -3  -5 -11  133.59   17.50
   3  -5  11  135.99   12.00
   3   5  11  150.78   15.90
  -3  -5  11  132.99   18.20
  -3   5 -11  150.48   22.10
   3  -5 -11  150.08   15.30
  -3  -5  11  141.89   18.60
  -4   5  11   60.29   11.50
   4  -5  11   57.89    8.50
   4   5 -11   53.89    8.10
  -4  -5 -11   83.29   15.10
  -4  -5  11   45.40   16.30
   4  -5 -11   54.89   12.20
  -4   5 -11   57.29   16.80
   4   5  11   75.79   12.50
   5  -5  11   -1.00   19.20
   5  -5  11   16.90    7.20
  -5  -5 -11   -1.70   13.10
   5   5 -11    5.50    6.40
   5  -5 -11   17.70   14.30
   5   5  11    9.40   10.20
  -5  -5  11   33.10   18.30
  -5   5 -11  -13.50   18.60
   6  -5  11   33.70   24.50
  -6  -5 -11   -0.80   22.70
   6  -5  11   18.30    9.00
  -6   5 -11   15.90   23.10
   6   5  11   -8.80   14.40
  -6  -5  11  -15.20   24.10
   6  -5 -11    6.60   15.90
   0  -6 -11   61.59   10.50
   0   6 -11   86.59   11.50
   0  -6  11  107.09   11.50
   0   6  11  101.79    8.70
   1  -6  11   47.30    8.30
  -1  -6 -11   33.60    7.80
  -1   6  11   47.30    6.50
  -1  -6  11   65.89    9.20
   1   6  11   42.60    7.60
  -1  -6  11   32.60    9.10
  -1   6 -11   39.80    8.30
   1  -6 -11   46.60    7.60
  -2  -6 -11  159.48   15.20
   2  -6  11  143.49   12.70
  -2   6  11  126.79   11.00
   2   6 -11  180.68   12.30
   2   6  11  158.48   14.70
  -2  -6  11  130.69   14.10
   2  -6 -11  145.89   14.40
  -2   6 -11  148.89   17.30
  -2  -6  11  126.89   16.50
  -3   6  11  280.97   19.50
   3   6 -11  245.48   18.90
   3  -6  11  290.57   19.10
  -3  -6 -11  259.37   22.80
   3   6  11  286.37   22.90
  -3  -6  11  271.17   25.40
  -3  -6  11  278.27   22.90
  -3   6 -11  305.37   28.20
   3  -6 -11  303.57   22.30
   4   6 -11    3.30    7.20
  -4  -6 -11    9.10   11.10
   4  -6  11   16.90    6.40
  -4   6  11   13.40   10.00
  -4  -6  11   24.00   14.50
  -4   6 -11   39.20   15.10
   4  -6 -11   22.30   10.60
   4   6  11   35.10   10.60
  -5  -6 -11   37.50   16.50
   5  -6  11   19.70    8.00
   5  -6  11    5.60   22.80
   5   6  11   43.90   14.20
  -5  -6  11   45.10   20.30
  -5   6 -11   58.39   21.10
   5  -6 -11   56.69   14.40
   6  -6  11   -9.40    8.20
  -6  -6 -11   26.80   21.40
   6  -6  11  -31.10   27.70
   6   6  11   19.50   15.30
   6  -6 -11   21.00   16.70
  -6   6 -11   16.30   25.70
  -6  -6  11   39.40   25.10
   0   7 -11   36.80    8.00
   0  -7  11   24.40    7.80
   0   7  11   33.30    5.60
   0  -7 -11   23.60    7.30
   1   7 -11   29.10    6.90
  -1   7  11   23.90    4.70
   1  -7  11   27.80    6.80
  -1  -7 -11   11.00    6.50
   1  -7 -11   24.80    6.10
   1   7  11   20.80    6.00
  -1  -7  11   29.00    8.70
  -1   7 -11   23.20    8.40
  -1  -7  11   27.30    6.40
   2   7 -11   36.20    6.20
  -2   7  11   34.40    5.50
   2  -7  11   31.30    7.10
  -2  -7 -11   26.20    8.00
   2  -7 -11   26.70    7.00
  -2   7 -11    5.10    8.90
   2   7  11   26.60    7.70
  -2  -7  11   17.20    7.20
  -2  -7  11   37.50   11.00
  -3  -7 -11  244.88   21.90
   3   7 -11  279.87   17.30
   3  -7  11  259.97   18.40
  -3  -7  11  239.58   27.40
   3  -7 -11  242.28   18.90
  -3   7 -11  206.48   25.20
   3  -7 -11  271.57   21.20
   3   7  11  283.97   21.80
   4   7 -11   85.89   12.50
   4  -7  11  106.59   12.60
  -4   7  11  137.89   17.70
  -4  -7 -11  119.59   18.30
   4  -7 -11  130.79   17.60
  -4  -7  11  138.89   22.10
  -4   7 -11  119.39   21.90
   4   7  11  134.19   16.90
  -5  -7 -11    6.90   14.90
   5  -7  11   -9.00    7.10
  -5   7 -11  -10.80   18.30
   5  -7 -11    4.80   11.80
  -5  -7  11   28.90   18.30
   5   7  11  -13.00   11.50
  -6  -7 -11   10.70   21.50
   6  -7  11    6.90   25.80
   6  -7 -11   28.90   18.60
  -6  -7  11   50.79   25.90
   6   7  11   46.50   17.40
  -6   7 -11   43.70   28.20
   0   8 -11  238.18   19.60
   0   8  11  254.47   16.20
   0  -8 -11  209.48   18.80
   0  -8  11  244.18   19.50
  -1  -8 -11  279.47   24.00
   1  -8  11  275.47   22.80
  -1   8  11  308.97   19.20
   1   8 -11  346.97   22.20
  -1   8 -11  267.97   24.70
  -1  -8  11  371.86   20.80
  -1  -8  11  322.37   25.20
   1  -8 -11  343.17   22.50
   1   8  11  314.57   21.20
   2  -8  11   51.09    8.60
  -2  -8 -11   61.39   10.90
  -2   8  11   55.09    7.50
   2   8 -11   54.29    7.90
   2  -8 -11   65.09   10.60
  -2   8 -11   60.19   12.60
   2   8  11   61.59   11.50
  -2  -8  11   72.59   14.30
  -2  -8  11   53.69    8.20
   3   8 -11  356.76   20.10
   3  -8  11  284.57   22.20
  -3  -8 -11  292.97   25.20
  -3   8  11  331.77   21.50
   3   8  11  353.86   25.70
   3  -8 -11  347.57   26.00
  -3  -8  11  309.67   30.80
  -3   8 -11  314.67   32.30
   4  -8  11   30.00    8.10
  -4  -8 -11    6.10   11.60
  -4  -8  11   47.30   28.00
   4   8  11   40.70   13.70
  -5  -8 -11   13.00   15.50
   5  -8  11  -32.40   23.30
   5  -8  11   16.90    8.40
   5   8  11   11.20   15.70
  -5   8 -11   19.50   23.10
  -5  -8  11   -7.20   18.80
   5  -8 -11    6.40   13.00
  -6  -8 -11   67.29   22.70
   6  -8  11    6.70   27.60
  -6  -8  11   90.99   29.30
  -6   8 -11   35.30   30.90
   6   8  11   48.90   19.30
   6  -8 -11   48.90   18.80
   0   9 -11  296.07   23.20
   0  -9 -11  260.27   23.60
   0   9  11  357.76   20.70
   0  -9  11  334.67   24.50
   1  -9  11   68.89   10.40
   1   9 -11   74.39   10.30
  -1  -9 -11   55.49   11.30
  -1   9  11   79.99    7.80
   1   9  11   68.59   10.30
  -1  -9  11   63.29   13.10
  -1   9 -11   86.29   13.10
  -1  -9  11   78.79   10.20
   1  -9 -11   82.29   11.00
  -2  -9 -11  626.34   36.00
   2   9 -11  540.45   32.30
  -2   9  11  574.64   31.70
   2  -9  11  547.75   34.70
  -2  -9  11  513.25   40.30
  -2  -9  11  534.75   33.00
  -2   9 -11  509.45   39.00
   2  -9 -11  565.44   35.30
   2   9  11  588.84   36.30
   3  -9  11   37.40   15.60
   3   9 -11   82.69   10.00
   3  -9  11   60.69    9.90
  -3   9  11   54.89    8.50
  -3  -9 -11   56.89   11.60
  -3   9 -11   54.69   15.30
   3   9  11   51.79   11.60
  -3  -9  11   69.79   17.90
   3  -9 -11   77.89   12.90
  -4  -9 -11   62.99   14.00
   4  -9  11   37.50   18.90
   4  -9  11   42.50   10.20
   4   9  11   54.79   16.10
  -4   9 -11   52.39   18.10
   4  -9 -11   64.29   14.50
  -4  -9  11   39.40   20.10
   5  -9  11   30.90   22.30
   5  -9  11   43.20   10.70
  -5  -9 -11   34.30   18.90
   5  -9 -11   33.30   16.80
  -5   9 -11   44.40   22.60
   5   9  11   59.39   18.60
  -5  -9  11   60.49   22.40
  -6  -9 -11   43.00   22.90
   6  -9  11   -6.10   28.30
  -6  -9  11   25.20   30.30
  -6   9 -11    4.30   29.20
   6   9  11   13.10   20.80
   6  -9 -11    9.60   20.60
   0  10  11   41.30    6.90
   0 -10  11   43.10   12.00
   0 -10 -11   28.90    9.50
   0  10 -11   26.50    8.80
  -1  10  11   73.69    8.00
  -1 -10 -11   57.69   11.60
   1 -10  11   69.39   12.50
   1  10 -11   71.29   10.50
   1  10  11   73.79   10.60
  -1 -10  11   71.79   10.70
   1 -10 -11   96.79   11.80
  -1  10 -11   77.39   12.70
  -1 -10  11   95.89   14.70
   2 -10  11   34.30    9.40
  -2 -10 -11   25.40    9.30
   2  10 -11   28.10    6.80
  -2  10  11   28.70    5.30
   2 -10 -11   33.30    8.40
   2  10  11   38.20    9.20
  -2 -10  11   24.80   13.00
  -2  10 -11   28.30   12.90
   3 -10  11  237.18   20.10
   3 -10  11  221.58   31.70
  -3  10  11  233.78   17.70
  -3 -10 -11  240.88   22.00
   3  10  11  256.47   24.40
  -3  10 -11  245.88   30.00
  -3 -10  11  233.58   31.60
   3 -10 -11  257.57   22.00
   4 -10  11   67.39   24.20
  -4 -10 -11   72.49   15.60
   4 -10  11   77.79   11.90
  -4  10 -11  101.49   22.30
  -4 -10  11   57.69   22.00
   4  10  11  101.39   17.90
   4 -10 -11   64.69   14.90
   5 -10  11   14.60   25.90
   5 -10 -11   47.70   17.40
  -5 -10  11   42.70   25.60
   5  10  11   41.80   16.20
  -5  10 -11   46.40   23.40
  -6 -10 -11   39.60   23.90
   6 -10  11   53.19   32.50
  -6 -10  11  -20.90   31.00
   6 -10 -11    7.30   19.10
   6  10  11   33.30   20.40
  -6  10 -11   38.50   34.30
   0 -11  11    9.30   10.70
   0  11 -11   14.40    8.80
   0 -11 -11    3.40    8.50
   0  11  11    7.50    5.90
   1 -11  11  115.89   15.60
  -1  11  11  105.39   10.30
   1 -11  11  123.89   16.80
  -1 -11 -11   90.29   13.90
   1  11 -11   93.39   13.90
  -1  11 -11  118.99   17.40
   1  11  11  113.59   14.10
  -1 -11  11  122.49   17.40
   1 -11 -11  129.99   13.80
  -2  11  11    7.20    4.50
  -2 -11 -11   13.70    8.70
   2 -11  11   21.30    9.20
   2 -11  11   21.80   13.70
   2  11  11   15.80    9.80
  -2 -11  11   -1.00   13.30
  -2  11 -11    0.00   12.00
   2 -11 -11   23.70    9.40
   3 -11  11   52.79   11.00
   3 -11  11   40.10   18.10
  -3 -11 -11   20.70   10.50
   3 -11 -11   41.50   11.60
  -3  11 -11   47.80   17.00
  -3 -11  11   31.30   18.50
   4 -11  11   58.39   12.50
  -4 -11 -11   71.29   15.80
   4 -11  11   75.69   21.30
   4 -11 -11   94.79   16.60
   4  11  11   85.29   17.20
  -4 -11  11  111.09   24.90
  -4  11 -11   83.59   21.90
   5 -11  11   22.10   27.80
   5  11  11   10.80   19.00
   5 -11 -11   13.50   15.30
  -5  11 -11    7.50   24.90
  -5 -11  11   10.20   26.30
   0 -12  11  192.58   20.60
   0  12 -11  202.08   19.10
   0 -12 -11  159.58   19.20
   0 -12  11  195.08   21.50
   0  12  11  174.28   15.50
   1 -12  11   18.80   12.60
   1  12 -11   26.20    9.40
  -1  12  11   30.10    5.90
  -1 -12 -11   26.30    9.30
   1 -12  11   10.50   11.30
   1 -12 -11   39.00    9.80
   1  12  11   33.60    9.70
  -1  12 -11   15.40   11.40
  -1 -12  11   20.80   13.70
  -1 -12  11   27.60    9.20
   2 -12  11    7.70   14.10
  -2  12  11   16.20    5.10
  -2 -12 -11   35.90    9.50
   2 -12  11   46.70   11.70
  -2  12 -11   43.50   13.80
   2  12  11    8.10   11.10
   2 -12 -11   22.20    8.50
  -2 -12  11   11.70   14.90
  -3 -12 -11   38.90   11.60
   3 -12  11   65.39   12.70
   3 -12  11   74.79   18.00
   3  12  11   53.49   14.30
  -3  12 -11   49.80   16.40
   3 -12 -11   52.49   13.40
  -3 -12  11   41.70   18.20
  -4 -12 -11   14.40   13.00
   4 -12  11   17.70   23.40
   4 -12  11   53.59   12.30
   4 -12 -11   43.80   14.70
  -4  12 -11    4.70   18.70
   4  12  11   61.59   16.40
  -4 -12  11   34.80   25.50
  -5 -12 -11   14.70   18.50
   5 -12  11  -23.50   28.70
  -5 -12  11   47.30   30.10
   5 -12 -11   26.40   18.80
  -5  12 -11   19.40   28.30
   5  12  11    7.10   20.30
   0 -13  11    8.60   11.10
   0 -13  11   22.40   14.40
   0  13 -11   17.40   10.30
   0  13  11   15.30    7.70
   0 -13 -11   11.70   10.40
   1 -13  11   27.10   12.60
  -1  13  11   16.40    6.20
   1 -13  11   37.30   13.20
  -1 -13 -11   16.20   10.90
  -1 -13  11   17.30   15.60
   1  13  11   19.00    9.30
  -1  13 -11   31.40   12.20
   1 -13 -11   30.70    9.40
  -2 -13 -11   64.89   11.80
   2 -13  11   32.50   15.90
  -2  13  11   45.10    9.10
   2 -13  11   39.20   12.40
   2 -13 -11   53.39   11.20
  -2  13 -11   37.00   17.20
   2  13  11   46.70   14.00
  -2 -13  11   33.70   20.70
   3 -13  11   34.50   12.30
  -3 -13 -11   -1.90    9.50
   3 -13  11   -7.20   26.60
   3 -13 -11    8.90   12.20
   3  13  11    8.00   13.40
  -3  13 -11   17.30   26.10
  -3 -13  11   -6.10   18.10
   4 -13  11   35.70   24.50
  -4 -13 -11   15.90   14.50
  -4  13 -11   10.10   24.70
   4  13  11   29.30   17.50
  -4 -13  11   18.90   22.50
   4 -13 -11   25.90   15.10
   5 -13  11   73.79   34.10
  -5 -13  11   -2.50   31.10
  -5  13 -11   72.59   32.20
   5 -13 -11   25.50   20.20
   5  13  11   48.70   23.20
   0 -14 -11  241.68   23.60
   0 -14  11  258.67   28.60
   0  14 -11  286.67   25.40
   0 -14  11  292.07   25.90
   0  14  11  318.17   22.50
   1 -14  11  207.18   27.00
   1 -14  11  245.68   26.00
  -1 -14 -11  170.58   21.70
  -1  14  11  204.28   16.10
   1  14  11  242.58   21.10
  -1  14 -11  175.88   25.60
   1 -14 -11  224.68   23.80
  -2 -14 -11   67.49   13.10
   2 -14  11   79.69   15.60
   2 -14  11   70.59   20.00
  -2 -14  11   94.29   21.40
   2  14  11   52.89   15.60
   2 -14 -11   91.59   13.40
  -2  14 -11   21.30   17.70
   3 -14  11   -5.70   20.60
  -3 -14 -11   23.00   11.90
   3 -14  11   14.10   14.00
   3 -14 -11   29.20   12.00
  -3  14 -11   -6.40   19.50
   3  14  11   45.60   16.60
  -3 -14  11   75.49   22.30
  -4 -14 -11    5.30   15.20
   4 -14  11   53.39   26.40
   4  14  11   29.50   19.50
  -4  14 -11    2.20   23.30
  -4 -14  11   58.99   25.70
   4 -14 -11   40.00   23.30
   0 -15  11  260.47   32.40
   0 -15 -11  193.98   24.50
   0  15  11  287.97   21.60
   1 -15  11   97.89   18.40
   1 -15  11   88.39   18.30
  -1  15  11   95.79   12.90
  -1 -15 -11   73.79   14.60
   1  15  11  104.99   15.10
  -1 -15  11   87.29   23.10
   1 -15 -11  105.59   14.00
  -2 -15 -11   18.20   10.80
   2 -15  11    7.50   14.60
   2 -15  11   43.50   18.70
  -2 -15  11  -15.30   18.70
  -2  15 -11   22.70   17.50
   2 -15 -11    5.90   11.70
   2  15  11    9.60   14.70
   3 -15  11   15.60   21.60
  -3 -15 -11  -22.20   11.60
   3 -15  11   29.50   16.10
  -3  15 -11  -12.40   19.60
  -3 -15  11   29.80   23.10
   3 -15 -11    6.80   14.20
   3  15  11    8.20   15.90
   4 -15  11   -7.80   25.40
   4  15  11   69.99   23.20
  -4 -15  11  -33.10   30.80
   4 -15 -11   37.00   18.00
   0  16  11   37.60   11.10
   0 -16  11   41.60   17.40
   0 -16 -11   10.30   12.60
  -1 -16 -11   33.40   13.20
   1 -16  11    7.10   16.80
   1 -16  11    4.50   16.70
  -1 -16  11   38.60   18.90
   1  16  11   24.90   12.60
   1 -16 -11   32.10   12.10
   2 -16  11    2.20   19.40
   2 -16  11    6.40   17.30
  -2 -16 -11   31.00   13.10
   2  16  11   17.80   16.10
  -2 -16  11   69.59   25.20
   2 -16 -11   -5.30   11.70
  -3 -16 -11    3.10   13.10
   3 -16  11   -7.20   23.60
   3  16  11   27.20   19.60
   3 -16 -11   13.90   15.70
  -3 -16  11   17.80   25.50
   4 -16  11  -23.30   26.80
  -4 -16  11   29.50   35.60
   4 -16 -11    9.10   18.50
   4  16  11   25.20   23.30
   0 -17  11   13.20   19.30
   0  17  11    9.80   11.40
   0 -17 -11   15.30   13.60
   1 -17  11   50.09   19.90
  -1 -17 -11   39.80   15.80
  -1 -17  11   -9.30   23.90
   1  17  11   60.69   15.40
   1 -17 -11   37.70   13.10
   2 -17  11    5.10   21.30
   2 -17  11   23.40   19.90
  -2 -17 -11   33.70   24.50
  -2 -17  11   27.40   26.80
   2 -17 -11   23.00   13.10
   2  17  11   25.70   17.30
   3 -17  11    8.70   25.90
   3 -17 -11   71.19   18.30
   3  17  11   59.59   22.80
  -3 -17  11   54.59   27.70
   0 -18 -11    7.10   16.10
   0 -18  11  -35.20   22.70
   1 -18  11  157.38   27.70
  -1 -18 -11  125.79   20.90
   1  18  11  202.18   25.50
  -1 -18  11  189.98   32.00
   1 -18 -11  200.88   25.60
   2 -18 -11   19.50   14.70
   2  18  11   21.10   19.70
  -2 -18  11   10.30   25.60
   0 -19  11   65.19   26.90
   0 -19 -11    1.30   18.20
   1 -19  11  -38.60   26.80
  -1 -19 -11   18.90   18.40
   1 -19 -11   21.10   15.90
   1  19  11   -3.30   17.70
  -1 -19  11  -18.60   26.50
   0   0 -12  987.40   54.39
   0   0  12  932.21   52.39
  -1   0  12  370.26   24.50
   1   0  12  388.86   23.40
  -1   0 -12  407.46   26.10
  -2   0 -12  949.40   55.29
  -2   0  12  932.41   52.99
   2   0 -12  862.31   52.69
   2   0  12 1000.70   51.89
   3   0 -12  575.84   33.40
   3   0  12  575.24   33.30
  -3   0 -12  537.45   38.50
  -3   0  12  518.95   35.20
  -4   0  12   29.00   12.00
   4   0  12   37.90    8.70
   4   0 -12   48.60    8.60
  -4   0 -12   37.10   14.70
  -5   0 -12   -7.40   15.00
   5   0 -12   -3.90    8.20
  -5   0  12   -9.90   15.00
   5   0  12    4.90    8.90
   6   0 -12    8.40   13.10
  -6   0  12   -2.80   21.90
   6   0  12   -7.50   10.40
  -6   0 -12   35.70   24.50
   0  -1  12   77.49    8.70
   0   1 -12   79.79   10.20
   0  -1 -12   56.59    9.20
   0   1  12   62.89    7.70
   1  -1  12  210.98   14.40
  -1   1  12  194.48   14.40
  -1  -1 -12  231.08   17.40
   1  -1 -12  156.38   16.30
  -1   1 -12  216.28   17.40
   1   1  12  214.88   14.40
  -1  -1  12  214.48   15.80
  -2   1  12   57.89    9.20
   2   1 -12   52.69    9.20
  -2  -1 -12   62.09   10.00
   2  -1  12   68.39    8.10
   2   1  12   68.29    8.20
  -2   1 -12   72.39   11.40
  -2  -1  12   68.69   10.40
   2  -1 -12   73.39   10.30
  -3   1  12  770.82   48.30
   3   1 -12  851.81   47.00
   3  -1  12  837.12   46.70
  -3  -1 -12  764.02   50.89
   3   1  12  900.61   47.50
  -3   1 -12  798.72   51.69
  -3  -1  12  743.93   49.40
   3  -1 -12  931.61   47.90
  -4  -1 -12   82.59   16.60
   4  -1  12   67.89    9.80
  -4   1  12   63.29   13.70
   4   1 -12   61.09    9.30
   4   1  12   59.59   10.60
  -4  -1  12   43.10   13.90
   4  -1 -12   67.19   10.00
  -4   1 -12   68.09   15.70
  -5  -1 -12  -18.80   14.80
  -5   1  12    0.10   14.50
   5   1 -12   11.80    8.50
   5  -1  12   11.90    8.80
  -5   1 -12    4.50   17.30
  -5  -1  12   22.20   16.10
   5  -1 -12   13.30    9.80
  -6   1  12   37.20   28.60
  -6  -1 -12   44.50   22.40
   6   1 -12    8.00   11.10
   6  -1  12   18.40   11.10
  -6  -1  12   17.30   22.90
   6  -1 -12   41.60   13.60
  -6   1 -12   27.90   21.30
   6   1  12   32.00   12.60
   0   2 -12   17.40    5.70
   0  -2  12    7.00    4.50
   0   2  12   -2.10    3.70
   0  -2 -12    5.00    5.80
  -1   2  12   70.29    8.30
   1   2 -12   48.80    8.50
  -1  -2 -12   79.59   10.20
   1  -2  12   61.09    8.20
  -1   2 -12   62.29   10.30
  -1  -2  12   60.79    9.70
   1  -2 -12   47.60    9.60
   1   2  12   81.99    8.40
   2  -2  12  262.47   17.80
  -2  -2 -12  253.97   20.10
  -2   2  12  247.08   18.80
  -2   2 -12  225.48   21.10
   2  -2 -12  286.07   19.00
   2   2  12  274.57   18.40
  -2  -2  12  258.17   20.40
  -3  -2 -12   55.39   12.40
   3   2 -12   90.29   10.80
  -3   2  12  100.49   13.20
   3  -2  12   83.49   10.30
   3   2  12   83.19   11.60
  -3  -2  12   73.19   12.30
  -3   2 -12   79.89   13.90
   3  -2 -12  100.09   10.90
  -4   2  12   -1.00   10.50
   4  -2  12   -1.70    6.10
   4   2 -12   -3.40    6.10
  -4  -2 -12    2.30   11.20
   4   2  12   -4.30    6.40
  -4   2 -12    0.10   14.00
   4  -2 -12    3.50    6.50
  -4  -2  12   16.40   13.00
   5  -2  12   -1.20    6.90
   5   2 -12    0.50    7.70
  -5   2  12    4.30   14.80
  -5  -2 -12    1.10   16.60
  -5  -2  12    2.80   16.50
   5   2  12    6.90    9.10
   5  -2 -12   11.60    9.70
  -5   2 -12  -13.70   17.80
  -6  -2 -12    7.90   21.40
   6  -2  12   39.00   10.70
   6  -2  12   52.09   26.30
   6   2 -12   47.50   11.70
   6  -2 -12   47.20   15.50
   6   2  12   45.80   14.00
  -6   2 -12   15.90   24.90
   0  -3  12   12.10    5.30
   0   3  12   15.10    3.80
   0  -3 -12   11.70    6.70
   0   3 -12   14.40    5.00
  -1  -3 -12   81.69   11.60
   1  -3  12   72.99    8.30
  -1   3  12   81.19    8.20
   1   3 -12   91.19   10.00
  -1   3 -12   78.19   11.20
  -1  -3  12   57.59    9.40
   1  -3 -12   44.20    9.00
   1   3  12   67.59    7.90
  -2   3  12   54.39    8.10
   2   3 -12   42.50    8.80
   2  -3  12   66.09    8.40
  -2  -3 -12   50.59    9.20
   2   3  12   54.89    7.90
  -2   3 -12   64.19   12.40
   2  -3 -12   71.89    9.80
  -2  -3  12   65.09   10.30
   3  -3  12  217.88   16.30
  -3   3  12  232.58   19.20
   3   3 -12  190.48   17.30
  -3  -3 -12  233.08   20.70
  -3  -3  12  212.78   21.10
   3   3  12  224.78   17.60
  -3   3 -12  224.78   24.60
   3  -3 -12  250.17   17.80
   4   3 -12   76.69    9.40
  -4  -3 -12   44.20   13.90
   4  -3  12   69.89    9.50
  -4   3  12   39.10   12.30
   4  -3 -12   57.69   11.10
  -4   3 -12   48.00   15.10
   4   3  12   75.49   11.60
  -4  -3  12   90.49   16.70
  -5   3  12    3.00   14.90
  -5  -3 -12   -0.50   16.70
   5   3 -12    0.60    7.40
   5  -3  12    6.60    7.10
   5   3  12    8.80   11.60
  -5  -3  12  -15.40   16.00
   5  -3 -12   21.90   10.50
  -5   3 -12   40.10   17.40
  -6  -3 -12  -11.00   21.50
   6  -3  12   10.80   10.60
   6  -3  12   38.90   24.40
  -6  -3  12  -51.19   21.70
   6   3  12    0.20   12.30
   6  -3 -12   -8.10   13.90
  -6   3 -12   38.90   26.10
   0   4 -12   79.19   10.70
   0  -4  12   78.09    9.80
   0  -4 -12   46.10    9.50
   0   4  12   74.09    7.50
   1   4 -12   51.89    7.60
   1  -4  12   40.70    7.10
  -1   4  12   43.70    6.50
  -1  -4 -12   51.29    8.30
  -1   4 -12   50.49    9.50
   1   4  12   48.10    7.20
  -1  -4  12   38.80    8.80
   1  -4 -12   44.20    8.60
   2   4 -12    4.20    5.70
  -2   4  12   21.10    5.70
   2  -4  12   10.80    5.40
  -2  -4 -12   11.60    7.00
  -2   4 -12   10.70    9.50
   2  -4 -12   10.00    6.20
  -2  -4  12   16.40    8.20
   2   4  12   20.40    6.40
   3  -4  12   41.90    7.70
  -3   4  12   45.30    9.50
  -3  -4 -12   34.30   10.70
   3   4 -12   26.20    7.50
   3   4  12   45.60    9.20
  -3   4 -12   30.30   13.10
  -3  -4  12   70.59   14.20
   3  -4 -12   52.49    9.20
  -4  -4 -12   66.79   14.80
  -4   4  12   66.79   12.80
   4  -4  12  101.09   11.20
   4   4 -12   81.19   11.30
   4   4  12   67.99   11.40
  -4   4 -12   75.69   17.10
  -4  -4  12   69.39   15.30
   4  -4 -12   83.29   12.80
  -5  -4 -12   12.60   14.80
   5   4 -12    9.80    7.30
  -5   4  12  -11.30   14.10
   5  -4  12   -7.40    7.30
  -5  -4  12  -20.00   17.10
   5   4  12    6.10   11.50
   5  -4 -12    7.70   14.20
  -5   4 -12    6.20   17.00
   6  -4  12   14.70   28.00
   6  -4  12   22.80   10.70
  -6  -4 -12   25.90   22.90
  -6  -4  12   -1.40   23.20
  -6   4 -12   17.40   27.20
   6   4  12   50.09   15.90
   6  -4 -12   17.10   16.00
   0  -5  12   10.80    6.60
   0   5  12   11.60    4.20
   0   5 -12   10.70    6.30
   0  -5 -12    6.80    7.00
  -1  -5 -12    4.60    5.60
   1  -5  12    9.30    5.70
  -1   5  12   12.10    4.10
   1   5 -12   15.80    4.90
   1   5  12   11.10    4.70
  -1  -5  12   -2.30    7.00
   1  -5 -12    7.00    5.30
  -1   5 -12    4.90    7.60
   2   5 -12   34.50    6.30
  -2   5  12   28.40    6.40
   2  -5  12   35.60    6.50
  -2  -5 -12   44.20    8.80
  -2  -5  12   42.70   10.80
   2  -5 -12   42.60    7.50
  -2   5 -12   45.70   11.70
   2   5  12   34.90    8.20
  -3  -5 -12   64.59   12.70
   3  -5  12   71.49    9.60
  -3   5  12   73.69    9.90
   3   5 -12   50.39    9.00
   3   5  12  112.89   13.00
  -3   5 -12   58.69   15.40
  -3  -5  12   62.39   15.20
   3  -5 -12   74.39   11.30
   4  -5  12    0.70    6.20
  -4  -5 -12   14.80   11.60
   4   5 -12    7.60    6.90
  -4   5  12   12.90   10.70
   4  -5 -12   27.90   10.60
  -4  -5  12  -11.20   14.50
  -4   5 -12   -3.50   13.10
   4   5  12   13.90    8.80
  -5  -5 -12   33.50   17.10
   5   5 -12    9.80    7.90
   5  -5  12    3.10    7.80
  -5   5 -12   12.30   19.00
   5  -5 -12   -3.70   12.20
   5   5  12    2.80   12.30
  -5  -5  12   10.70   18.10
   6  -5  12   51.79   13.00
  -6  -5 -12   86.69   25.80
   6  -5  12   23.50   27.80
   6   5  12   29.70   16.60
  -6  -5  12   48.90   27.20
   6  -5 -12   49.60   17.50
  -6   5 -12   55.59   28.60
   0   6 -12  818.22   48.20
   0   6  12  852.21   45.90
   0  -6  12  820.92   49.00
   1  -6  12   15.10    6.90
   1   6 -12    6.50    5.80
  -1  -6 -12    2.00    7.10
  -1   6  12    4.60    3.70
   1   6  12    1.50    5.10
  -1   6 -12   12.80    7.40
  -1  -6  12   15.70    8.50
   1  -6 -12   14.50    7.20
   2   6 -12  130.59   11.60
  -2   6  12  112.89   10.70
  -2  -6 -12  148.69   15.40
   2  -6  12  136.09   13.00
  -2  -6  12  131.99   16.60
   2  -6 -12  140.59   13.30
  -2   6 -12  118.89   16.80
  -2  -6  12  111.29   16.10
   2   6  12  129.89   14.20
   3  -6  12  464.25   28.90
  -3  -6 -12  451.05   33.40
  -3   6  12  451.05   29.30
   3   6 -12  434.66   28.30
   3   6  12  520.95   31.70
   3  -6 -12  500.25   31.60
  -3   6 -12  472.45   37.70
  -3  -6  12  449.36   36.30
   4   6 -12   14.30    7.20
   4  -6  12   14.00    6.40
  -4  -6 -12   14.40   12.10
  -4   6  12   -8.80   10.70
  -4  -6  12   34.10   16.70
  -4   6 -12    8.70   15.40
   4  -6 -12   23.70   10.20
   5  -6  12    7.60   22.70
  -5  -6 -12    1.10   16.60
   5  -6  12  -14.60    7.60
  -5  -6  12   15.00   20.20
  -5   6 -12   46.20   21.80
   5  -6 -12   -2.10   12.50
   5   6  12   -8.30   13.00
  -6  -6 -12   21.50   21.20
   6  -6  12   66.19   31.70
  -6   6 -12   42.10   24.60
  -6  -6  12   10.80   26.20
   6   6  12  -11.10   15.40
   6  -6 -12   11.70   14.30
   0  -7  12  164.18   14.90
   0   7 -12  145.29   15.00
   0   7  12  158.08   11.60
   0  -7 -12  105.39   15.50
   1   7 -12   10.80    6.30
   1  -7  12   12.50    8.10
  -1  -7 -12   13.10    8.00
  -1   7  12   15.70    4.30
   1   7  12   19.70    5.90
  -1   7 -12   19.50    9.00
  -1  -7  12   25.00   10.10
   1  -7 -12    5.20    6.80
   2  -7  12   -0.50    6.00
  -2   7  12    2.00    4.50
   2   7 -12    6.40    6.30
  -2  -7 -12    0.30    6.80
   2   7  12   17.60    7.90
  -2  -7  12    0.20    7.60
   2  -7 -12   -4.00    6.40
  -2  -7  12   -7.00   10.90
  -2   7 -12  -16.70   10.30
  -3   7  12  119.29   12.40
  -3  -7 -12  113.79   15.50
   3  -7  12  128.49   13.00
   3   7 -12  133.49   11.90
   3  -7 -12  113.59   16.20
   3   7  12  119.49   15.00
  -3   7 -12  107.69   19.50
  -3  -7  12  110.59   19.20
  -4  -7 -12   25.30   13.50
   4  -7  12   21.60    7.40
  -4   7  12    4.70   10.30
   4   7  12   34.50   12.50
  -4  -7  12    8.20   17.20
  -4   7 -12   38.60   19.60
  -5  -7 -12   43.70   18.50
   5  -7  12    5.70    8.40
   5  -7  12  -13.20   20.10
  -5   7 -12   14.40   19.70
   5  -7 -12    6.20   14.10
   5   7  12   13.00   14.80
  -5  -7  12   14.50   21.30
  -6  -7 -12   33.20   24.00
   6  -7  12    8.40   30.80
   6  -7 -12   16.50   17.40
   6   7  12   13.40   16.30
  -6   7 -12   36.20   29.50
  -6  -7  12   70.79   28.20
   0   8  12   28.50    6.00
   0  -8  12   31.10    8.50
   0   8 -12   10.50    8.00
   0  -8 -12   14.30    8.30
   1  -8  12  276.77   22.30
   1   8 -12  263.37   20.30
  -1   8  12  284.07   17.60
  -1  -8 -12  229.48   21.70
  -1  -8  12  310.97   25.60
   1  -8 -12  289.87   21.50
  -1   8 -12  273.07   23.90
   1   8  12  300.37   19.70
  -2  -8 -12  317.57   24.40
   2   8 -12  316.97   21.00
   2  -8  12  278.97   22.20
  -2   8  12  303.37   19.30
   2  -8 -12  336.27   23.50
  -2  -8  12  271.47   21.70
  -2  -8  12  272.37   26.30
  -2   8 -12  331.47   28.20
   2   8  12  334.87   23.60
   3  -8  12  123.49   14.40
  -3   8  12  148.09   13.70
  -3  -8 -12  128.99   16.70
[truncated: 150,234 more chars]
