# Supplementary material for: Crystal structure and DFT study of (E)-N-[2-(1H-indol-3-yl)eth­yl]-1-(anthracen-9-yl)methanimine
Source: Acta Crystallogr E Crystallogr Commun. 2017 Aug 11;73(Pt 9):1329–32. doi: 10.1107/S2056989017011483 (PMC5588573; doi:10.1107/S2056989017011483)
Supplement: Supplementary file 2 [file e-73-01329-Isup2.hkl]

data_I                                                                          
_shelx_title ' 3jula_0m_a.res in P2(1)2(1)2(1)'                                 
_shelx_refln_list_code          4                                               
_shelx_F_calc_maximum      136.42                                               
_exptl_crystal_F_000       736.00                                               
_reflns_d_resolution_high  0.8393                                               
                                                                                
loop_                                                                           
 _space_group_symop_operation_xyz                                               
 'x, y, z'                                                                      
 '-x+1/2, -y, z+1/2'                                                            
 '-x, y+1/2, -z+1/2'                                                            
 'x+1/2, -y+1/2, -z'                                                            
                                                                                
_cell_length_a     6.0044                                                       
_cell_length_b    16.4721                                                       
_cell_length_c    17.8957                                                       
_cell_angle_alpha  90.000                                                       
_cell_angle_beta   90.000                                                       
_cell_angle_gamma  90.000                                                       
                                                                                
_shelx_F_squared_multiplier     1.000                                           
                                                                                
loop_                                                                           
 _refln_index_h                                                                 
 _refln_index_k                                                                 
 _refln_index_l                                                                 
 _refln_F_squared_calc                                                          
 _refln_F_squared_meas                                                          
 _refln_F_squared_sigma                                                         
 _refln_observed_status                                                         
   2   0   0       3635.58       3498.72        81.65 o                         
   4   0   0        641.34        621.76        19.33 o                         
   6   0   0        144.51        131.05        14.38 o                         
   1   1   0        238.59        226.88         4.51 o                         
   2   1   0        713.47        649.21        11.55 o                         
   3   1   0         50.73         63.79         3.61 o                         
   4   1   0          0.78         -1.76         3.59 o                         
   5   1   0          9.28          8.40         5.55 o                         
   6   1   0         58.72         54.87        13.42 o                         
   7   1   0          4.18         12.20        12.22 o                         
   0   2   0      18610.44      14258.85       879.95 o                         
   1   2   0       1048.19       1039.50        19.51 o                         
   2   2   0        820.02        795.55        13.23 o                         
   3   2   0        138.90        141.54         6.12 o                         
   4   2   0          8.21          6.86         4.26 o                         
   5   2   0          0.06          3.18         5.49 o                         
   6   2   0        118.71        120.91        10.85 o                         
   7   2   0          0.36         12.77        15.00 o                         
   1   3   0        124.32        125.72         3.42 o                         
   2   3   0        152.37        135.06         4.27 o                         
   3   3   0        553.22        554.81        12.75 o                         
   4   3   0          5.52          7.04         4.22 o                         
   5   3   0          5.73          3.10         7.24 o                         
   6   3   0        131.52        127.80        11.05 o                         
   7   3   0         31.03         16.73        18.62 o                         
   0   4   0      12629.02      11388.01       289.58 o                         
   1   4   0        253.34        241.02         5.64 o                         
   2   4   0        307.46        280.67         6.57 o                         
   3   4   0        735.88        788.93        17.64 o                         
   4   4   0         11.22         25.96         4.41 o                         
   5   4   0         59.82         52.08         6.36 o                         
   6   4   0         90.19         82.83        14.43 o                         
   7   4   0          3.27         40.52        15.70 o                         
   1   5   0       1502.58       1421.42        27.13 o                         
   2   5   0        204.64        201.64         6.99 o                         
   3   5   0        417.56        415.40        11.97 o                         
   4   5   0        541.12        497.77        13.21 o                         
   5   5   0        306.69        300.36        16.03 o                         
   6   5   0        131.74        132.57        16.99 o                         
   0   6   0        908.84        959.75        26.70 o                         
   1   6   0        739.10        757.27        15.55 o                         
   2   6   0          1.16         -0.44         2.32 o                         
   3   6   0        598.48        643.65        24.17 o                         
   4   6   0          6.47          5.19         3.47 o                         
   5   6   0        538.74        569.21        21.03 o                         
   6   6   0         58.59         73.89        13.71 o                         
   1   7   0       1891.90       1968.67        35.19 o                         
   2   7   0        110.47        111.16         8.04 o                         
   3   7   0       1424.87       1354.98        38.49 o                         
   4   7   0         98.97         92.73         7.15 o                         
   5   7   0        346.01        327.99        22.92 o                         
   6   7   0       1017.66       1073.86        39.49 o                         
   0   8   0        258.10        321.37        11.85 o                         
   1   8   0        245.53        276.38         7.52 o                         
   2   8   0        120.01        106.86         5.06 o                         
   3   8   0       1075.13       1042.28        30.99 o                         
   4   8   0        819.96        758.06        22.41 o                         
   5   8   0         27.21         43.94        14.56 o                         
   6   8   0          0.09          7.94        17.00 o                         
   1   9   0        960.37       1034.42        21.91 o                         
   2   9   0         61.06         63.68         3.41 o                         
   3   9   0       1162.80       1228.97        44.87 o                         
   4   9   0         16.39          8.32         5.48 o                         
   5   9   0          0.09          4.15        11.35 o                         
   6   9   0        418.01        436.57        32.82 o                         
   0  10   0        266.12        265.74        10.78 o                         
   1  10   0        104.04        106.14         5.41 o                         
   2  10   0         90.92        111.67         4.88 o                         
   3  10   0         74.65         78.87         7.50 o                         
   4  10   0       1190.77       1202.40        33.73 o                         
   5  10   0         73.80         52.45        23.77 o                         
   6  10   0          4.81         15.15        21.35 o                         
   1  11   0          4.50          1.26         3.46 o                         
   2  11   0        222.58        231.29         7.68 o                         
   3  11   0        259.30        253.16        21.01 o                         
   4  11   0        357.90        334.14        19.28 o                         
   5  11   0         87.04        124.56        23.49 o                         
   0  12   0        208.68        194.42        11.42 o                         
   1  12   0        242.14        246.28         9.02 o                         
   2  12   0         10.53          6.48         3.97 o                         
   3  12   0         75.55         95.50        34.32 o                         
   4  12   0        213.78        213.06        26.40 o                         
   5  12   0         28.07         11.70        34.09 o                         
   1  13   0        601.21        596.50        15.78 o                         
   2  13   0          1.23         -2.25         3.28 o                         
   3  13   0          0.33         -5.57        15.59 o                         
   4  13   0         23.98         33.12        20.40 o                         
   5  13   0          0.05         11.36        22.71 o                         
   0  14   0        128.26        139.59        14.17 o                         
   1  14   0          0.22          3.41         4.82 o                         
   2  14   0        121.10        140.16        10.52 o                         
   3  14   0         46.86         32.16        17.31 o                         
   4  14   0         17.27          5.15        21.63 o                         
   5  14   0         33.25         35.23        24.92 o                         
   1  15   0         27.17         17.95         9.72 o                         
   2  15   0        110.45        116.55        11.58 o                         
   3  15   0          0.32        -23.49        23.49 o                         
   4  15   0          3.26          9.33        22.06 o                         
   0  16   0         36.82         48.34        10.75 o                         
   1  16   0         82.25         82.89         8.72 o                         
   2  16   0         89.78        141.29        17.41 o                         
   3  16   0        276.82        338.36        32.52 o                         
   4  16   0         75.93         84.69        38.89 o                         
   1  17   0        153.70        136.44        20.42 o                         
   2  17   0         77.27         82.34        21.03 o                         
   3  17   0        121.39        117.75        24.54 o                         
   0  18   0         25.16         29.29        12.16 o                         
   1  18   0         15.19         12.74        13.46 o                         
   2  18   0          0.43         10.87        20.21 o                         
   1  19   0          0.39          6.26        16.27 o                         
   1   0   1         91.75         79.53         2.16 o                         
   2   0   1        485.12        457.61         9.13 o                         
   3   0   1        478.93        543.39        11.53 o                         
   4   0   1        680.03        659.88        18.34 o                         
   5   0   1         39.11         39.33         6.00 o                         
   6   0   1        419.24        457.12        17.31 o                         
   7   0   1         38.14         25.73        11.83 o                         
  -7   1   1        117.89        119.35        12.32 o                         
  -6   1   1        179.37        194.10        13.66 o                         
  -5   1   1        270.12        270.90        11.25 o                         
  -4   1   1        543.37        526.92        14.20 o                         
  -3   1   1        822.79        856.41        17.00 o                         
  -2   1   1        208.83        199.22         4.83 o                         
  -1   1   1        808.17        777.15        13.26 o                         
   1   1   1        811.48        775.27        14.02 o                         
   2   1   1        209.66        191.61         4.79 o                         
   3   1   1        821.84        838.54        17.15 o                         
   4   1   1        541.32        514.09        13.42 o                         
   5   1   1        270.24        260.75        11.04 o                         
   6   1   1        179.28        171.66        12.15 o                         
   7   1   1        118.20         99.51        13.17 o                         
  -7   2   1         17.14         15.57        15.00 o                         
  -6   2   1         82.16         77.21         8.87 o                         
  -5   2   1         99.01         96.06        10.26 o                         
  -4   2   1         22.32         20.18         4.30 o                         
  -3   2   1        513.57        576.93        11.82 o                         
  -2   2   1        517.67        506.61         9.34 o                         
  -1   2   1        181.43        163.49         3.77 o                         
   0   2   1        124.92        113.11         3.35 o                         
   1   2   1        182.27        164.06         4.61 o                         
   2   2   1        517.53        502.86        11.90 o                         
   3   2   1        514.36        572.13        11.32 o                         
   4   2   1         21.85         24.99         4.21 o                         
   5   2   1         98.36         92.37         8.32 o                         
   6   2   1         82.31         86.86         9.93 o                         
   7   2   1         17.27         31.16        14.96 o                         
  -7   3   1         17.83          8.66        23.48 o                         
  -6   3   1        202.99        201.26        13.16 o                         
  -5   3   1        352.14        323.44        12.29 o                         
  -4   3   1        193.50        198.02         8.12 o                         
  -3   3   1        418.18        423.98         9.79 o                         
  -2   3   1        585.37        610.64        10.87 o                         
  -1   3   1       1472.96       1327.42        23.31 o                         
   0   3   1        448.69        415.49         7.47 o                         
   1   3   1       1474.18       1307.42        29.04 o                         
   2   3   1        585.10        606.14        12.14 o                         
   3   3   1        417.44        445.25        15.05 o                         
   4   3   1        192.70        188.96         8.67 o                         
   5   3   1        351.10        342.58        13.69 o                         
   6   3   1        202.29        225.34        13.57 o                         
   7   3   1         17.78         30.32        25.25 o                         
  -6   4   1         28.38         25.04         9.62 o                         
  -5   4   1         13.60         22.07         5.67 o                         
  -4   4   1          3.91          5.77         3.77 o                         
  -3   4   1        302.97        323.14         9.02 o                         
  -2   4   1        483.92        478.53         9.46 o                         
  -1   4   1       1556.63       1522.44        28.65 o                         
   0   4   1        927.09        852.19        15.44 o                         
   1   4   1       1556.93       1519.50        28.62 o                         
   2   4   1        484.42        486.26        10.46 o                         
   3   4   1        303.42        336.28        10.31 o                         
   4   4   1          3.82          8.43         3.87 o                         
   5   4   1         13.49         21.36         8.44 o                         
   6   4   1         28.28         53.46         8.95 o                         
  -6   5   1        127.84        107.93        14.46 o                         
  -5   5   1        155.48        138.12         8.58 o                         
  -4   5   1         32.58         26.37         6.39 o                         
  -3   5   1       1033.58       1036.80        22.37 o                         
  -2   5   1        367.25        350.77         7.90 o                         
  -1   5   1        232.45        223.76         6.28 o                         
   0   5   1        887.92        868.44        15.99 o                         
   1   5   1        232.17        229.72         5.99 o                         
   2   5   1        367.51        345.43         8.30 o                         
   3   5   1       1031.40       1049.64        23.98 o                         
   4   5   1         32.43         33.36         7.95 o                         
   5   5   1        155.41        173.04         9.29 o                         
   6   5   1        127.84        119.20        15.43 o                         
  -6   6   1         39.52         38.04        15.68 o                         
  -5   6   1        164.41        167.93        11.49 o                         
  -4   6   1         27.00         24.24         3.27 o                         
  -3   6   1         99.70        102.46         4.30 o                         
  -2   6   1         88.70        103.66         5.31 o                         
  -1   6   1        115.40        123.95         5.41 o                         
   0   6   1       1200.51       1243.83        22.58 o                         
   1   6   1        116.00        117.69         3.88 o                         
   2   6   1         87.97         92.73         4.43 o                         
   3   6   1         99.74         98.02         7.14 o                         
   4   6   1         27.11         24.60         4.78 o                         
   5   6   1        164.77        186.54         9.62 o                         
   6   6   1         39.09         41.47        13.36 o                         
  -6   7   1         36.77         30.56        13.13 o                         
  -5   7   1         72.84         66.19         6.41 o                         
  -4   7   1        224.24        246.80        10.56 o                         
  -3   7   1         56.47         54.30         3.45 o                         
  -2   7   1        756.99        830.91        20.90 o                         
  -1   7   1        216.12        215.72         6.00 o                         
   0   7   1       1618.87       1706.85        30.63 o                         
   1   7   1        216.34        220.57         5.98 o                         
   2   7   1        758.76        799.13        23.55 o                         
   3   7   1         55.87         57.10         5.56 o                         
   4   7   1        224.08        253.49        13.30 o                         
   5   7   1         72.30         70.98        10.79 o                         
   6   7   1         36.66         43.08        14.11 o                         
  -6   8   1        284.33        302.30        33.87 o                         
  -5   8   1         12.33          1.66         8.91 o                         
  -4   8   1       1225.53       1211.46        31.96 o                         
  -3   8   1        187.20        196.38         7.75 o                         
  -2   8   1        755.15        823.32        29.07 o                         
  -1   8   1       3245.10       3534.94        66.36 o                         
   0   8   1          8.28          7.86         2.47 o                         
   1   8   1       3248.95       3639.89        66.05 o                         
   2   8   1        755.81        815.57        32.56 o                         
   3   8   1        187.53        165.10        11.89 o                         
   4   8   1       1224.03       1179.38        40.05 o                         
   5   8   1         12.42         11.40        10.05 o                         
   6   8   1        284.30        324.21        22.39 o                         
  -6   9   1         45.04        121.07        28.38 o                         
  -5   9   1          5.26        -10.02        13.82 o                         
  -4   9   1        379.58        350.61        21.84 o                         
  -3   9   1        299.74        324.33        17.52 o                         
  -2   9   1          3.52          2.27         3.06 o                         
  -1   9   1        430.58        441.67        10.69 o                         
   0   9   1        944.75       1121.03        21.44 o                         
   1   9   1        431.96        435.24        12.27 o                         
   2   9   1          3.56          1.07         2.10 o                         
   3   9   1        299.38        351.50        31.08 o                         
   4   9   1        380.81        349.10        32.15 o                         
   5   9   1          5.31          2.41        10.55 o                         
   6   9   1         45.14         55.78        19.65 o                         
  -6  10   1         57.48         59.13        38.73 o                         
  -5  10   1        171.76        162.14        27.00 o                         
  -4  10   1        138.84        134.81         9.69 o                         
  -3  10   1        352.71        342.90        18.28 o                         
  -2  10   1        391.00        398.77        10.72 o                         
  -1  10   1         12.37         17.51         3.31 o                         
   0  10   1        612.01        614.54        13.56 o                         
   1  10   1         12.39         19.08         2.90 o                         
   2  10   1        390.95        397.49        11.97 o                         
   3  10   1        352.99        373.22        17.30 o                         
   4  10   1        138.33        135.97        22.44 o                         
   5  10   1        171.57        166.85        17.07 o                         
   6  10   1         57.25         58.91        20.55 o                         
  -5  11   1         38.16         28.54        22.95 o                         
  -4  11   1        123.27        116.89        12.71 o                         
  -3  11   1        214.69        196.88        13.55 o                         
  -2  11   1         69.99         64.55         4.01 o                         
  -1  11   1        182.18        197.00         8.61 o                         
   0  11   1         60.13         69.70         4.92 o                         
   1  11   1        181.93        191.06         9.22 o                         
   2  11   1         70.04         76.82         5.49 o                         
   3  11   1        214.10        188.61        13.59 o                         
   4  11   1        122.85        120.06        12.08 o                         
   5  11   1         38.13         27.86        17.35 o                         
  -5  12   1         17.51         -6.44        21.67 o                         
  -4  12   1        224.64        224.19        25.43 o                         
  -3  12   1        127.77        115.90        11.64 o                         
  -2  12   1        300.56        323.01        11.77 o                         
  -1  12   1        175.40        189.32         9.15 o                         
   0  12   1         37.69         28.59         5.01 o                         
   1  12   1        175.92        190.09         9.88 o                         
   2  12   1        300.35        314.51        11.44 o                         
   3  12   1        128.29        134.20        13.50 o                         
   4  12   1        225.05        238.32        27.85 o                         
   5  12   1         17.56         11.43        17.63 o                         
  -5  13   1         30.00         58.39        25.65 o                         
  -4  13   1         15.72         42.46        20.19 o                         
  -3  13   1          0.43          6.17         7.88 o                         
  -2  13   1         90.11         90.74         6.67 o                         
  -1  13   1        258.31        259.14        10.61 o                         
   0  13   1          8.41          3.82         7.76 o                         
   1  13   1        258.23        261.85        11.64 o                         
   2  13   1         90.09         82.76         6.12 o                         
   3  13   1          0.44        -15.96        20.79 o                         
   4  13   1         16.00         19.35        22.63 o                         
   5  13   1         30.34          8.40        28.35 o                         
  -5  14   1         45.08         35.27        26.40 o                         
  -4  14   1         15.57         11.25        20.45 o                         
  -3  14   1         21.87         -7.80        16.13 o                         
  -2  14   1        142.78        147.09         8.64 o                         
  -1  14   1        875.11        864.67        24.86 o                         
   0  14   1         96.51        102.58         8.44 o                         
   1  14   1        873.87        864.40        24.14 o                         
   2  14   1        142.43        149.85        13.42 o                         
   3  14   1         21.87         -3.38        15.08 o                         
   4  14   1         15.59         34.96        20.78 o                         
   5  14   1         45.09         39.36        20.32 o                         
  -4  15   1         29.85         10.47        25.12 o                         
  -3  15   1         99.74        116.59        28.87 o                         
  -2  15   1        965.95       1019.63        28.47 o                         
  -1  15   1        276.27        299.97        25.66 o                         
   0  15   1         10.93         20.70         6.46 o                         
   1  15   1        277.10        282.66        13.89 o                         
   2  15   1        966.52       1023.07        38.92 o                         
   3  15   1         99.33         85.77        26.91 o                         
   4  15   1         29.61         38.78        23.82 o                         
  -4  16   1          3.59          6.56        29.44 o                         
  -3  16   1        103.97        109.89        34.73 o                         
  -2  16   1        319.96        378.17        41.63 o                         
  -1  16   1        860.97        785.54        25.11 o                         
   0  16   1          1.46          6.92         6.67 o                         
   1  16   1        862.44        848.02        27.29 o                         
   2  16   1        320.55        329.46        47.38 o                         
   3  16   1        104.05        159.32        29.84 o                         
   4  16   1          3.56        -19.09        19.09 o                         
  -3  17   1         88.69         74.88        22.19 o                         
  -2  17   1        380.63        371.52        32.60 o                         
  -1  17   1         18.67         29.65         7.89 o                         
   0  17   1         58.05         72.50         8.79 o                         
   1  17   1         18.70         19.77        12.17 o                         
   2  17   1        381.63        390.24        56.50 o                         
   3  17   1         89.22        100.07        24.86 o                         
  -2  18   1        117.10         83.41        22.19 o                         
  -1  18   1         30.23         44.92        12.10 o                         
   0  18   1         61.18         72.89         8.79 o                         
   1  18   1         30.11         52.22        16.95 o                         
   2  18   1        116.51        110.12        30.49 o                         
  -1  19   1         25.34         47.64        18.02 o                         
   0  19   1         20.51         32.05        17.15 o                         
   1  19   1         25.39         58.90        22.03 o                         
   0   0   2         17.95          0.64         3.51 o                         
   1   0   2       1312.47       1222.12        21.52 o                         
   2   0   2       1324.68       1295.44        22.46 o                         
   3   0   2       2919.06       3028.67        48.87 o                         
   4   0   2        619.55        581.24        16.89 o                         
   5   0   2        225.24        224.96        11.62 o                         
   6   0   2         11.94         17.32         8.07 o                         
   7   0   2         35.44         51.57        14.04 o                         
  -7   1   2         69.77         72.95        13.36 o                         
  -6   1   2         23.72         32.23         7.56 o                         
  -5   1   2        159.65        173.17         9.72 o                         
  -4   1   2        394.40        399.32        12.17 o                         
  -3   1   2        972.47        997.98        17.81 o                         
  -2   1   2        773.39        750.62        13.78 o                         
  -1   1   2      15039.60      13596.19       229.65 o                         
   0   1   2         70.87         73.30         8.82 o                         
   1   1   2      15036.20      13537.67       229.65 o                         
   2   1   2        771.82        758.70        13.88 o                         
   3   1   2        973.85        998.73        18.98 o                         
   4   1   2        394.65        375.46        12.08 o                         
   5   1   2        158.63        150.86         9.41 o                         
   6   1   2         24.00         37.89         9.31 o                         
   7   1   2         69.69         88.00        14.17 o                         
  -7   2   2          8.78          4.68        12.51 o                         
  -6   2   2          3.54         10.01         7.28 o                         
  -5   2   2          6.76         -1.50         5.65 o                         
  -4   2   2        149.03        145.00         8.17 o                         
  -3   2   2       1932.59       2010.81        36.76 o                         
  -2   2   2        980.38       1006.42        16.95 o                         
  -1   2   2      17323.39      15068.18       269.51 o                         
   0   2   2        185.12        167.68         3.99 o                         
   1   2   2      17318.65      15002.31       254.12 o                         
   2   2   2        978.77       1000.67        17.92 o                         
   3   2   2       1932.76       2050.40        48.71 o                         
   4   2   2        148.87        143.83         8.89 o                         
   5   2   2          6.64          1.03         8.35 o                         
   6   2   2          3.57          1.52         8.55 o                         
   7   2   2          8.80         21.60        17.44 o                         
  -7   3   2         69.24         58.10        18.01 o                         
  -6   3   2         36.17         39.97         7.37 o                         
  -5   3   2        411.95        404.44        14.65 o                         
  -4   3   2        285.67        289.41         9.28 o                         
  -3   3   2        116.27        105.23         4.58 o                         
  -2   3   2        196.74        187.81         4.59 o                         
  -1   3   2         75.64         58.65         3.10 o                         
   0   3   2        163.82        157.67         3.43 o                         
   1   3   2         75.66         53.56         2.35 o                         
   2   3   2        197.40        192.08         5.33 o                         
   3   3   2        116.49        112.38         9.41 o                         
   4   3   2        284.05        274.47        10.05 o                         
   5   3   2        409.99        423.90        14.26 o                         
   6   3   2         36.41         40.07         9.24 o                         
   7   3   2         69.43         46.03        15.38 o                         
  -6   4   2         77.11         76.11         9.26 o                         
  -5   4   2        153.33        154.69         9.40 o                         
  -4   4   2         77.59         84.56         5.15 o                         
  -3   4   2        190.27        197.70         6.03 o                         
  -2   4   2        128.15        123.18         4.10 o                         
  -1   4   2        419.93        435.15         8.68 o                         
   0   4   2        829.60        782.91        13.57 o                         
   1   4   2        420.61        437.49        10.12 o                         
   2   4   2        128.66        127.97         5.40 o                         
   3   4   2        189.48        199.50        10.53 o                         
   4   4   2         77.81         89.29         6.85 o                         
   5   4   2        152.98        162.85         9.14 o                         
   6   4   2         77.24         72.82         9.84 o                         
  -6   5   2         38.43         33.22         9.88 o                         
  -5   5   2        314.68        324.83        16.62 o                         
  -4   5   2        129.87        122.30         6.27 o                         
  -3   5   2          8.32         12.95         2.33 o                         
  -2   5   2        921.87        972.34        20.61 o                         
  -1   5   2        146.05        140.64         4.40 o                         
   0   5   2         15.95         12.76         1.52 o                         
   1   5   2        146.40        149.43         5.98 o                         
   2   5   2        922.48        914.21        24.88 o                         
   3   5   2          8.29          7.65         3.64 o                         
   4   5   2        129.52        124.33         6.11 o                         
   5   5   2        314.42        319.17        12.16 o                         
   6   5   2         38.89         50.35        14.18 o                         
  -6   6   2        101.94        121.87        14.07 o                         
  -5   6   2        299.69        329.21        15.57 o                         
  -4   6   2        112.04        110.85         5.57 o                         
  -3   6   2          6.04          8.71         2.25 o                         
  -2   6   2        132.98        141.44         7.68 o                         
  -1   6   2        438.12        449.39        11.00 o                         
   0   6   2         30.83         35.38         2.50 o                         
   1   6   2        439.65        461.39        10.83 o                         
   2   6   2        132.01        134.84         8.84 o                         
   3   6   2          6.04          9.35         3.93 o                         
   4   6   2        112.96        105.95        11.74 o                         
   5   6   2        300.77        309.81        14.90 o                         
   6   6   2        101.70        111.25        16.95 o                         
  -6   7   2        197.26        202.81        16.61 o                         
  -5   7   2       1176.95       1153.78        31.88 o                         
  -4   7   2         67.61         62.12         4.35 o                         
  -3   7   2        322.66        343.45         8.85 o                         
  -2   7   2        609.55        600.99        19.74 o                         
  -1   7   2         42.45         39.71         2.80 o                         
   0   7   2         28.50         37.15         2.86 o                         
   1   7   2         42.67         38.35         3.04 o                         
   2   7   2        608.98        591.68        21.70 o                         
   3   7   2        321.59        313.91        15.64 o                         
   4   7   2         68.16         57.73         7.99 o                         
   5   7   2       1176.24       1141.62        38.83 o                         
   6   7   2        197.00        189.17        17.56 o                         
  -6   8   2        114.30        130.54        18.37 o                         
  -5   8   2        333.68        342.65        18.12 o                         
  -4   8   2        510.10        532.52        13.39 o                         
  -3   8   2        215.94        221.98         8.72 o                         
  -2   8   2        281.34        323.77        16.29 o                         
  -1   8   2        200.76        196.35         6.53 o                         
   0   8   2        135.83        125.01         5.03 o                         
   1   8   2        201.50        206.61         5.56 o                         
   2   8   2        281.52        324.14        14.98 o                         
   3   8   2        216.25        215.60        17.35 o                         
   4   8   2        509.71        513.62        27.06 o                         
   5   8   2        333.88        332.24        27.09 o                         
   6   8   2        114.30        116.75        15.68 o                         
  -6   9   2        207.54        228.70        30.78 o                         
  -5   9   2        293.10        296.43        22.90 o                         
  -4   9   2       1316.08       1254.45        40.19 o                         
  -3   9   2        112.98         96.42         7.56 o                         
  -2   9   2         33.11         27.08         4.37 o                         
  -1   9   2        120.18        117.24         6.39 o                         
   0   9   2         66.58         63.26         3.84 o                         
   1   9   2        120.49        123.95         4.97 o                         
   2   9   2         33.11         32.99         7.23 o                         
   3   9   2        112.06         88.20        11.98 o                         
   4   9   2       1319.06       1271.19        48.30 o                         
   5   9   2        292.90        275.78        26.39 o                         
   6   9   2        207.05        224.57        23.87 o                         
  -6  10   2        197.14        218.41        32.36 o                         
  -5  10   2         35.19         39.82        13.85 o                         
  -4  10   2        488.81        478.23        26.31 o                         
  -3  10   2         35.29         33.43         9.68 o                         
  -2  10   2         20.13         20.75         3.16 o                         
  -1  10   2        306.93        315.78         9.69 o                         
   0  10   2        153.54        152.06         6.09 o                         
   1  10   2        307.45        329.55         8.56 o                         
   2  10   2         20.00         24.76         3.90 o                         
   3  10   2         35.34         31.37         4.64 o                         
   4  10   2        489.42        485.63        33.25 o                         
   5  10   2         35.34         43.64        12.30 o                         
   6  10   2        196.89        238.71        25.82 o                         
  -5  11   2         61.27         62.23        23.04 o                         
  -4  11   2        172.85        168.16        14.47 o                         
  -3  11   2        222.90        246.95        12.93 o                         
  -2  11   2        155.88        151.51         6.24 o                         
  -1  11   2         48.66         44.68         5.68 o                         
   0  11   2          1.59          3.91         4.80 o                         
   1  11   2         48.91         51.84         4.02 o                         
   2  11   2        155.09        154.66         8.77 o                         
   3  11   2        221.80        235.01        13.35 o                         
   4  11   2        172.92        161.75        18.33 o                         
   5  11   2         61.12         68.71        17.64 o                         
  -5  12   2         14.69         14.10        20.15 o                         
  -4  12   2         58.22         65.17        22.09 o                         
  -3  12   2         86.12         94.56        12.00 o                         
  -2  12   2         98.37        113.29         8.02 o                         
  -1  12   2         56.53         54.62         5.80 o                         
   0  12   2        201.70        193.92        10.00 o                         
   1  12   2         56.53         58.74         4.55 o                         
   2  12   2         98.93        116.75        13.98 o                         
   3  12   2         86.36         90.96         7.70 o                         
   4  12   2         58.04         52.49        15.14 o                         
   5  12   2         14.46         31.02        17.56 o                         
  -5  13   2         14.79         11.26        24.16 o                         
  -4  13   2        115.33        124.00        25.49 o                         
  -3  13   2        163.60        173.04        13.01 o                         
  -2  13   2        313.62        323.34        10.77 o                         
  -1  13   2        215.63        200.25         9.62 o                         
   0  13   2         37.13         48.29         8.63 o                         
   1  13   2        215.62        215.55        12.52 o                         
   2  13   2        312.66        321.34        16.74 o                         
   3  13   2        163.65        157.06        21.43 o                         
   4  13   2        115.64        146.96        25.79 o                         
   5  13   2         14.59         31.76        20.19 o                         
  -4  14   2         34.69         19.60        34.09 o                         
  -3  14   2          9.35         17.15        17.86 o                         
  -2  14   2        242.97        253.38        17.43 o                         
  -1  14   2        220.86        225.37        11.37 o                         
   0  14   2          7.97          2.26         7.62 o                         
   1  14   2        220.67        243.34        10.02 o                         
   2  14   2        242.08        245.06        29.10 o                         
   3  14   2          9.35         -0.93        17.86 o                         
   4  14   2         34.66         24.24        17.43 o                         
  -4  15   2         25.44         -5.34        21.85 o                         
  -3  15   2         53.27         35.55        27.07 o                         
  -2  15   2        286.39        275.11        15.17 o                         
  -1  15   2          0.30         -4.96         6.19 o                         
   0  15   2         21.08         19.09         6.23 o                         
   1  15   2          0.28          2.39         5.63 o                         
   2  15   2        285.41        289.88        26.92 o                         
   3  15   2         53.24         27.45        19.73 o                         
   4  15   2         25.32         23.45        22.57 o                         
  -4  16   2         45.20         38.49        25.37 o                         
  -3  16   2         25.42         21.84        21.13 o                         
  -2  16   2        172.60        183.10        16.59 o                         
  -1  16   2         66.32         65.38         7.87 o                         
   0  16   2         35.36         29.16         7.42 o                         
   1  16   2         66.14         58.69         8.34 o                         
   2  16   2        171.75        145.42        18.10 o                         
   3  16   2         25.57         20.83        24.09 o                         
   4  16   2         45.07         64.68        19.86 o                         
  -3  17   2         80.06         47.62        49.25 o                         
  -2  17   2         67.81         54.25        21.61 o                         
  -1  17   2        164.03        150.82        16.36 o                         
   0  17   2          3.29         17.27         9.20 o                         
   1  17   2        164.47        188.38        13.99 o                         
   2  17   2         67.37         75.30        19.00 o                         
   3  17   2         80.12         76.14        20.26 o                         
  -2  18   2        227.64        238.95        27.08 o                         
  -1  18   2         17.74         19.97        20.70 o                         
   0  18   2          0.01          4.50         9.32 o                         
   1  18   2         17.87         32.60        11.83 o                         
   2  18   2        227.16        263.91        23.53 o                         
  -1  19   2         17.03         34.99        17.94 o                         
   0  19   2          8.04        -11.35        11.35 o                         
   1  19   2         17.01         50.77        31.88 o                         
   1   0   3        217.56        224.91         5.14 o                         
   2   0   3       1268.81       1294.93        23.69 o                         
   3   0   3        216.72        241.08         7.62 o                         
   4   0   3         30.90         37.48         4.93 o                         
   5   0   3         67.59         78.40         8.58 o                         
   6   0   3         89.86         72.09         9.44 o                         
   7   0   3          9.21         20.70        13.46 o                         
  -7   1   3         97.16         99.18        14.30 o                         
  -6   1   3        163.44        174.70        11.69 o                         
  -5   1   3         31.74         29.44         6.31 o                         
  -4   1   3        570.57        567.24        16.72 o                         
  -3   1   3        534.91        606.07        13.83 o                         
  -2   1   3        575.92        626.80        11.90 o                         
  -1   1   3       1509.33       1494.99        28.07 o                         
   0   1   3        909.56        919.03        26.92 o                         
   1   1   3       1510.48       1518.54        26.51 o                         
   2   1   3        576.77        636.94        12.56 o                         
   3   1   3        536.41        597.81        13.46 o                         
   4   1   3        570.84        542.66        16.52 o                         
   5   1   3         32.19         27.10         7.83 o                         
   6   1   3        163.03        186.81        13.86 o                         
   7   1   3         97.30        118.59        19.94 o                         
  -7   2   3         39.03         21.88        15.91 o                         
  -6   2   3        125.86        114.44         9.77 o                         
  -5   2   3        198.74        197.85        10.17 o                         
  -4   2   3         74.40         72.53         6.22 o                         
  -3   2   3        334.67        362.76         8.86 o                         
  -2   2   3        335.80        389.30         8.05 o                         
  -1   2   3       4129.12       4252.57        72.08 o                         
   0   2   3        840.99        879.09        18.34 o                         
   1   2   3       4127.82       4150.18        72.08 o                         
   2   2   3        337.51        390.28         8.52 o                         
   3   2   3        334.99        352.46         9.11 o                         
   4   2   3         74.65         82.76         6.71 o                         
   5   2   3        199.11        187.05        10.58 o                         
   6   2   3        125.28        123.01        10.62 o                         
   7   2   3         39.04         54.27        18.58 o                         
  -6   3   3         31.86         11.46         7.69 o                         
  -5   3   3        198.52        208.54        10.33 o                         
  -4   3   3        319.65        303.69        10.03 o                         
  -3   3   3        238.43        261.61         7.55 o                         
  -2   3   3        528.56        559.09        11.31 o                         
  -1   3   3       2200.18       2136.24        38.99 o                         
   0   3   3       3559.10       3409.33        58.38 o                         
   1   3   3       2203.58       2074.64        38.93 o                         
   2   3   3        530.01        565.80        11.40 o                         
   3   3   3        238.16        260.23        14.76 o                         
   4   3   3        320.30        329.91        13.09 o                         
   5   3   3        198.37        183.96        12.14 o                         
   6   3   3         31.79         37.73         9.11 o                         
  -6   4   3         28.54         21.87         8.28 o                         
  -5   4   3         10.16         15.44         6.43 o                         
  -4   4   3          1.17          3.80         3.40 o                         
  -3   4   3         22.84         15.96         2.59 o                         
  -2   4   3        501.43        530.12        10.40 o                         
  -1   4   3        157.29        154.38         3.95 o                         
   0   4   3         38.18         34.33         1.80 o                         
   1   4   3        158.17        153.63         3.94 o                         
   2   4   3        504.28        540.22        12.98 o                         
   3   4   3         22.41         17.31         2.89 o                         
   4   4   3          1.24          4.13         6.07 o                         
   5   4   3         10.17         20.96         5.76 o                         
   6   4   3         28.87         31.44        12.36 o                         
  -6   5   3          7.73         -1.88         7.27 o                         
  -5   5   3        535.57        554.55        20.98 o                         
  -4   5   3        315.15        304.18         9.01 o                         
  -3   5   3        283.79        265.62         7.87 o                         
  -2   5   3        405.13        405.08         9.16 o                         
  -1   5   3        163.94        157.98         4.73 o                         
   0   5   3        269.64        268.15         5.72 o                         
   1   5   3        164.00        157.85         5.77 o                         
   2   5   3        404.59        378.49        12.53 o                         
   3   5   3        283.22        269.75         9.81 o                         
   4   5   3        314.41        316.90        14.05 o                         
   5   5   3        534.98        557.91        18.42 o                         
   6   5   3          7.70         -3.73        20.29 o                         
  -6   6   3         67.35         62.52        14.01 o                         
  -5   6   3        485.74        495.18        26.23 o                         
  -4   6   3        294.05        294.51        10.76 o                         
  -3   6   3         77.34         89.59         4.25 o                         
  -2   6   3        872.30        937.26        32.95 o                         
  -1   6   3       1271.53       1308.31        25.59 o                         
   0   6   3       1501.50       1447.98        24.72 o                         
   1   6   3       1270.98       1319.67        28.10 o                         
   2   6   3        871.16        907.20        27.11 o                         
   3   6   3         76.64         81.68         6.05 o                         
   4   6   3        293.56        302.75        17.12 o                         
   5   6   3        486.84        504.88        17.62 o                         
   6   6   3         67.62         55.95        15.92 o                         
  -6   7   3         80.81         73.94        17.60 o                         
  -5   7   3        394.56        391.46        14.73 o                         
  -4   7   3        400.68        403.81        11.17 o                         
  -3   7   3         10.59          6.47         2.49 o                         
  -2   7   3        275.37        269.41        10.61 o                         
  -1   7   3        354.71        367.43         8.64 o                         
   0   7   3        260.81        263.44         6.69 o                         
   1   7   3        354.18        381.73        10.65 o                         
   2   7   3        274.97        284.61        13.35 o                         
   3   7   3         10.52          5.77         4.24 o                         
   4   7   3        398.68        396.73        20.02 o                         
   5   7   3        394.27        368.31        21.96 o                         
   6   7   3         81.15         55.75        14.96 o                         
  -6   8   3         36.83         44.06        16.57 o                         
  -5   8   3         95.86        104.57         7.88 o                         
  -4   8   3         45.27         49.65         4.16 o                         
  -3   8   3         94.67        108.09         7.39 o                         
  -2   8   3          3.70          1.48         3.56 o                         
  -1   8   3        568.86        581.26        13.19 o                         
   0   8   3        513.00        508.95        10.98 o                         
   1   8   3        569.71        610.65        14.80 o                         
   2   8   3          3.58          6.71         3.46 o                         
   3   8   3         94.51         94.81         6.45 o                         
   4   8   3         45.27         56.65        11.81 o                         
   5   8   3         96.21         85.69        12.67 o                         
   6   8   3         36.88         48.09        14.87 o                         
  -6   9   3         67.93         95.07        28.58 o                         
  -5   9   3          1.04         -6.68        13.80 o                         
  -4   9   3        101.77        107.44         8.07 o                         
  -3   9   3        149.18        149.52         9.43 o                         
  -2   9   3         55.92         50.34         7.23 o                         
  -1   9   3         93.62        109.39         7.72 o                         
   0   9   3        345.50        388.60         9.49 o                         
   1   9   3         94.14         99.96         4.14 o                         
   2   9   3         55.88         57.73         4.65 o                         
   3   9   3        148.57        156.00        12.21 o                         
   4   9   3        101.50         93.60        13.75 o                         
   5   9   3          1.03         -8.08        11.50 o                         
   6   9   3         68.19         85.06        20.68 o                         
  -6  10   3         32.88         52.35        83.41 o                         
  -5  10   3        176.55        159.13        27.32 o                         
  -4  10   3        169.20        172.17        14.24 o                         
  -3  10   3        829.31        842.09        27.26 o                         
  -2  10   3         27.06         27.45         5.69 o                         
  -1  10   3        428.47        412.25        11.55 o                         
   0  10   3       1719.38       1784.92        37.27 o                         
   1  10   3        429.27        427.89        10.04 o                         
   2  10   3         27.28         24.87         4.20 o                         
   3  10   3        826.89        850.25        30.15 o                         
   4  10   3        169.30        179.60        16.66 o                         
   5  10   3        176.51        186.74        17.01 o                         
   6  10   3         32.97         11.49        22.31 o                         
  -5  11   3         71.37         45.95        23.55 o                         
  -4  11   3         88.83         94.81        12.64 o                         
  -3  11   3         93.75         98.19         9.45 o                         
  -2  11   3        383.40        404.33        11.36 o                         
  -1  11   3         39.50         31.25         4.40 o                         
   0  11   3        415.24        398.33        11.61 o                         
   1  11   3         38.98         37.10         3.21 o                         
   2  11   3        383.48        395.22        14.17 o                         
   3  11   3         94.14         87.58         6.87 o                         
   4  11   3         87.97         77.33        17.55 o                         
   5  11   3         70.81         64.81        17.63 o                         
  -5  12   3         56.10         65.98        44.52 o                         
  -4  12   3         25.75         30.39        12.34 o                         
  -3  12   3         19.20         26.44         7.25 o                         
  -2  12   3        375.63        383.93        11.53 o                         
  -1  12   3        231.48        235.16        15.03 o                         
   0  12   3         20.58         23.47         4.68 o                         
   1  12   3        232.08        207.83         7.65 o                         
   2  12   3        375.93        393.80        14.44 o                         
   3  12   3         19.17         -1.37         8.32 o                         
   4  12   3         25.61         33.63        14.46 o                         
   5  12   3         56.26         56.12        17.29 o                         
  -5  13   3          9.05         -2.38        30.42 o                         
  -4  13   3        224.16        274.35        34.03 o                         
  -3  13   3        139.02        148.25        11.34 o                         
  -2  13   3        315.34        323.29        10.68 o                         
  -1  13   3        443.90        424.36        13.71 o                         
   0  13   3          0.01          6.94         4.79 o                         
   1  13   3        444.26        420.45        12.82 o                         
   2  13   3        316.33        308.96        13.75 o                         
   3  13   3        139.29        131.23        19.08 o                         
   4  13   3        224.28        249.49        22.28 o                         
   5  13   3          9.06          4.21        28.34 o                         
  -4  14   3         66.09         71.55        22.91 o                         
  -3  14   3         19.05         14.29         9.92 o                         
  -2  14   3        609.51        603.30        20.79 o                         
  -1  14   3        159.27        140.75         8.88 o                         
   0  14   3          4.80          8.06         8.77 o                         
   1  14   3        159.35        166.41         7.85 o                         
   2  14   3        611.32        569.42        29.31 o                         
   3  14   3         18.86         34.03        14.58 o                         
   4  14   3         65.85         60.51        19.49 o                         
  -4  15   3        118.76        125.34        25.88 o                         
  -3  15   3         38.06         58.39        26.26 o                         
  -2  15   3        316.87        292.43        22.06 o                         
  -1  15   3        574.25        538.74        22.23 o                         
   0  15   3         32.85         26.08         7.00 o                         
   1  15   3        574.36        574.38        18.55 o                         
   2  15   3        316.82        336.80        22.72 o                         
   3  15   3         37.92         15.50        18.21 o                         
   4  15   3        118.70        158.80        22.30 o                         
  -4  16   3         15.40          3.85        24.51 o                         
  -3  16   3         11.21        -14.04        20.53 o                         
  -2  16   3        169.78        186.21        13.91 o                         
  -1  16   3         97.28         78.26         8.88 o                         
   0  16   3        119.96        134.22        10.73 o                         
   1  16   3         97.86         94.85        10.73 o                         
   2  16   3        169.81        213.02        19.52 o                         
   3  16   3         11.20         10.08        22.73 o                         
   4  16   3         15.50         48.33        20.35 o                         
  -3  17   3        405.79        454.83        39.74 o                         
  -2  17   3        199.11        244.19        74.61 o                         
  -1  17   3          5.33          2.82         8.00 o                         
   0  17   3         13.20         21.38         7.52 o                         
   1  17   3          5.38          7.46         9.99 o                         
   2  17   3        199.12        224.50        21.73 o                         
   3  17   3        405.60        445.01        33.98 o                         
  -2  18   3         28.95         17.65        20.13 o                         
  -1  18   3          7.28         -5.16        14.16 o                         
   0  18   3        170.68        196.61        14.86 o                         
   1  18   3          7.23         24.63        14.88 o                         
   2  18   3         28.99         33.02        20.05 o                         
  -1  19   3          1.86         -8.31        18.91 o                         
   0  19   3         52.86         62.47        12.08 o                         
   1  19   3          1.83        -10.31        13.59 o                         
   0   0   4       2937.79       2805.66       177.94 o                         
   1   0   4      11577.76      11220.79       201.72 o                         
   2   0   4          0.15          7.88         2.67 o                         
   3   0   4          4.44         11.28         3.39 o                         
   4   0   4         34.63         35.32         6.05 o                         
   5   0   4          3.28         -1.34         6.75 o                         
   6   0   4         41.03         51.09         9.97 o                         
   7   0   4          6.82         -8.74        11.72 o                         
  -7   1   4         39.44         60.80        12.76 o                         
  -6   1   4         38.62         36.14        13.40 o                         
  -5   1   4         43.26         41.08         7.55 o                         
  -4   1   4        140.85        138.82         9.07 o                         
  -3   1   4        210.81        191.85         6.97 o                         
  -2   1   4         74.87         72.59         3.47 o                         
  -1   1   4       6932.01       6822.92       122.71 o                         
   0   1   4       6459.86       6197.49       128.70 o                         
   1   1   4       6936.13       6779.20       122.71 o                         
   2   1   4         75.15         83.10         3.67 o                         
   3   1   4        209.50        177.47         6.90 o                         
   4   1   4        140.42        151.14         9.38 o                         
   5   1   4         43.78         59.80         9.00 o                         
   6   1   4         38.56         46.29         9.14 o                         
   7   1   4         39.29         39.53        15.40 o                         
  -6   2   4         90.72         87.47         9.95 o                         
  -5   2   4        203.57        208.02        10.65 o                         
  -4   2   4        268.72        270.46        10.62 o                         
  -3   2   4        490.85        485.21        11.68 o                         
  -2   2   4        369.18        357.51         8.63 o                         
  -1   2   4      12458.48      12057.51       212.03 o                         
   0   2   4      11073.97      10546.34       189.27 o                         
   1   2   4      12455.37      11582.94       199.92 o                         
   2   2   4        369.46        370.30         8.20 o                         
   3   2   4        490.91        491.28        15.94 o                         
   4   2   4        268.17        278.10        12.53 o                         
   5   2   4        204.08        192.24        12.57 o                         
   6   2   4         91.10        108.07        10.50 o                         
  -6   3   4        176.17        173.37        12.47 o                         
  -5   3   4         61.22         61.74         6.74 o                         
  -4   3   4         51.96         45.10         4.89 o                         
  -3   3   4        183.24        193.19         7.06 o                         
  -2   3   4         49.96         53.45         3.01 o                         
  -1   3   4       9580.14       9376.87       179.02 o                         
   0   3   4         28.89         40.83         1.96 o                         
   1   3   4       9570.69       9205.69       167.41 o                         
   2   3   4         50.06         61.86         3.80 o                         
   3   3   4        182.77        209.40         7.66 o                         
   4   3   4         51.83         48.11         8.53 o                         
   5   3   4         61.68         73.16         7.90 o                         
   6   3   4        176.80        189.81        12.36 o                         
  -6   4   4         91.18         97.34         9.70 o                         
  -5   4   4        169.38        149.42         8.81 o                         
  -4   4   4        610.23        582.70        14.25 o                         
  -3   4   4        435.25        434.41        11.16 o                         
  -2   4   4        334.03        370.52        10.58 o                         
  -1   4   4        270.96        289.32         6.29 o                         
   0   4   4        623.13        632.96        12.18 o                         
   1   4   4        270.65        280.70         6.29 o                         
   2   4   4        335.43        361.58         9.36 o                         
   3   4   4        436.71        448.87        14.44 o                         
   4   4   4        610.29        600.12        18.97 o                         
   5   4   4        169.33        156.94         8.73 o                         
   6   4   4         91.09        117.55        16.51 o                         
  -6   5   4        218.13        204.28        12.70 o                         
  -5   5   4         28.14         23.12         6.46 o                         
  -4   5   4        600.92        601.30        14.09 o                         
  -3   5   4         28.03         28.48         2.75 o                         
  -2   5   4       1011.95       1105.93        22.19 o                         
  -1   5   4        159.74        153.00         4.29 o                         
   0   5   4       2232.96       2182.48        38.27 o                         
   1   5   4        161.07        158.52         6.84 o                         
   2   5   4       1008.63       1014.06        22.63 o                         
   3   5   4         27.75         25.82         2.63 o                         
   4   5   4        601.14        584.32        16.50 o                         
   5   5   4         28.03         31.04         6.40 o                         
   6   5   4        217.44        212.85        15.95 o                         
  -6   6   4         46.39         29.96        13.84 o                         
  -5   6   4         31.67         31.41        12.67 o                         
  -4   6   4        618.52        616.44        15.49 o                         
  -3   6   4        160.81        161.07         6.82 o                         
  -2   6   4       2062.29       2238.26        51.25 o                         
  -1   6   4        580.37        577.76        11.73 o                         
   0   6   4        146.83        159.05         4.75 o                         
   1   6   4        580.79        589.72        11.66 o                         
   2   6   4       2067.81       2069.89        47.51 o                         
   3   6   4        161.25        158.37         8.43 o                         
   4   6   4        618.62        612.70        20.81 o                         
   5   6   4         31.71         37.48        10.88 o                         
   6   6   4         46.22         32.78        13.33 o                         
  -6   7   4         97.93        124.91        21.95 o                         
  -5   7   4         29.04         36.52         8.32 o                         
  -4   7   4         47.42         47.82         4.43 o                         
  -3   7   4         34.71         30.96         4.69 o                         
  -2   7   4        624.88        674.05        18.01 o                         
  -1   7   4        355.39        353.44         9.37 o                         
   0   7   4          9.90          9.80         2.14 o                         
   1   7   4        355.99        351.17         8.82 o                         
   2   7   4        624.67        671.00        20.36 o                         
   3   7   4         35.14         27.67         5.01 o                         
   4   7   4         47.15         42.29         7.79 o                         
   5   7   4         28.86         40.20        13.72 o                         
   6   7   4         97.18         95.14        15.42 o                         
  -6   8   4         85.03        106.73        18.74 o                         
  -5   8   4        126.31        131.10        11.50 o                         
  -4   8   4         71.75         72.78         4.94 o                         
  -3   8   4         11.67         13.06         4.84 o                         
  -2   8   4         25.36         23.20         3.79 o                         
  -1   8   4        158.05        151.37         7.04 o                         
   0   8   4        196.81        192.76         5.70 o                         
   1   8   4        157.51        150.27         5.61 o                         
   2   8   4         25.17         28.62         3.63 o                         
   3   8   4         11.85          9.41         4.70 o                         
   4   8   4         71.91         70.70         8.82 o                         
   5   8   4        126.46        112.81        17.09 o                         
   6   8   4         85.20         78.12        15.62 o                         
  -6   9   4          0.59         -7.35        39.22 o                         
  -5   9   4        244.49        233.19        45.82 o                         
  -4   9   4        392.47        416.14        14.82 o                         
  -3   9   4        130.82        130.86         9.26 o                         
  -2   9   4        219.90        235.34         7.56 o                         
  -1   9   4        175.19        177.82         6.98 o                         
   0   9   4        446.01        434.54        11.76 o                         
   1   9   4        174.83        187.27         5.81 o                         
   2   9   4        219.92        231.03         9.02 o                         
   3   9   4        131.40        126.04         7.84 o                         
   4   9   4        392.26        365.65        22.61 o                         
   5   9   4        244.45        215.82        26.85 o                         
   6   9   4          0.60         11.52        14.93 o                         
  -6  10   4         10.43         27.02        32.70 o                         
  -5  10   4        126.20        153.20        21.28 o                         
  -4  10   4        201.74        182.12        12.35 o                         
  -3  10   4       1737.85       1678.77        48.80 o                         
  -2  10   4        460.85        459.48        12.06 o                         
  -1  10   4        101.95        102.56         5.69 o                         
   0  10   4       1081.41       1050.84        23.49 o                         
   1  10   4        102.11        109.35         6.16 o                         
   2  10   4        461.98        421.92        16.37 o                         
   3  10   4       1738.21       1699.53        44.21 o                         
   4  10   4        202.39        222.49        19.76 o                         
   5  10   4        126.06        163.01        19.43 o                         
   6  10   4         10.45         20.66        21.27 o                         
  -5  11   4        117.87        105.32        22.94 o                         
  -4  11   4         14.07          7.73         7.74 o                         
  -3  11   4        281.36        292.65        21.82 o                         
  -2  11   4        139.59        139.50         6.11 o                         
  -1  11   4         20.56         21.26         4.31 o                         
   0  11   4        621.69        620.86        16.57 o                         
   1  11   4         20.44         23.14         3.28 o                         
   2  11   4        138.51        127.28         8.03 o                         
   3  11   4        283.00        273.74        16.91 o                         
   4  11   4         13.99          7.17        23.91 o                         
   5  11   4        117.89        121.95        21.79 o                         
  -5  12   4         33.68         15.02        24.33 o                         
  -4  12   4         25.41         34.48        13.13 o                         
  -3  12   4        311.60        330.65        21.13 o                         
  -2  12   4        313.07        342.66        11.10 o                         
  -1  12   4        359.60        344.93        12.86 o                         
   0  12   4          6.31          1.94         4.19 o                         
   1  12   4        360.01        364.31        10.79 o                         
   2  12   4        314.09        328.35        13.62 o                         
   3  12   4        312.22        311.03        20.19 o                         
   4  12   4         25.24         14.68        24.14 o                         
   5  12   4         33.79         55.35        23.70 o                         
  -5  13   4         81.90        147.41        28.50 o                         
  -4  13   4          9.37        -11.91        25.77 o                         
  -3  13   4         30.84          7.30        14.29 o                         
  -2  13   4        164.83        176.00         8.11 o                         
  -1  13   4        165.24        166.24         8.91 o                         
   0  13   4          4.70         11.14         4.81 o                         
   1  13   4        164.63        180.42         7.63 o                         
   2  13   4        165.13        197.96        12.22 o                         
   3  13   4         30.53         16.50        13.96 o                         
   4  13   4          9.28          1.43        14.95 o                         
   5  13   4         82.08        120.48        24.91 o                         
  -4  14   4        151.06        159.94        24.91 o                         
  -3  14   4         50.83         38.13        13.70 o                         
  -2  14   4          0.86          5.90         7.88 o                         
  -1  14   4        348.48        338.76        17.32 o                         
   0  14   4        371.83        388.56        16.23 o                         
   1  14   4        347.52        351.29        13.09 o                         
   2  14   4          0.86         -8.25        10.77 o                         
   3  14   4         50.71         36.31        14.35 o                         
   4  14   4        151.81        193.15        20.14 o                         
  -4  15   4        106.45        133.92        40.61 o                         
  -3  15   4         16.61         -2.25        18.39 o                         
  -2  15   4         42.20         38.44         8.45 o                         
  -1  15   4         63.24         57.52        12.57 o                         
   0  15   4        648.47        683.49        21.59 o                         
   1  15   4         63.22         68.64         6.70 o                         
   2  15   4         42.08         45.93        12.41 o                         
   3  15   4         16.62         22.75        17.10 o                         
   4  15   4        106.49        108.58        22.01 o                         
  -3  16   4          3.86         36.34        20.76 o                         
  -2  16   4         47.11         41.27         9.49 o                         
  -1  16   4         49.13         38.90         7.92 o                         
   0  16   4         99.90        113.19        14.11 o                         
   1  16   4         48.68         45.00         9.75 o                         
   2  16   4         46.76         25.91        15.92 o                         
   3  16   4          3.80        -16.57        16.57 o                         
  -3  17   4         68.34         97.67        25.60 o                         
  -2  17   4          0.55         -0.16        25.44 o                         
  -1  17   4         27.47         34.21        12.98 o                         
   0  17   4         31.72         33.59         9.80 o                         
   1  17   4         27.33         48.61        26.91 o                         
   2  17   4          0.57         -6.18        18.43 o                         
   3  17   4         68.55        104.10        20.23 o                         
  -2  18   4         15.34          2.42        20.52 o                         
  -1  18   4         80.94        106.05        16.47 o                         
   0  18   4         59.36         69.57        14.03 o                         
   1  18   4         80.80         89.98        14.68 o                         
   2  18   4         15.34         19.28        16.71 o                         
  -1  19   4         34.42         68.11        52.75 o                         
   0  19   4        392.28        418.42        23.20 o                         
   1  19   4         34.19         14.18        14.89 o                         
   1   0   5       1792.44       1775.92        33.00 o                         
   2   0   5       1422.22       1475.04        26.81 o                         
   3   0   5          0.26         -2.18         3.53 o                         
   4   0   5         77.56         85.62         7.74 o                         
   5   0   5          0.52         -6.91         6.91 o                         
   6   0   5         31.27         31.86        10.18 o                         
  -6   1   5         34.55         42.61         9.57 o                         
  -5   1   5         12.72         14.27         6.92 o                         
  -4   1   5         41.95         42.01         7.26 o                         
  -3   1   5         30.52         28.58         4.74 o                         
  -2   1   5        109.38        113.33         4.55 o                         
  -1   1   5       2841.66       3014.27        57.95 o                         
   0   1   5      14502.87      13280.71       274.88 o                         
   1   1   5       2846.73       2913.90        54.23 o                         
   2   1   5        109.61        109.40         4.29 o                         
   3   1   5         30.50         30.91         3.85 o                         
   4   1   5         42.15         39.15         6.32 o                         
   5   1   5         12.84         -1.64         7.00 o                         
   6   1   5         34.71         39.87        10.57 o                         
  -6   2   5         30.55         19.98         8.71 o                         
  -5   2   5         76.63         77.85         8.19 o                         
  -4   2   5        232.55        223.94        10.87 o                         
  -3   2   5        115.47        109.46         5.90 o                         
  -2   2   5       1336.25       1425.22        27.84 o                         
  -1   2   5        370.72        381.86         9.17 o                         
   0   2   5        297.78        264.04         6.89 o                         
   1   2   5        368.98        381.71         8.28 o                         
   2   2   5       1336.62       1455.56        26.35 o                         
   3   2   5        116.74        118.54         6.20 o                         
   4   2   5        232.75        234.18        11.47 o                         
   5   2   5         77.28         99.05         9.83 o                         
   6   2   5         30.40         24.61        10.78 o                         
  -6   3   5        277.96        235.44        14.33 o                         
  -5   3   5        130.39        119.00         9.25 o                         
  -4   3   5         83.13         86.47         6.19 o                         
  -3   3   5        824.60        888.76        19.38 o                         
  -2   3   5        283.71        330.81         8.23 o                         
  -1   3   5       4076.05       4385.61        84.44 o                         
   0   3   5       1211.19       1294.93        24.39 o                         
   1   3   5       4071.30       4273.71        79.00 o                         
   2   3   5        283.77        339.66         8.74 o                         
   3   3   5        823.11        838.67        19.77 o                         
   4   3   5         82.32         90.16         6.98 o                         
   5   3   5        130.30        141.05        10.42 o                         
   6   3   5        278.46        273.88        22.49 o                         
  -6   4   5        198.58        193.37        18.06 o                         
  -5   4   5        444.40        403.72        17.73 o                         
  -4   4   5        592.65        600.18        15.64 o                         
  -3   4   5         30.32         27.98         4.24 o                         
  -2   4   5        729.13        785.05        16.41 o                         
  -1   4   5          1.94          4.67         1.55 o                         
   0   4   5       1093.58       1088.50        19.72 o                         
   1   4   5          2.00          0.22         1.44 o                         
   2   4   5        726.93        701.37        15.56 o                         
   3   4   5         30.48         33.71         3.40 o                         
   4   4   5        593.99        609.47        24.45 o                         
   5   4   5        444.34        417.83        21.35 o                         
   6   4   5        199.60        206.69        15.39 o                         
  -6   5   5        267.58        269.67        16.18 o                         
  -5   5   5        475.96        512.45        15.94 o                         
  -4   5   5        159.30        157.15        10.60 o                         
  -3   5   5         98.62        104.72         4.69 o                         
  -2   5   5        525.45        590.82        16.99 o                         
  -1   5   5       1067.77       1118.76        23.59 o                         
   0   5   5         50.66         45.24         2.51 o                         
   1   5   5       1070.55       1137.61        22.74 o                         
   2   5   5        523.45        555.91        13.30 o                         
   3   5   5         99.02        104.47         6.62 o                         
   4   5   5        158.38        158.65         7.63 o                         
   5   5   5        474.91        515.44        20.75 o                         
   6   5   5        267.57        299.35        21.69 o                         
  -6   6   5         90.41         98.51        13.23 o                         
  -5   6   5        457.27        448.34        25.33 o                         
  -4   6   5        262.73        257.65        10.69 o                         
  -3   6   5         77.70         88.79         5.17 o                         
  -2   6   5        876.43        959.02        18.20 o                         
  -1   6   5         66.30         72.16         3.30 o                         
   0   6   5         80.65         81.43         3.53 o                         
   1   6   5         66.42         76.17         4.04 o                         
   2   6   5        877.88        888.66        18.90 o                         
   3   6   5         76.89         87.96         7.13 o                         
   4   6   5        262.31        261.87         9.92 o                         
   5   6   5        457.95        451.42        19.46 o                         
   6   6   5         91.03         70.50        14.01 o                         
  -6   7   5         10.00         11.66        18.93 o                         
  -5   7   5        288.73        276.29        12.45 o                         
  -4   7   5         83.76         93.73         8.34 o                         
  -3   7   5         65.94         62.67         5.95 o                         
  -2   7   5        205.81        202.47         6.70 o                         
  -1   7   5        176.58        152.74         5.84 o                         
   0   7   5        160.71        194.86         6.02 o                         
   1   7   5        175.70        170.53         5.66 o                         
   2   7   5        205.31        194.23         7.98 o                         
   3   7   5         65.57         55.31         6.40 o                         
   4   7   5         84.05         80.29         9.15 o                         
   5   7   5        289.61        281.63        23.73 o                         
   6   7   5         10.08         23.76        13.83 o                         
  -6   8   5        204.98        262.42        39.47 o                         
  -5   8   5         83.20         78.37        14.74 o                         
  -4   8   5         10.36         14.39         5.29 o                         
  -3   8   5        229.38        220.53        11.05 o                         
  -2   8   5        195.95        203.46         9.00 o                         
  -1   8   5        285.00        298.88         9.27 o                         
   0   8   5        117.92        127.59         6.16 o                         
   1   8   5        284.56        283.54         8.39 o                         
   2   8   5        194.69        208.84        13.54 o                         
   3   8   5        229.52        214.43        11.03 o                         
   4   8   5         10.50          7.28         7.56 o                         
   5   8   5         83.15         94.82        13.77 o                         
   6   8   5        204.72        282.95        26.70 o                         
  -6   9   5         33.62         33.96        19.58 o                         
  -5   9   5         19.14         15.31        14.20 o                         
  -4   9   5        127.72        128.66         9.92 o                         
  -3   9   5        112.29        102.29         8.56 o                         
  -2   9   5         83.09         84.44         4.63 o                         
  -1   9   5        224.91        231.66        10.25 o                         
   0   9   5        699.66        727.14        15.72 o                         
   1   9   5        224.15        212.69         6.64 o                         
   2   9   5         83.53         84.43         5.78 o                         
   3   9   5        111.96         93.50         8.26 o                         
   4   9   5        128.09        121.05        13.54 o                         
   5   9   5         18.97         12.95        17.02 o                         
   6   9   5         33.98         11.35        22.15 o                         
  -5  10   5          1.80        -14.74        14.74 o                         
  -4  10   5          4.01         -3.00         7.35 o                         
  -3  10   5        677.89        662.18        24.22 o                         
  -2  10   5         90.60        100.72         5.01 o                         
  -1  10   5        253.27        246.61        10.24 o                         
   0  10   5         12.82         12.01         3.47 o                         
   1  10   5        253.76        254.19        11.98 o                         
   2  10   5         90.72         97.74         9.28 o                         
   3  10   5        678.01        683.88        22.29 o                         
   4  10   5          3.97         -9.99        16.77 o                         
   5  10   5          1.75         -9.99        22.19 o                         
  -5  11   5          5.06          8.48        14.61 o                         
  -4  11   5         79.29         77.39         9.33 o                         
  -3  11   5         81.70         71.65         8.24 o                         
  -2  11   5        166.10        174.19         9.33 o                         
  -1  11   5         60.17         62.17         5.91 o                         
   0  11   5          8.24          5.48         3.90 o                         
   1  11   5         61.01         61.94         4.55 o                         
   2  11   5        165.83        180.15        12.59 o                         
   3  11   5         81.79         80.02         8.73 o                         
   4  11   5         79.37         64.96        14.35 o                         
   5  11   5          5.04          3.76        16.64 o                         
  -5  12   5         18.09         -5.82        25.03 o                         
  -4  12   5          5.95          9.15        13.57 o                         
  -3  12   5        326.20        315.20        16.40 o                         
  -2  12   5        428.71        419.77        16.72 o                         
  -1  12   5        224.03        212.74        10.94 o                         
   0  12   5       1389.99       1328.06        31.28 o                         
   1  12   5        224.01        221.03         8.69 o                         
   2  12   5        428.04        426.00        23.21 o                         
   3  12   5        325.09        357.89        26.66 o                         
   4  12   5          5.73         10.19        26.39 o                         
   5  12   5         18.23         57.51        18.76 o                         
  -5  13   5         47.97         43.30        43.94 o                         
  -4  13   5        153.36        160.94        17.35 o                         
  -3  13   5        184.68        177.00        13.73 o                         
  -2  13   5        213.35        210.37         9.73 o                         
  -1  13   5        396.13        384.99        15.82 o                         
   0  13   5       1074.55       1023.99        25.55 o                         
   1  13   5        395.52        406.09        12.97 o                         
   2  13   5        213.91        194.36        16.57 o                         
   3  13   5        184.83        199.80        18.98 o                         
   4  13   5        152.49        187.51        20.21 o                         
   5  13   5         47.77         54.80        20.69 o                         
  -4  14   5         14.88         -4.04        20.44 o                         
  -3  14   5         38.50         29.67        18.99 o                         
  -2  14   5         40.14         47.98         9.97 o                         
  -1  14   5       1162.53       1090.18        34.92 o                         
   0  14   5       1945.91       1914.67        44.09 o                         
   1  14   5       1163.37       1143.48        34.14 o                         
   2  14   5         40.03         44.09        12.67 o                         
   3  14   5         38.37         53.71        16.14 o                         
   4  14   5         14.78          0.01        15.98 o                         
  -4  15   5         61.65        152.12        27.49 o                         
  -3  15   5         19.16         28.87        19.56 o                         
  -2  15   5        114.34         99.73        10.48 o                         
  -1  15   5         28.83         38.40         7.27 o                         
   0  15   5         10.93          8.40         7.18 o                         
   1  15   5         29.09         41.39        10.16 o                         
   2  15   5        114.34         99.94        14.00 o                         
   3  15   5         19.15         12.17        14.33 o                         
   4  15   5         61.90         74.91        23.15 o                         
  -3  16   5          1.11         -1.13        20.70 o                         
  -2  16   5         51.68         56.65        10.11 o                         
  -1  16   5         49.05         45.57         9.13 o                         
   0  16   5         54.80         53.29         8.03 o                         
   1  16   5         49.05         54.89        11.76 o                         
   2  16   5         51.92         50.93        22.16 o                         
   3  16   5          1.07          0.85        15.02 o                         
  -3  17   5         42.22         74.36        24.16 o                         
  -2  17   5         24.39         17.48        18.83 o                         
  -1  17   5         24.52         11.37         8.65 o                         
   0  17   5        192.72        235.20        15.94 o                         
   1  17   5         24.46         14.84        17.14 o                         
   2  17   5         24.32          7.55        48.19 o                         
   3  17   5         42.16         68.75        20.24 o                         
  -2  18   5          0.56          3.94        21.20 o                         
  -1  18   5         50.29         47.86        17.77 o                         
   0  18   5         16.97         31.41        10.83 o                         
   1  18   5         50.39         52.47        15.80 o                         
   2  18   5          0.55         46.60        16.52 o                         
   0  19   5        102.88        131.35        18.24 o                         
   0   0   6       5249.51       4605.53       185.88 o                         
   1   0   6       1184.14       1249.96        23.94 o                         
   2   0   6        197.65        201.90         6.53 o                         
   3   0   6        420.36        453.66        17.54 o                         
   4   0   6         24.46         23.27         6.08 o                         
   5   0   6        147.92        131.27        10.01 o                         
   6   0   6         26.84         29.09         9.87 o                         
  -6   1   6        113.95        116.76        11.69 o                         
  -5   1   6         72.93         61.09         8.09 o                         
  -4   1   6        330.95        332.92        14.03 o                         
  -3   1   6         27.73         26.11         4.19 o                         
  -2   1   6        200.12        214.83         6.31 o                         
  -1   1   6       4111.62       4389.79        78.12 o                         
   0   1   6        863.82        896.92        19.88 o                         
   1   1   6       4111.79       4200.75        78.05 o                         
   2   1   6        201.00        207.35         6.08 o                         
   3   1   6         27.56         26.55         4.29 o                         
   4   1   6        329.84        304.05        15.07 o                         
   5   1   6         73.11         63.40         9.85 o                         
   6   1   6        113.61        105.46        12.19 o                         
  -6   2   6         46.82         39.97        11.24 o                         
  -5   2   6        144.98        152.87        10.53 o                         
  -4   2   6        125.67        121.36         8.63 o                         
  -3   2   6        113.62        111.48         6.96 o                         
  -2   2   6       3239.25       3472.22        63.46 o                         
  -1   2   6        633.82        663.86        14.68 o                         
   0   2   6        814.94        815.94        18.28 o                         
   1   2   6        635.10        666.39        14.32 o                         
   2   2   6       3238.64       3383.61        62.47 o                         
   3   2   6        113.31        108.53         6.29 o                         
   4   2   6        125.20        128.85         8.94 o                         
   5   2   6        145.23        132.37        14.24 o                         
   6   2   6         46.72         53.80        11.32 o                         
  -6   3   6         57.32         56.79         9.12 o                         
  -5   3   6        501.58        457.16        18.27 o                         
  -4   3   6        641.54        648.49        21.23 o                         
  -3   3   6         51.35         75.48         5.26 o                         
  -2   3   6        998.61       1122.23        30.84 o                         
  -1   3   6        577.48        590.88        13.21 o                         
   0   3   6        968.65       1018.03        19.67 o                         
   1   3   6        578.27        586.77        12.25 o                         
   2   3   6       1002.62       1046.66        21.58 o                         
   3   3   6         51.76         71.56         4.77 o                         
   4   3   6        641.15        671.94        19.15 o                         
   5   3   6        501.04        482.95        30.39 o                         
   6   3   6         56.88         34.09        11.08 o                         
  -6   4   6         10.66         12.77        10.33 o                         
  -5   4   6         98.04         84.06         7.83 o                         
  -4   4   6        242.20        243.53        12.04 o                         
  -3   4   6         49.67         54.95         5.30 o                         
  -2   4   6       4893.95       5299.52       148.38 o                         
  -1   4   6       1193.27       1235.44        24.00 o                         
   0   4   6        553.11        571.35        11.86 o                         
   1   4   6       1195.71       1242.93        22.65 o                         
   2   4   6       4892.04       4893.00        98.28 o                         
   3   4   6         49.77         50.97         4.20 o                         
   4   4   6        242.75        220.50        10.29 o                         
   5   4   6         97.42         87.49        11.78 o                         
   6   4   6         10.71          5.40        12.48 o                         
  -6   5   6          1.30         12.27        12.23 o                         
  -5   5   6        989.03        948.67        40.16 o                         
  -4   5   6        137.68        131.45         6.72 o                         
  -3   5   6          7.45          6.61         2.68 o                         
  -2   5   6        691.08        703.47        26.80 o                         
  -1   5   6       1571.63       1728.65        33.26 o                         
   0   5   6        194.02        180.10         5.09 o                         
   1   5   6       1566.74       1787.50        46.13 o                         
   2   5   6        690.27        672.41        15.57 o                         
   3   5   6          7.58          6.39         3.20 o                         
   4   5   6        137.35        122.80         7.65 o                         
   5   5   6        988.65        972.61        34.69 o                         
   6   5   6          1.30          9.75        12.34 o                         
  -6   6   6        106.98        114.77        12.53 o                         
  -5   6   6         58.38         55.29         7.91 o                         
  -4   6   6        197.51        179.04         7.27 o                         
  -3   6   6        266.13        303.59        12.13 o                         
  -2   6   6        226.10        243.89         8.37 o                         
  -1   6   6         62.28         68.23         3.99 o                         
   0   6   6          4.76          4.54         2.21 o                         
   1   6   6         62.08         81.54         3.70 o                         
   2   6   6        226.57        219.17         9.28 o                         
   3   6   6        266.23        288.13         9.97 o                         
   4   6   6        197.97        181.75         8.96 o                         
   5   6   6         58.68         53.37        11.84 o                         
   6   6   6        106.84        114.93        22.97 o                         
  -6   7   6          6.54         51.76        23.65 o                         
  -5   7   6        123.19        136.85         9.07 o                         
  -4   7   6         76.07         69.12         5.96 o                         
  -3   7   6         89.18         98.49         4.81 o                         
  -2   7   6        114.39        109.79         5.15 o                         
  -1   7   6        124.85        127.50         5.82 o                         
   0   7   6        675.60        689.54        15.71 o                         
   1   7   6        125.10        121.97         4.83 o                         
   2   7   6        113.50        109.32         6.15 o                         
   3   7   6         89.07         99.81         6.10 o                         
   4   7   6         75.80         85.26        15.18 o                         
   5   7   6        122.69        121.88        14.54 o                         
   6   7   6          6.54        -12.46        12.46 o                         
  -6   8   6         40.82         47.78        18.46 o                         
  -5   8   6         15.49         34.61         8.18 o                         
  -4   8   6         33.11         23.60         5.90 o                         
  -3   8   6        203.24        186.77        13.93 o                         
  -2   8   6        103.36         95.00         4.85 o                         
  -1   8   6        228.01        223.03         8.97 o                         
   0   8   6        607.65        659.47        15.38 o                         
   1   8   6        227.51        223.61         9.93 o                         
   2   8   6        103.56         84.90         6.66 o                         
   3   8   6        203.99        193.07        12.23 o                         
   4   8   6         32.87         30.85         8.58 o                         
   5   8   6         15.62         13.20        24.22 o                         
   6   8   6         41.17         36.08        15.16 o                         
  -6   9   6         73.66         98.48        20.75 o                         
  -5   9   6          8.41         30.29        16.66 o                         
  -4   9   6         68.10         76.37        12.49 o                         
  -3   9   6        423.42        381.59        20.65 o                         
  -2   9   6         63.21         77.87         5.58 o                         
  -1   9   6         75.24         74.31         5.28 o                         
   0   9   6          7.62          9.87         3.57 o                         
   1   9   6         75.36         72.46         5.11 o                         
   2   9   6         63.30         59.64         5.88 o                         
   3   9   6        424.05        418.14        17.59 o                         
   4   9   6         68.07         63.27        11.12 o                         
   5   9   6          8.52         -3.94        20.03 o                         
   6   9   6         73.45         97.26        16.15 o                         
  -5  10   6         50.51         74.72        16.09 o                         
  -4  10   6          7.63          3.69        11.18 o                         
  -3  10   6        121.88         94.90        11.30 o                         
  -2  10   6        147.27        156.44         8.21 o                         
  -1  10   6         54.00         54.15         5.39 o                         
   0  10   6        136.28        147.44         7.28 o                         
   1  10   6         54.23         45.46         4.53 o                         
   2  10   6        148.06        156.43        11.28 o                         
   3  10   6        121.61        114.69        11.80 o                         
   4  10   6          7.44         19.85        17.61 o                         
   5  10   6         50.35         55.61        26.94 o                         
  -5  11   6        386.60        408.73        28.98 o                         
  -4  11   6        575.25        529.70        24.24 o                         
  -3  11   6        578.56        539.81        21.61 o                         
  -2  11   6        295.23        313.71        12.14 o                         
  -1  11   6         14.36         14.57         4.30 o                         
   0  11   6        199.56        201.56         9.43 o                         
   1  11   6         14.30         17.83         3.48 o                         
   2  11   6        294.76        342.96        17.56 o                         
   3  11   6        578.84        595.00        21.38 o                         
   4  11   6        576.00        604.43        31.29 o                         
   5  11   6        386.91        455.34        31.20 o                         
  -5  12   6        469.85        510.16        47.57 o                         
  -4  12   6         56.83         66.74        13.55 o                         
  -3  12   6        393.73        353.42        17.14 o                         
  -2  12   6        446.27        428.08        13.13 o                         
  -1  12   6        961.36        900.34        26.08 o                         
   0  12   6          7.42         13.68         4.88 o                         
   1  12   6        961.42        966.75        25.05 o                         
   2  12   6        445.74        426.44        22.74 o                         
   3  12   6        395.90        388.67        23.71 o                         
   4  12   6         56.55         46.50        16.56 o                         
   5  12   6        470.59        602.93        42.02 o                         
  -4  13   6        130.41        109.13        15.13 o                         
  -3  13   6         62.89         52.21         9.31 o                         
  -2  13   6         64.91         57.08         5.41 o                         
  -1  13   6          9.25         -5.40         5.40 o                         
   0  13   6        138.83        136.27         8.44 o                         
   1  13   6          9.14         14.86         4.04 o                         
   2  13   6         65.40         50.05        13.61 o                         
   3  13   6         62.82         51.23        14.02 o                         
   4  13   6        130.68        103.98        18.13 o                         
  -4  14   6         15.50         24.41        23.57 o                         
  -3  14   6         47.94         52.05        10.55 o                         
  -2  14   6         94.28         98.43         7.43 o                         
  -1  14   6         14.52         12.76         6.26 o                         
   0  14   6         12.76          5.75         6.87 o                         
   1  14   6         14.48         22.46         5.53 o                         
   2  14   6         94.77         90.65        13.55 o                         
   3  14   6         47.52         59.80        20.91 o                         
   4  14   6         15.40         22.51        21.64 o                         
  -4  15   6         13.93         24.48        30.25 o                         
  -3  15   6         61.93         49.92        12.53 o                         
  -2  15   6         13.30         34.73        10.36 o                         
  -1  15   6         47.87         31.49         7.33 o                         
   0  15   6         40.98         40.97         8.08 o                         
   1  15   6         48.10         25.54        10.39 o                         
   2  15   6         13.18         27.28        12.80 o                         
   3  15   6         61.95         55.87        17.30 o                         
   4  15   6         13.80         44.18        17.77 o                         
  -3  16   6         19.23         54.70        25.94 o                         
  -2  16   6        176.69        195.28        14.60 o                         
  -1  16   6         13.86         10.68         8.98 o                         
   0  16   6         89.08         95.63         9.75 o                         
   1  16   6         13.83         22.23        11.06 o                         
   2  16   6        176.39        192.10        19.16 o                         
   3  16   6         19.43         -3.36        23.74 o                         
  -2  17   6        114.54        120.55        18.57 o                         
  -1  17   6        115.23         98.97        14.17 o                         
   0  17   6          0.35         10.03        18.82 o                         
   1  17   6        115.33        145.47        17.61 o                         
   2  17   6        114.52        116.74        17.08 o                         
  -2  18   6          1.49        -20.88        20.88 o                         
  -1  18   6        151.94        126.23        16.24 o                         
   0  18   6         20.48         25.45        11.83 o                         
   1  18   6        151.69        148.06        16.79 o                         
   2  18   6          1.51         -9.55        19.31 o                         
   1   0   7        711.54        715.28        15.54 o                         
   2   0   7         44.31         44.45         3.31 o                         
   3   0   7         15.45         17.66         4.17 o                         
   4   0   7        274.69        281.73        13.51 o                         
   5   0   7        279.34        276.09        15.72 o                         
   6   0   7          1.73         -6.69        17.61 o                         
  -6   1   7         36.72         38.87        10.25 o                         
  -5   1   7         84.24         68.23         8.49 o                         
  -4   1   7         77.07         92.56        11.09 o                         
  -3   1   7         39.60         35.14         5.95 o                         
  -2   1   7       1495.59       1553.09        45.99 o                         
  -1   1   7       1460.33       1508.10        28.73 o                         
   0   1   7          7.41          9.11         1.64 o                         
   1   1   7       1460.26       1517.68        30.61 o                         
   2   1   7       1492.99       1566.81        32.17 o                         
   3   1   7         39.54         40.54         4.34 o                         
   4   1   7         77.30         79.96         8.42 o                         
   5   1   7         84.35         95.16        10.56 o                         
   6   1   7         37.10         45.28        10.72 o                         
  -6   2   7          7.47         10.70         9.05 o                         
  -5   2   7        206.96        190.41        11.85 o                         
  -4   2   7        333.02        305.69        15.16 o                         
  -3   2   7        201.86        206.23         9.74 o                         
  -2   2   7        172.43        165.60         8.41 o                         
  -1   2   7        822.76        866.34        18.49 o                         
   0   2   7          1.97          1.71         1.56 o                         
   1   2   7        822.79        860.18        18.31 o                         
   2   2   7        171.18        155.70         7.05 o                         
   3   2   7        201.91        207.52         8.56 o                         
   4   2   7        331.45        315.40        13.41 o                         
   5   2   7        206.28        211.91        20.31 o                         
   6   2   7          7.44         19.45        10.37 o                         
  -6   3   7        100.86        107.87        12.76 o                         
  -5   3   7        172.22        164.94        10.55 o                         
  -4   3   7        503.65        471.51        16.90 o                         
  -3   3   7        115.71        116.03        10.31 o                         
  -2   3   7         34.64         39.71         4.10 o                         
  -1   3   7       1537.39       1651.20        33.41 o                         
   0   3   7         21.75         19.95         2.07 o                         
   1   3   7       1532.40       1628.26        33.31 o                         
   2   3   7         34.30         37.54         3.14 o                         
   3   3   7        115.46        117.35         6.42 o                         
   4   3   7        504.09        485.80        16.73 o                         
   5   3   7        171.84        157.50        13.49 o                         
   6   3   7        100.78        131.14        13.10 o                         
  -6   4   7        170.64        176.18        13.88 o                         
  -5   4   7        597.77        577.88        19.54 o                         
  -4   4   7        286.21        291.05        11.11 o                         
  -3   4   7        635.30        649.18        19.24 o                         
  -2   4   7       2909.96       2950.93       124.86 o                         
  -1   4   7        525.86        572.66        13.07 o                         
   0   4   7        277.24        312.00         7.60 o                         
   1   4   7        527.11        542.84        12.00 o                         
   2   4   7       2907.99       2954.39        58.98 o                         
   3   4   7        635.43        630.83        17.30 o                         
   4   4   7        285.95        307.76        11.90 o                         
   5   4   7        598.10        558.88        25.25 o                         
   6   4   7        171.30        170.18        15.43 o                         
  -6   5   7        119.91        120.65        11.63 o                         
  -5   5   7        270.34        282.05        12.91 o                         
  -4   5   7        199.46        198.58         8.61 o                         
  -3   5   7         67.73         85.14         9.27 o                         
  -2   5   7       1114.94       1081.24        41.96 o                         
  -1   5   7        421.25        458.93        14.08 o                         
   0   5   7          0.02          0.09         2.02 o                         
   1   5   7        421.52        452.79        10.26 o                         
   2   5   7       1113.64       1062.09        24.77 o                         
   3   5   7         67.48         77.85         5.55 o                         
   4   5   7        198.81        189.71         9.14 o                         
   5   5   7        269.76        295.18        18.34 o                         
   6   5   7        119.85        105.54        14.03 o                         
  -6   6   7         50.98         55.84        12.31 o                         
  -5   6   7         48.69         53.64         8.70 o                         
  -4   6   7         27.35         26.53         4.17 o                         
  -3   6   7        174.47        160.82         8.24 o                         
  -2   6   7        535.91        533.73        18.34 o                         
  -1   6   7         15.34         22.03         3.52 o                         
   0   6   7        719.92        662.97        15.20 o                         
   1   6   7         15.88         18.59         2.81 o                         
   2   6   7        536.08        515.92        12.94 o                         
   3   6   7        174.56        161.09         9.14 o                         
   4   6   7         27.18         26.70         7.60 o                         
   5   6   7         48.83         56.94        12.41 o                         
   6   6   7         51.16         46.10        15.89 o                         
  -6   7   7          2.30        -18.88        21.51 o                         
  -5   7   7         11.48         14.97         5.97 o                         
  -4   7   7          5.36          4.21         5.26 o                         
  -3   7   7        219.46        224.31         7.43 o                         
  -2   7   7          3.69          0.93         2.32 o                         
  -1   7   7        162.76        168.00         9.29 o                         
   0   7   7          7.43         11.95         2.90 o                         
   1   7   7        162.21        170.85         7.04 o                         
   2   7   7          3.67          2.97         3.36 o                         
   3   7   7        219.71        223.94        10.43 o                         
   4   7   7          5.37          1.92        11.97 o                         
   5   7   7         11.62         25.93        13.36 o                         
   6   7   7          2.26         19.54        15.65 o                         
  -6   8   7          4.18         34.16        31.56 o                         
  -5   8   7         68.42         70.62        17.51 o                         
  -4   8   7        134.42        140.44        15.96 o                         
  -3   8   7        154.61        169.93         8.77 o                         
  -2   8   7        130.23        131.53         7.69 o                         
  -1   8   7        305.98        295.91        10.75 o                         
   0   8   7        221.45        229.14         7.86 o                         
   1   8   7        306.14        280.93         9.65 o                         
   2   8   7        130.42        138.19         8.28 o                         
   3   8   7        154.73        144.45         8.98 o                         
   4   8   7        135.07        150.48        13.69 o                         
   5   8   7         68.40         47.87        13.52 o                         
   6   8   7          4.22         15.62        15.89 o                         
  -5   9   7          5.77          1.44        13.76 o                         
  -4   9   7         19.55         11.14         7.11 o                         
  -3   9   7         38.92         28.91         6.59 o                         
  -2   9   7        423.38        422.91        12.32 o                         
  -1   9   7         20.36         14.18         3.48 o                         
   0   9   7         27.75         28.88         3.79 o                         
   1   9   7         20.26         18.53         3.58 o                         
   2   9   7        423.27        406.14        18.05 o                         
   3   9   7         38.87         33.11         8.45 o                         
   4   9   7         19.52          9.34        10.21 o                         
   5   9   7          5.72        -11.42        13.30 o                         
  -5  10   7         18.94         22.17        15.67 o                         
  -4  10   7        135.24        108.33        10.36 o                         
  -3  10   7         88.82         71.92         8.14 o                         
  -2  10   7         25.59         29.96         3.77 o                         
  -1  10   7        104.74         95.88         5.86 o                         
   0  10   7          6.38          9.54         3.87 o                         
   1  10   7        104.59         94.68         5.67 o                         
   2  10   7         25.41         33.49         7.43 o                         
   3  10   7         88.35         91.64        11.69 o                         
   4  10   7        135.45        118.89        13.93 o                         
   5  10   7         18.80         12.95        16.06 o                         
  -5  11   7         38.30         14.44        16.04 o                         
  -4  11   7        123.54        107.85        11.85 o                         
  -3  11   7        378.84        357.31        18.14 o                         
  -2  11   7        118.71        130.40         6.67 o                         
  -1  11   7        619.54        596.92        20.60 o                         
   0  11   7        294.15        294.18        14.17 o                         
   1  11   7        620.30        609.20        18.54 o                         
   2  11   7        119.19        146.72        15.67 o                         
   3  11   7        380.00        363.70        19.75 o                         
   4  11   7        123.85        127.24        26.73 o                         
   5  11   7         38.42          1.03        26.55 o                         
  -5  12   7         18.11          7.92        26.62 o                         
  -4  12   7         14.35         19.17        10.04 o                         
  -3  12   7        234.89        212.20        20.50 o                         
  -2  12   7        772.06        800.23        22.75 o                         
  -1  12   7        924.17        868.73        28.52 o                         
   0  12   7         56.26         58.20         6.01 o                         
   1  12   7        925.01        916.02        25.51 o                         
   2  12   7        770.69        741.44        28.04 o                         
   3  12   7        234.62        227.35        17.20 o                         
   4  12   7         14.39         22.77        14.62 o                         
   5  12   7         18.13          3.83        17.84 o                         
  -4  13   7         46.66         44.24        28.72 o                         
  -3  13   7        468.16        452.26        30.21 o                         
  -2  13   7        124.12        114.70         9.10 o                         
  -1  13   7        485.69        457.04        19.61 o                         
   0  13   7        293.68        314.39        13.11 o                         
   1  13   7        484.02        484.51        18.37 o                         
   2  13   7        124.86        130.60        14.84 o                         
   3  13   7        469.12        474.32        34.65 o                         
   4  13   7         46.86         59.23        18.79 o                         
  -4  14   7         17.67         18.37        24.95 o                         
  -3  14   7        132.98        102.93        21.21 o                         
  -2  14   7        240.84        229.41        14.60 o                         
  -1  14   7         83.22         73.33         9.01 o                         
   0  14   7          0.76          0.26         7.64 o                         
   1  14   7         83.33         68.94        10.80 o                         
   2  14   7        240.57        241.28        18.46 o                         
   3  14   7        133.09        131.03        16.87 o                         
   4  14   7         17.62         24.30        17.47 o                         
  -3  15   7         82.05         83.54        13.86 o                         
  -2  15   7         15.80         15.41         9.39 o                         
  -1  15   7         34.96         42.71         7.33 o                         
   0  15   7          8.57         10.29         7.65 o                         
   1  15   7         35.52         42.37        14.29 o                         
   2  15   7         15.74         40.45        16.88 o                         
   3  15   7         81.88         85.49        17.15 o                         
  -3  16   7        126.59        169.92        36.70 o                         
  -2  16   7        116.30        134.89        12.86 o                         
  -1  16   7         54.48         40.98         9.23 o                         
   0  16   7         19.82         11.41        13.91 o                         
   1  16   7         54.26         78.36        12.78 o                         
   2  16   7        116.52        106.07        17.09 o                         
   3  16   7        126.30        176.71        19.89 o                         
  -2  17   7         39.99         49.83        12.21 o                         
  -1  17   7         14.59          3.49        12.18 o                         
   0  17   7         10.52        -10.85        10.85 o                         
   1  17   7         14.56         17.77        26.26 o                         
   2  17   7         40.25         57.38        17.84 o                         
  -1  18   7          6.68         -8.42        16.08 o                         
   0  18   7         64.14         75.68        18.41 o                         
   1  18   7          6.77          6.46        17.77 o                         
   0   0   8        141.48        147.21         6.53 o                         
   1   0   8        739.52        768.44        18.05 o                         
   2   0   8        340.57        345.90        11.17 o                         
   3   0   8         32.83         34.69         5.14 o                         
   4   0   8         44.06         42.48         9.42 o                         
   5   0   8         35.89         32.02         8.74 o                         
   6   0   8        131.48        186.68        13.80 o                         
  -6   1   8         12.42         17.05         9.76 o                         
  -5   1   8         92.58         90.77        10.01 o                         
  -4   1   8        106.81        116.04        11.72 o                         
  -3   1   8         42.62         48.38         5.15 o                         
  -2   1   8        706.04        729.57        22.48 o                         
  -1   1   8         83.57         76.34         3.76 o                         
   0   1   8        480.91        519.49        20.70 o                         
   1   1   8         84.04         79.49         4.04 o                         
   2   1   8        703.85        689.35        17.36 o                         
   3   1   8         42.62         38.52         4.70 o                         
   4   1   8        106.02        100.43         8.77 o                         
   5   1   8         92.54         87.82        10.44 o                         
   6   1   8         12.40          1.56        10.48 o                         
  -6   2   8         28.99         32.18        10.08 o                         
  -5   2   8        167.40        165.11        11.24 o                         
  -4   2   8        100.31         90.50         7.57 o                         
  -3   2   8        545.41        560.46        21.16 o                         
  -2   2   8        288.28        323.90        13.69 o                         
  -1   2   8        362.21        374.68        10.29 o                         
   0   2   8        611.82        663.73        15.93 o                         
   1   2   8        361.20        367.81        18.20 o                         
   2   2   8        287.51        305.07         9.51 o                         
   3   2   8        547.13        549.39        17.89 o                         
   4   2   8         99.53         94.75         9.13 o                         
   5   2   8        167.22        181.57        16.73 o                         
   6   2   8         28.61         39.94        12.00 o                         
  -6   3   8         79.57         69.92        17.63 o                         
  -5   3   8        119.15        109.69         8.72 o                         
  -4   3   8        482.25        437.58        18.54 o                         
  -3   3   8        555.91        561.07        17.72 o                         
  -2   3   8       1400.52       1362.30        37.04 o                         
  -1   3   8          3.38          6.83         2.27 o                         
   0   3   8        610.87        691.04        18.01 o                         
   1   3   8          3.30         10.34         2.53 o                         
   2   3   8       1399.46       1345.22        30.90 o                         
   3   3   8        556.39        551.43        15.55 o                         
   4   3   8        482.03        456.53        16.24 o                         
   5   3   8        118.78        100.60        12.07 o                         
   6   3   8         79.44         76.29        22.41 o                         
  -6   4   8        404.07        404.61        20.38 o                         
  -5   4   8        223.97        217.58        12.94 o                         
  -4   4   8        413.32        414.82        16.85 o                         
  -3   4   8        387.70        396.11        19.32 o                         
  -2   4   8        802.00        754.52        25.26 o                         
  -1   4   8       1944.70       2119.25        92.02 o                         
   0   4   8       1480.60       1502.01        48.52 o                         
   1   4   8       1944.93       2046.92        72.13 o                         
   2   4   8        802.25        748.09        18.60 o                         
   3   4   8        388.75        397.41        12.44 o                         
   4   4   8        413.23        405.03        15.01 o                         
   5   4   8        222.81        211.57        15.89 o                         
   6   4   8        404.74        388.22        24.01 o                         
  -6   5   8         65.56         75.21        12.15 o                         
  -5   5   8          2.58          6.15         5.89 o                         
  -4   5   8         39.62         41.04         4.98 o                         
  -3   5   8         58.01         68.63         5.32 o                         
  -2   5   8        312.29        286.39        12.55 o                         
  -1   5   8        254.27        261.01        12.06 o                         
   0   5   8       1522.56       1438.72        33.04 o                         
   1   5   8        255.91        279.97         8.51 o                         
   2   5   8        311.23        293.70         9.65 o                         
   3   5   8         58.28         57.55         4.95 o                         
   4   5   8         39.60         36.70         5.99 o                         
   5   5   8          2.47        -11.98        11.98 o                         
   6   5   8         65.59         55.00        16.95 o                         
  -6   6   8         43.07         42.72        20.25 o                         
  -5   6   8         11.07          2.72         6.28 o                         
  -4   6   8        229.13        223.30        11.65 o                         
  -3   6   8        126.71        107.78         7.06 o                         
  -2   6   8        140.37        139.24         6.48 o                         
  -1   6   8        876.90        886.10        32.76 o                         
   0   6   8        116.82        137.53        10.42 o                         
   1   6   8        878.07        858.11        25.54 o                         
   2   6   8        140.29        122.78         7.11 o                         
   3   6   8        126.18        120.49         7.04 o                         
   4   6   8        229.62        223.13        13.93 o                         
   5   6   8         11.14         -6.67        19.72 o                         
   6   6   8         42.79         22.65        18.07 o                         
  -6   7   8         59.82         82.97        26.08 o                         
  -5   7   8         26.28         14.87         8.34 o                         
  -4   7   8         10.48          9.92         4.47 o                         
  -3   7   8         12.72         15.58         3.46 o                         
  -2   7   8        268.01        278.60         9.72 o                         
  -1   7   8         60.44         63.52         6.63 o                         
   0   7   8          2.70         -3.32         3.32 o                         
   1   7   8         60.99         65.27         4.54 o                         
   2   7   8        267.49        260.39        12.74 o                         
   3   7   8         12.87         16.08         4.49 o                         
   4   7   8         10.45          7.32         8.66 o                         
   5   7   8         25.97         32.81        18.02 o                         
   6   7   8         59.61         54.33        15.64 o                         
  -5   8   8          4.10          5.36        16.54 o                         
  -4   8   8         43.82         48.05         5.48 o                         
  -3   8   8        219.12        205.20        12.73 o                         
  -2   8   8          4.50          3.66         3.06 o                         
  -1   8   8         18.74         18.23         3.58 o                         
   0   8   8        258.10        273.49        13.18 o                         
   1   8   8         18.57         18.75         3.84 o                         
   2   8   8          4.32         10.70         3.93 o                         
   3   8   8        220.18        220.11        11.24 o                         
   4   8   8         43.72         62.20        10.88 o                         
   5   8   8          3.99        -12.85        12.85 o                         
  -5   9   8         41.34         66.19        20.17 o                         
  -4   9   8        220.36        226.12        15.58 o                         
  -3   9   8        239.46        239.36        10.11 o                         
  -2   9   8        162.25        168.65         8.61 o                         
  -1   9   8          6.09         10.32         3.65 o                         
   0   9   8        217.42        217.52        10.75 o                         
   1   9   8          6.09          7.36         3.97 o                         
   2   9   8        162.39        150.14         9.59 o                         
   3   9   8        239.28        278.40        18.02 o                         
   4   9   8        220.64        233.80        17.08 o                         
   5   9   8         41.28         59.98        13.72 o                         
  -5  10   8         61.28         73.80        25.27 o                         
  -4  10   8        100.04         81.03        11.33 o                         
  -3  10   8         25.57         23.36         7.68 o                         
  -2  10   8        144.42        139.37         7.40 o                         
  -1  10   8          5.13          3.65         4.95 o                         
   0  10   8       1411.36       1349.75        31.35 o                         
   1  10   8          5.12         10.35         5.53 o                         
   2  10   8        143.61        133.78        10.53 o                         
   3  10   8         25.42         33.99         9.59 o                         
   4  10   8        100.33        114.43        15.81 o                         
   5  10   8         61.30         79.56        16.77 o                         
  -5  11   8          4.85          8.99        20.06 o                         
  -4  11   8         17.29         22.39         9.31 o                         
  -3  11   8         50.43         48.50         8.33 o                         
  -2  11   8        200.78        191.04         9.01 o                         
  -1  11   8        113.09         95.71         8.38 o                         
   0  11   8       2309.73       2243.47        49.98 o                         
   1  11   8        112.90        104.84         6.16 o                         
   2  11   8        201.35        197.24        13.74 o                         
   3  11   8         50.25         45.05        10.97 o                         
   4  11   8         17.06         23.94        12.57 o                         
   5  11   8          4.93          3.18        14.79 o                         
  -4  12   8          3.57         19.59        11.39 o                         
  -3  12   8         40.11         40.34         8.92 o                         
  -2  12   8        261.95        249.42        12.19 o                         
  -1  12   8        334.28        326.10        17.00 o                         
   0  12   8        327.63        312.82        11.85 o                         
   1  12   8        334.56        349.52        13.74 o                         
   2  12   8        262.05        256.61        16.40 o                         
   3  12   8         39.70         32.36        11.48 o                         
   4  12   8          3.61         -0.71        13.43 o                         
  -4  13   8        114.82        124.00        26.85 o                         
  -3  13   8        231.86        213.61        21.53 o                         
  -2  13   8        127.86        144.59         9.51 o                         
  -1  13   8        180.22        194.84        13.67 o                         
   0  13   8        271.83        248.54        15.48 o                         
   1  13   8        179.12        205.34        10.99 o                         
   2  13   8        127.50        139.30        12.67 o                         
   3  13   8        231.47        200.85        23.99 o                         
   4  13   8        114.97        138.30        26.87 o                         
  -4  14   8         90.26        107.79        43.13 o                         
  -3  14   8         60.76         44.59        12.38 o                         
  -2  14   8         16.94          5.07        10.41 o                         
  -1  14   8        348.28        299.68        18.60 o                         
   0  14   8        105.92         98.19         9.51 o                         
   1  14   8        348.24        361.26        33.99 o                         
   2  14   8         17.17         40.23        10.79 o                         
   3  14   8         60.77         82.38        16.36 o                         
   4  14   8         90.27         94.30        20.25 o                         
  -3  15   8         21.02          0.19        13.35 o                         
  -2  15   8        109.48        118.58        13.14 o                         
  -1  15   8         36.15         32.63         8.30 o                         
   0  15   8        101.07         99.69        12.57 o                         
   1  15   8         36.01         43.84        12.39 o                         
   2  15   8        109.77        127.10        18.72 o                         
   3  15   8         21.00         20.70        15.30 o                         
  -3  16   8        103.57        124.54        48.19 o                         
  -2  16   8         39.77         50.80        15.13 o                         
  -1  16   8         25.40         21.90         8.47 o                         
   0  16   8         50.16         49.04        11.34 o                         
   1  16   8         25.40         27.34        18.27 o                         
   2  16   8         39.66         39.08        14.65 o                         
   3  16   8        102.86        116.68        19.03 o                         
  -2  17   8         27.91         19.99        24.93 o                         
  -1  17   8         24.64         18.13        27.68 o                         
   0  17   8         11.54         50.15        18.10 o                         
   1  17   8         24.43         11.39        19.55 o                         
   2  17   8         27.93         30.80        15.59 o                         
   0  18   8          8.56         -5.87        13.42 o                         
   1   0   9        171.85        161.03         6.50 o                         
   2   0   9        205.02        189.50         8.57 o                         
   3   0   9        101.92         97.56         7.25 o                         
   4   0   9         19.35         22.17         7.20 o                         
   5   0   9         63.75         72.19         9.82 o                         
   6   0   9          0.30         15.23        11.23 o                         
  -6   1   9         62.38         79.63        11.34 o                         
  -5   1   9        122.95        126.20        10.57 o                         
  -4   1   9          0.47         -2.68         8.76 o                         
  -3   1   9        105.24        101.27         7.27 o                         
  -2   1   9        278.24        273.77        10.85 o                         
  -1   1   9       1781.41       1756.74        66.85 o                         
   0   1   9         83.97         78.81         4.49 o                         
   1   1   9       1780.07       1753.73        39.28 o                         
   2   1   9        278.45        294.19        11.44 o                         
   3   1   9        104.41        103.87         7.88 o                         
   4   1   9          0.46          2.42         6.49 o                         
   5   1   9        122.93        130.81        11.44 o                         
   6   1   9         62.49         68.31        12.60 o                         
  -6   2   9         66.29         69.38        10.64 o                         
  -5   2   9         59.06         63.28         8.49 o                         
  -4   2   9        472.05        456.89        17.30 o                         
  -3   2   9        669.53        630.41        19.80 o                         
  -2   2   9        179.04        158.07        11.27 o                         
  -1   2   9       1956.75       1946.94        61.21 o                         
   0   2   9        693.51        717.71        24.24 o                         
   1   2   9       1953.62       1991.98        43.23 o                         
   2   2   9        178.28        152.68         6.71 o                         
   3   2   9        667.73        600.55        21.09 o                         
   4   2   9        473.05        459.80        18.96 o                         
   5   2   9         59.13         57.88         9.70 o                         
   6   2   9         66.37         44.45        12.89 o                         
  -6   3   9        187.33        212.58        16.50 o                         
  -5   3   9         43.48         43.52        10.30 o                         
  -4   3   9        213.45        199.42        10.71 o                         
  -3   3   9        309.09        314.60        17.47 o                         
  -2   3   9        293.34        286.05        10.83 o                         
  -1   3   9        141.60        165.40         7.07 o                         
   0   3   9       1056.84       1167.69        32.62 o                         
   1   3   9        141.26        152.63         6.19 o                         
   2   3   9        292.89        297.30         9.47 o                         
   3   3   9        307.96        307.24        11.00 o                         
   4   3   9        212.36        227.57        14.16 o                         
   5   3   9         43.75         65.23        10.68 o                         
   6   3   9        186.91        211.23        17.44 o                         
  -6   4   9         54.25         47.48        16.59 o                         
  -5   4   9         13.87         15.96         6.17 o                         
  -4   4   9        594.86        577.28        22.16 o                         
  -3   4   9        164.81        171.54         8.48 o                         
  -2   4   9         98.88         93.06         8.00 o                         
  -1   4   9        100.10         94.32         6.14 o                         
   0   4   9        311.94        295.80        21.51 o                         
   1   4   9        100.64         99.87         5.21 o                         
   2   4   9         98.89        111.67         6.09 o                         
   3   4   9        164.97        167.25         8.30 o                         
   4   4   9        593.83        571.79        18.84 o                         
   5   4   9         13.70         16.26        10.17 o                         
   6   4   9         54.73         68.98        14.49 o                         
  -6   5   9        149.29        163.46        28.39 o                         
  -5   5   9        182.20        167.75        24.42 o                         
  -4   5   9        426.29        424.58        21.21 o                         
  -3   5   9        118.21        125.54         8.45 o                         
  -2   5   9        494.34        487.30        15.71 o                         
  -1   5   9        774.43        771.64        28.69 o                         
   0   5   9        183.39        152.32        10.34 o                         
   1   5   9        773.67        769.33        18.78 o                         
   2   5   9        492.70        504.90        14.02 o                         
   3   5   9        118.76        123.83         7.33 o                         
   4   5   9        426.30        441.27        15.07 o                         
   5   5   9        181.56        147.22        15.22 o                         
   6   5   9        149.12        172.84        18.87 o                         
  -6   6   9         61.80         80.32        17.73 o                         
  -5   6   9         10.45         10.97         6.14 o                         
  -4   6   9        173.35        175.28         9.03 o                         
  -3   6   9        271.61        243.34        12.54 o                         
  -2   6   9        542.81        560.84        16.90 o                         
  -1   6   9       1303.20       1355.14        42.36 o                         
   0   6   9          1.21          4.59         3.19 o                         
   1   6   9       1302.69       1341.88        38.52 o                         
   2   6   9        541.81        541.10        15.24 o                         
   3   6   9        270.61        271.24        10.59 o                         
   4   6   9        172.94        157.54        13.52 o                         
   5   6   9         10.11          7.29        14.86 o                         
   6   6   9         61.81         65.84        22.69 o                         
  -5   7   9         10.44          9.28         8.62 o                         
  -4   7   9        157.17        138.35        10.00 o                         
  -3   7   9         45.71         43.23         6.29 o                         
  -2   7   9         74.49         76.35         6.48 o                         
  -1   7   9        123.28        110.33         6.44 o                         
   0   7   9        390.15        372.59        12.47 o                         
   1   7   9        124.32        112.01         6.20 o                         
   2   7   9         74.57         79.35         8.17 o                         
   3   7   9         45.39         48.12         5.91 o                         
   4   7   9        157.15        149.13        16.13 o                         
   5   7   9         10.59        -11.89        18.42 o                         
  -5   8   9        126.07        166.11        15.16 o                         
  -4   8   9         19.77         22.98         6.60 o                         
  -3   8   9        127.03        126.15         6.07 o                         
  -2   8   9         39.58         37.76         4.07 o                         
  -1   8   9         16.39         14.75         5.98 o                         
   0   8   9         99.15        105.99         6.56 o                         
   1   8   9         16.52         19.77         4.04 o                         
   2   8   9         39.21         37.84         5.12 o                         
   3   8   9        127.34        121.00         7.22 o                         
   4   8   9         19.72         39.04        12.47 o                         
   5   8   9        125.77        144.10        16.75 o                         
  -5   9   9         75.13         70.34        11.89 o                         
  -4   9   9          8.81         -1.70         8.53 o                         
  -3   9   9        133.21        121.44         9.11 o                         
  -2   9   9         34.34         36.37         4.05 o                         
  -1   9   9        118.86        114.89         7.34 o                         
   0   9   9          0.27          3.21         4.15 o                         
   1   9   9        119.13        119.80         7.00 o                         
   2   9   9         34.15         38.30         4.87 o                         
   3   9   9        133.48        137.48        10.25 o                         
   4   9   9          8.85         23.07        10.82 o                         
   5   9   9         75.02         77.14        15.88 o                         
  -5  10   9         40.26         77.32        32.94 o                         
  -4  10   9        156.07        136.14        15.41 o                         
  -3  10   9        276.85        243.18        17.58 o                         
  -2  10   9         83.78         76.78         8.73 o                         
  -1  10   9         61.28         65.17         5.51 o                         
   0  10   9        682.78        676.64        19.92 o                         
   1  10   9         61.46         55.18         5.14 o                         
   2  10   9         83.64         83.07         9.11 o                         
   3  10   9        275.53        300.60        25.99 o                         
   4  10   9        156.40        151.95        14.93 o                         
   5  10   9         40.50         57.82        15.93 o                         
  -5  11   9         25.18         25.85        21.65 o                         
  -4  11   9        109.56         91.15        13.18 o                         
  -3  11   9        305.92        261.25        26.64 o                         
  -2  11   9        325.00        336.18        13.93 o                         
  -1  11   9        345.30        321.48        13.62 o                         
   0  11   9        477.95        461.51        16.05 o                         
   1  11   9        345.66        326.21        11.51 o                         
   2  11   9        325.72        341.75        18.00 o                         
   3  11   9        306.02        293.67        20.44 o                         
   4  11   9        109.81         86.17        16.47 o                         
   5  11   9         25.11         40.12        15.21 o                         
  -4  12   9        139.16        102.71        16.37 o                         
  -3  12   9        168.39        177.49        15.12 o                         
  -2  12   9        336.31        340.48        20.36 o                         
  -1  12   9        100.86         90.24        11.41 o                         
   0  12   9        680.33        661.75        21.20 o                         
   1  12   9        100.46         98.42         8.86 o                         
   2  12   9        335.84        350.40        18.77 o                         
   3  12   9        168.14        187.42        19.32 o                         
   4  12   9        139.01        143.13        16.29 o                         
  -4  13   9         62.72         84.13        19.80 o                         
  -3  13   9         56.52         36.67        10.42 o                         
  -2  13   9        339.86        323.68        14.99 o                         
  -1  13   9        145.72        126.64        10.11 o                         
   0  13   9         22.68         25.75         6.90 o                         
   1  13   9        146.23        154.10         9.68 o                         
   2  13   9        340.50        352.40        18.83 o                         
   3  13   9         56.97         60.27        12.30 o                         
   4  13   9         62.31         69.10        14.56 o                         
  -4  14   9         32.99         31.38        18.83 o                         
  -3  14   9          9.91         15.92        11.35 o                         
  -2  14   9        250.23        253.64        18.38 o                         
  -1  14   9        386.76        356.78        19.59 o                         
   0  14   9         95.49         91.95         9.51 o                         
   1  14   9        386.40        389.29        22.84 o                         
   2  14   9        250.34        220.09        18.83 o                         
   3  14   9          9.83         -3.96        13.42 o                         
   4  14   9         32.87         49.12        17.03 o                         
  -3  15   9         70.24         76.81        16.05 o                         
  -2  15   9        318.52        321.77        27.99 o                         
  -1  15   9        110.79        104.02        10.11 o                         
   0  15   9          6.10         26.71         8.31 o                         
   1  15   9        110.95        118.82        13.88 o                         
   2  15   9        318.42        332.39        23.91 o                         
   3  15   9         70.54         96.90        17.32 o                         
  -2  16   9         46.67         51.94        12.84 o                         
  -1  16   9          1.27         -7.39         8.53 o                         
   0  16   9        444.56        479.11        36.98 o                         
   1  16   9          1.23        -13.70        13.70 o                         
   2  16   9         46.61         33.02        13.88 o                         
  -1  17   9         56.80         71.82        37.83 o                         
   0  17   9         13.24         31.17        32.54 o                         
   1  17   9         56.55         75.14        18.22 o                         
   0   0  10         17.72         18.64         5.14 o                         
   1   0  10        872.51        819.39        27.62 o                         
   2   0  10        284.99        274.83        11.04 o                         
   3   0  10         28.34         27.97         5.29 o                         
   4   0  10         55.08         46.84         7.09 o                         
   5   0  10         16.49         24.74         8.09 o                         
   6   0  10        134.95        160.38        21.02 o                         
  -6   1  10         77.43         82.79        11.60 o                         
  -5   1  10         26.34         29.41        10.52 o                         
  -4   1  10        269.84        246.58        12.82 o                         
  -3   1  10        146.24        145.04         8.61 o                         
  -2   1  10        541.57        513.42        16.80 o                         
  -1   1  10        329.12        311.53        14.44 o                         
   0   1  10         82.85         71.26         8.99 o                         
   1   1  10        329.06        294.64        12.34 o                         
   2   1  10        540.87        516.74        17.08 o                         
   3   1  10        147.51        134.56         9.31 o                         
   4   1  10        269.71        245.49        13.35 o                         
   5   1  10         26.33         35.06         9.06 o                         
   6   1  10         77.03         85.91        24.12 o                         
  -6   2  10        171.01        197.08        15.35 o                         
  -5   2  10        262.73        258.77        14.39 o                         
  -4   2  10        264.67        266.64        13.05 o                         
  -3   2  10        122.16        109.55         7.52 o                         
  -2   2  10       1242.85       1166.23        33.81 o                         
  -1   2  10        779.51        732.48        32.41 o                         
   0   2  10          0.06          2.32         2.71 o                         
   1   2  10        781.25        771.86        31.34 o                         
   2   2  10       1243.13       1233.73        34.77 o                         
   3   2  10        122.09        122.91         9.21 o                         
   4   2  10        266.17        262.98        14.89 o                         
   5   2  10        262.80        258.12        16.73 o                         
   6   2  10        170.78        196.48        17.61 o                         
  -6   3  10         90.89        100.84        11.52 o                         
  -5   3  10         44.27         45.11        10.45 o                         
  -4   3  10        128.54        123.47         8.57 o                         
  -3   3  10         11.92          5.19         4.45 o                         
  -2   3  10        241.17        233.57        11.84 o                         
  -1   3  10        374.21        362.89        14.68 o                         
   0   3  10         52.14         47.55         4.49 o                         
   1   3  10        373.51        363.25        11.72 o                         
   2   3  10        241.66        235.01         9.98 o                         
   3   3  10         11.94         14.58         6.02 o                         
   4   3  10        128.38        132.50        10.62 o                         
   5   3  10         44.10         47.41        15.48 o                         
   6   3  10         91.12         76.42        14.35 o                         
  -6   4  10          7.31         20.26        19.54 o                         
  -5   4  10         58.72         48.08         8.48 o                         
  -4   4  10         82.86         81.68         7.17 o                         
  -3   4  10        331.69        330.58        14.86 o                         
  -2   4  10        139.73        123.25         8.95 o                         
  -1   4  10        240.01        240.29        14.12 o                         
   0   4  10         16.95         11.18         3.70 o                         
   1   4  10        240.30        245.80         9.16 o                         
   2   4  10        139.38        150.68         7.05 o                         
   3   4  10        331.25        335.24        15.22 o                         
   4   4  10         83.09         82.38         9.96 o                         
   5   4  10         58.90         58.19        11.69 o                         
   6   4  10          7.26          7.79        13.58 o                         
  -6   5  10          5.05        -12.17        12.17 o                         
  -5   5  10        106.94         94.26         8.87 o                         
  -4   5  10         15.37         18.41         5.74 o                         
  -3   5  10        342.97        301.17        12.76 o                         
  -2   5  10        236.01        243.26        11.58 o                         
  -1   5  10        184.51        184.61        10.08 o                         
   0   5  10         19.35         28.26         4.25 o                         
   1   5  10        185.54        196.09         8.93 o                         
   2   5  10        237.26        218.43         8.86 o                         
   3   5  10        342.74        335.87        11.93 o                         
   4   5  10         15.43         22.42         8.91 o                         
   5   5  10        107.13         85.92        13.64 o                         
   6   5  10          5.22         30.77        14.14 o                         
  -5   6  10        281.63        264.60        16.64 o                         
  -4   6  10         10.99         20.19         5.65 o                         
  -3   6  10        596.47        575.71        23.99 o                         
  -2   6  10       1036.72       1079.66        39.55 o                         
  -1   6  10        410.89        422.07        14.55 o                         
   0   6  10        129.81        110.10        10.71 o                         
   1   6  10        411.91        448.20        16.94 o                         
   2   6  10       1037.44       1002.69        25.21 o                         
   3   6  10        597.34        586.31        17.24 o                         
   4   6  10         11.07         17.66         9.16 o                         
   5   6  10        282.32        263.66        19.28 o                         
  -5   7  10         71.53         67.44        11.18 o                         
  -4   7  10         70.92         59.85         7.26 o                         
  -3   7  10        365.97        363.83        22.86 o                         
  -2   7  10        158.63        155.29        12.62 o                         
  -1   7  10       1058.21        983.17        38.95 o                         
   0   7  10          0.12         -3.68         3.88 o                         
   1   7  10       1057.84       1098.72        35.30 o                         
   2   7  10        159.18        167.57         9.66 o                         
   3   7  10        365.62        357.31        13.09 o                         
   4   7  10         71.54         80.46        12.71 o                         
   5   7  10         71.80         52.97        13.24 o                         
  -5   8  10         35.14         40.57        14.16 o                         
  -4   8  10         93.81        110.27        11.63 o                         
  -3   8  10         50.10         46.02         6.99 o                         
  -2   8  10        139.14        134.06         7.33 o                         
  -1   8  10         57.75         53.24         5.46 o                         
   0   8  10        152.65        140.56         9.02 o                         
   1   8  10         57.87         54.57         5.38 o                         
   2   8  10        139.12        125.18         7.50 o                         
   3   8  10         50.15         43.18         7.41 o                         
   4   8  10         93.88        103.66        12.42 o                         
   5   8  10         35.12         40.99        14.00 o                         
  -5   9  10         40.99         38.07        11.72 o                         
  -4   9  10         32.62         25.65         9.98 o                         
  -3   9  10         37.11         40.44         8.97 o                         
  -2   9  10         50.02         47.38         4.89 o                         
  -1   9  10        332.30        286.33        15.13 o                         
   0   9  10         97.20         90.68         7.19 o                         
   1   9  10        332.97        324.54        11.98 o                         
   2   9  10         49.98         51.82         7.28 o                         
   3   9  10         37.06         44.63         9.04 o                         
   4   9  10         32.22         29.28        13.45 o                         
   5   9  10         40.66         58.51        16.35 o                         
  -5  10  10          3.03         11.37        43.71 o                         
  -4  10  10         29.07         23.31        10.09 o                         
  -3  10  10         26.05         24.47         6.59 o                         
  -2  10  10         29.62         31.79         4.46 o                         
  -1  10  10        424.71        402.16        16.76 o                         
   0  10  10         81.87         78.15         7.09 o                         
   1  10  10        425.56        393.87        14.13 o                         
   2  10  10         29.42         38.11         6.20 o                         
   3  10  10         26.16         29.51        10.10 o                         
   4  10  10         29.24         17.06        11.73 o                         
   5  10  10          2.95        -14.30        14.30 o                         
  -4  11  10          5.75          9.78        11.22 o                         
  -3  11  10        137.11        132.42        12.92 o                         
  -2  11  10         59.75         74.67         8.10 o                         
  -1  11  10        475.36        425.64        19.78 o                         
   0  11  10          0.01          1.00         5.39 o                         
   1  11  10        476.12        456.50        15.84 o                         
   2  11  10         59.85         64.67        10.71 o                         
   3  11  10        137.77        147.31        14.41 o                         
   4  11  10          5.68         -3.96        12.31 o                         
  -4  12  10          1.49         11.34        23.08 o                         
  -3  12  10         19.79         21.35        11.03 o                         
  -2  12  10        125.98        129.54        12.90 o                         
  -1  12  10         72.44         60.89         6.45 o                         
   0  12  10         18.81         16.09         6.12 o                         
   1  12  10         72.67         55.24         7.24 o                         
   2  12  10        126.68        134.38        12.60 o                         
   3  12  10         19.61          8.83        16.08 o                         
   4  12  10          1.50         -6.00        15.40 o                         
  -4  13  10         39.73         11.95        19.73 o                         
  -3  13  10        190.19        174.36        15.75 o                         
  -2  13  10        399.34        425.72        23.88 o                         
  -1  13  10         50.95         53.92         7.90 o                         
   0  13  10        478.45        441.08        16.99 o                         
   1  13  10         50.90         47.07         9.40 o                         
   2  13  10        399.88        428.07        22.83 o                         
   3  13  10        190.00        215.92        17.77 o                         
   4  13  10         39.75         61.31        14.40 o                         
  -3  14  10         24.58         67.11        21.21 o                         
  -2  14  10        391.70        381.92        32.75 o                         
  -1  14  10        197.31        160.68        12.11 o                         
   0  14  10          3.20          0.94         7.55 o                         
   1  14  10        197.15        213.83        14.75 o                         
   2  14  10        392.12        380.22        20.62 o                         
   3  14  10         24.65         43.76        23.19 o                         
  -3  15  10         24.71         47.70        20.00 o                         
  -2  15  10        103.53        120.25        14.75 o                         
  -1  15  10         80.06         80.11         9.96 o                         
   0  15  10        295.11        255.99        18.14 o                         
   1  15  10         80.09         83.14        16.71 o                         
   2  15  10        103.30         92.11        15.80 o                         
   3  15  10         24.85         30.95        18.29 o                         
  -2  16  10          3.31         -4.05        18.75 o                         
  -1  16  10         42.03         33.64        16.19 o                         
   0  16  10        127.05        115.78        13.99 o                         
   1  16  10         42.00         38.26        16.89 o                         
   2  16  10          3.21          5.69        17.99 o                         
  -1  17  10         12.48         37.33        17.46 o                         
   0  17  10          7.64         33.54        17.77 o                         
   1  17  10         12.52         32.56        18.02 o                         
   1   0  11        878.10        833.27        28.43 o                         
   2   0  11        321.47        301.26        12.12 o                         
   3   0  11        123.38        126.92         8.62 o                         
   4   0  11        101.56         89.02         8.38 o                         
   5   0  11         26.27         24.95         9.29 o                         
   6   0  11          4.77         13.27        15.25 o                         
  -6   1  11         14.50         19.84        10.83 o                         
  -5   1  11         15.24         18.52         8.33 o                         
  -4   1  11        174.30        162.15        10.86 o                         
  -3   1  11        890.50        908.43        27.76 o                         
  -2   1  11        274.76        255.97        11.07 o                         
  -1   1  11        218.59        208.61        15.61 o                         
   0   1  11        579.33        563.90        18.12 o                         
   1   1  11        217.89        208.23        16.31 o                         
   2   1  11        275.27        262.62        13.82 o                         
   3   1  11        889.10        881.40        28.06 o                         
   4   1  11        174.45        174.45        11.63 o                         
   5   1  11         15.30          9.14        10.99 o                         
   6   1  11         14.35          3.03        12.55 o                         
  -6   2  11        417.21        474.26        30.12 o                         
  -5   2  11         72.51         77.80        17.13 o                         
  -4   2  11        855.73        845.25        27.69 o                         
  -3   2  11         70.69         66.17         6.42 o                         
  -2   2  11        279.62        258.13        18.24 o                         
  -1   2  11        944.47        891.17        38.70 o                         
   0   2  11        746.27        693.89        42.86 o                         
   1   2  11        944.41        920.98        30.93 o                         
   2   2  11        280.43        276.75        12.87 o                         
   3   2  11         70.21         73.75         7.62 o                         
   4   2  11        856.31        859.99        28.98 o                         
   5   2  11         72.13         81.80        12.99 o                         
   6   2  11        417.26        492.96        26.51 o                         
  -6   3  11         56.43         39.45        11.72 o                         
  -5   3  11         11.57          6.23        10.22 o                         
  -4   3  11         77.41         66.79        10.45 o                         
  -3   3  11        357.80        366.17        14.37 o                         
  -2   3  11        784.83        730.93        26.46 o                         
  -1   3  11        178.52        173.71         9.88 o                         
   0   3  11        474.56        466.62        21.80 o                         
   1   3  11        178.81        167.12         9.04 o                         
   2   3  11        784.54        773.95        24.27 o                         
   3   3  11        358.37        371.90        16.05 o                         
   4   3  11         77.45         82.66         9.53 o                         
   5   3  11         11.52          6.50        12.21 o                         
   6   3  11         56.11         54.49        14.65 o                         
  -5   4  11         35.87         24.04         7.69 o                         
  -4   4  11         66.56         55.33         6.76 o                         
  -3   4  11          4.58          6.44         4.83 o                         
  -2   4  11          2.74          5.61         3.97 o                         
  -1   4  11         43.45         43.78         4.40 o                         
   0   4  11         50.08         52.66         4.95 o                         
   1   4  11         43.09         47.39         5.40 o                         
   2   4  11          2.83         -0.22         4.37 o                         
   3   4  11          4.47         10.91         6.75 o                         
   4   4  11         66.27         78.28        10.02 o                         
   5   4  11         35.81         27.82        10.77 o                         
  -5   5  11         10.86         11.65         7.14 o                         
  -4   5  11        101.50         99.14         8.05 o                         
  -3   5  11        255.50        217.93        13.12 o                         
  -2   5  11        153.48        164.39         8.99 o                         
  -1   5  11         46.10         49.37         4.73 o                         
   0   5  11          2.53         -2.35         3.71 o                         
   1   5  11         46.11         53.42         5.29 o                         
   2   5  11        153.30        158.09         9.73 o                         
   3   5  11        255.00        238.07        12.82 o                         
   4   5  11        102.33        101.19        11.41 o                         
   5   5  11         10.82         19.13        12.92 o                         
  -5   6  11         54.74         35.40        13.03 o                         
  -4   6  11         26.23         17.68         6.56 o                         
  -3   6  11        501.07        441.75        16.23 o                         
  -2   6  11        238.98        250.21        16.45 o                         
  -1   6  11         66.70         71.91         6.98 o                         
   0   6  11        169.92        152.39        14.29 o                         
   1   6  11         66.30         77.30         7.58 o                         
   2   6  11        238.59        233.60        11.12 o                         
   3   6  11        499.99        471.70        17.55 o                         
   4   6  11         26.17         48.93         9.94 o                         
   5   6  11         54.41         83.57        13.57 o                         
  -5   7  11          0.75         -6.31        12.97 o                         
  -4   7  11        196.51        179.53        15.30 o                         
  -3   7  11        439.07        432.02        17.82 o                         
  -2   7  11         51.29         54.22         5.30 o                         
  -1   7  11         41.01         38.72         5.25 o                         
   0   7  11         47.65         50.46         5.67 o                         
   1   7  11         40.65         40.69         5.00 o                         
   2   7  11         51.22         37.25         7.45 o                         
   3   7  11        438.14        414.59        19.80 o                         
   4   7  11        196.87        214.52        15.65 o                         
   5   7  11          0.76          1.54        13.54 o                         
  -5   8  11          2.94         10.51        21.47 o                         
  -4   8  11         46.99         34.85        19.49 o                         
  -3   8  11        554.37        526.82        26.13 o                         
  -2   8  11         95.61         89.74         6.91 o                         
  -1   8  11        530.16        500.52        23.78 o                         
   0   8  11        445.38        389.97        14.97 o                         
   1   8  11        530.58        539.73        23.01 o                         
   2   8  11         95.45         99.87         7.91 o                         
   3   8  11        553.23        548.46        23.05 o                         
   4   8  11         46.59         69.91        20.07 o                         
   5   8  11          3.03         11.47        13.46 o                         
  -5   9  11         60.54         63.00        14.01 o                         
  -4   9  11         91.18         79.94        12.32 o                         
  -3   9  11         99.72        103.43        10.29 o                         
  -2   9  11        944.69        933.20        27.35 o                         
  -1   9  11        123.96        119.02         7.87 o                         
   0   9  11        538.96        520.97        32.04 o                         
   1   9  11        123.54        125.10         8.26 o                         
   2   9  11        945.46        890.36        26.62 o                         
   3   9  11         99.81        105.49        11.30 o                         
   4   9  11         91.47         89.77        13.71 o                         
   5   9  11         60.58         79.67        16.00 o                         
  -4  10  11        123.07        122.05        14.37 o                         
  -3  10  11        416.67        383.53        17.46 o                         
  -2  10  11         49.48         47.33         5.76 o                         
  -1  10  11        139.27        113.88         8.31 o                         
   0  10  11         59.57         59.78         7.16 o                         
   1  10  11        138.98        135.11         8.64 o                         
   2  10  11         49.19         53.24         8.38 o                         
   3  10  11        417.25        409.78        21.31 o                         
   4  10  11        122.80        136.75        18.95 o                         
  -4  11  11        136.53        108.20        14.52 o                         
  -3  11  11         69.12         65.39        12.34 o                         
  -2  11  11         24.22         22.26         5.78 o                         
  -1  11  11        186.51        172.03         9.85 o                         
   0  11  11         16.83         13.78         6.44 o                         
   1  11  11        186.85        198.70        12.55 o                         
   2  11  11         24.09         18.04         9.53 o                         
   3  11  11         68.82         66.32        13.88 o                         
   4  11  11        137.44        151.67        15.76 o                         
  -4  12  11         64.21         56.20        21.51 o                         
  -3  12  11         91.77         96.97        16.08 o                         
  -2  12  11         33.00         43.44        13.82 o                         
  -1  12  11         37.77         40.68         6.36 o                         
   0  12  11        307.33        300.69        13.72 o                         
   1  12  11         38.30         47.16         7.61 o                         
   2  12  11         33.04         34.57        10.80 o                         
   3  12  11         91.74         81.97        12.44 o                         
   4  12  11         64.37         63.96        15.51 o                         
  -3  13  11         19.06         16.98        20.76 o                         
  -2  13  11         75.18         79.54        10.74 o                         
  -1  13  11         30.66         36.39         7.57 o                         
   0  13  11         17.04         24.10         7.41 o                         
   1  13  11         30.73         40.98         8.88 o                         
   2  13  11         75.54         74.96        11.90 o                         
   3  13  11         19.18         10.77        12.58 o                         
  -3  14  11         37.75         21.29        13.53 o                         
  -2  14  11        113.51        118.33        14.62 o                         
  -1  14  11        328.56        336.49        18.36 o                         
   0  14  11        482.66        463.04        18.37 o                         
   1  14  11        328.48        361.93        26.70 o                         
   2  14  11        112.79        120.14        26.29 o                         
   3  14  11         37.60         57.62        23.14 o                         
  -2  15  11         15.53         34.40        14.95 o                         
  -1  15  11        170.36        146.32        12.64 o                         
   0  15  11        407.68        418.61        37.59 o                         
   1  15  11        170.80        167.62        15.30 o                         
   2  15  11         15.38         10.10        12.14 o                         
  -1  16  11         37.56         26.93        14.73 o                         
   0  16  11         57.69         48.08        15.15 o                         
   1  16  11         37.93         50.63        12.92 o                         
   0   0  12       1408.95       1564.97        61.54 o                         
   1   0  12        611.37        633.90        23.16 o                         
   2   0  12       1589.33       1531.62        43.36 o                         
   3   0  12        895.43        904.97        28.48 o                         
   4   0  12         70.39         66.51         8.33 o                         
   5   0  12          6.88         -4.78         8.55 o                         
  -5   1  12         18.11          6.55         9.98 o                         
  -4   1  12        110.96        109.17         9.27 o                         
  -3   1  12       1370.16       1321.07        39.26 o                         
  -2   1  12        111.70        100.08         7.38 o                         
  -1   1  12        362.69        344.01        14.33 o                         
   0   1  12        101.72        113.55         8.90 o                         
   1   1  12        363.44        333.23        18.98 o                         
   2   1  12        111.23        114.79         8.03 o                         
   3   1  12       1367.61       1392.84        68.17 o                         
   4   1  12        111.11        100.81         9.72 o                         
   5   1  12         17.82         22.02        12.29 o                         
  -5   2  12          7.82          1.00         7.60 o                         
  -4   2  12          6.11         -2.31         6.13 o                         
  -3   2  12        142.53        139.39        12.22 o                         
  -2   2  12        429.49        415.89        17.73 o                         
  -1   2  12        120.13        107.01         9.41 o                         
   0   2  12         11.34          9.58         5.06 o                         
   1   2  12        120.41        109.62        10.77 o                         
   2   2  12        430.67        432.32        18.12 o                         
   3   2  12        142.26        141.23         9.81 o                         
   4   2  12          6.15          4.04         6.71 o                         
   5   2  12          7.87          6.70         9.49 o                         
  -5   3  12         18.63          4.78         7.59 o                         
  -4   3  12        107.62        107.91        14.90 o                         
  -3   3  12        356.81        355.41        14.80 o                         
  -2   3  12        113.20         89.92         7.01 o                         
  -1   3  12        126.42        132.73         7.54 o                         
   0   3  12         10.56         22.39         3.99 o                         
   1   3  12        126.28        103.12        10.36 o                         
   2   3  12        114.02        103.55         7.92 o                         
   3   3  12        355.72        376.47        16.08 o                         
   4   3  12        106.97        113.47        14.19 o                         
   5   3  12         18.37         22.65        16.15 o                         
  -5   4  12          4.72          1.50         9.68 o                         
  -4   4  12        123.05        136.79        12.73 o                         
  -3   4  12         70.06         61.82         6.99 o                         
  -2   4  12         24.67         20.30         4.78 o                         
  -1   4  12         78.45         76.23         5.94 o                         
   0   4  12        108.09        117.16         9.79 o                         
   1   4  12         78.38         74.88         6.84 o                         
   2   4  12         24.51         23.90         5.90 o                         
   3   4  12         70.10         83.30        11.11 o                         
   4   4  12        123.15        121.36        11.13 o                         
   5   4  12          4.74          1.59        11.71 o                         
  -5   5  12         16.40         18.73        12.33 o                         
  -4   5  12         23.82         12.41         6.49 o                         
  -3   5  12        114.71        107.49         8.20 o                         
  -2   5  12         66.05         57.49         5.56 o                         
  -1   5  12         15.88         17.70         4.03 o                         
   0   5  12         27.83         16.68         4.61 o                         
   1   5  12         16.08          9.65         4.74 o                         
   2   5  12         66.46         67.06         7.40 o                         
   3   5  12        115.00        138.47        20.53 o                         
   4   5  12         23.53         14.64        13.30 o                         
   5   5  12         16.52          6.99        11.79 o                         
  -5   6  12          1.19        -10.51        11.43 o                         
  -4   6  12         25.68         15.72         7.59 o                         
  -3   6  12        769.84        734.37        24.29 o                         
  -2   6  12        210.67        212.17        10.06 o                         
  -1   6  12         11.93         10.82         4.30 o                         
   0   6  12       1373.45       1356.23        44.86 o                         
   1   6  12         11.75         16.33         5.44 o                         
   2   6  12        210.79        210.01        11.09 o                         
   3   6  12        769.31        800.58        27.73 o                         
   4   6  12         25.27         36.08        12.36 o                         
   5   6  12          1.22         13.29        16.85 o                         
  -5   7  12          5.66         17.45        23.79 o                         
  -4   7  12         22.79         27.95         9.63 o                         
  -3   7  12        204.44        204.37        10.61 o                         
  -2   7  12          0.18          3.34         4.63 o                         
  -1   7  12         23.05         22.07         4.91 o                         
   0   7  12        272.03        243.21        16.85 o                         
   1   7  12         23.17         27.26         6.06 o                         
   2   7  12          0.18         -1.72         7.25 o                         
   3   7  12        204.35        185.85        13.99 o                         
   4   7  12         22.56         44.89        14.66 o                         
   5   7  12          5.66         18.85        13.60 o                         
  -5   8  12          2.10         24.93        12.73 o                         
  -4   8  12         16.73         19.99        10.26 o                         
  -3   8  12        224.68        230.39        11.52 o                         
  -2   8  12        494.06        496.96        17.52 o                         
  -1   8  12        495.83        435.76        16.48 o                         
   0   8  12         32.56         37.52         8.19 o                         
   1   8  12        495.63        479.76        18.22 o                         
   2   8  12        494.89        507.38        24.08 o                         
   3   8  12        224.50        212.71        14.53 o                         
   4   8  12         16.64         37.11        10.93 o                         
   5   8  12          2.11         -8.84        13.38 o                         
  -4   9  12          6.44         -4.86        14.45 o                         
  -3   9  12         81.91         80.27         9.11 o                         
  -2   9  12         26.81         34.92         8.01 o                         
  -1   9  12         92.69         97.58         8.52 o                         
   0   9  12        846.70        740.84        39.05 o                         
   1   9  12         92.49        107.80         7.71 o                         
   2   9  12         26.91         26.45         8.06 o                         
   3   9  12         82.66        113.47        12.02 o                         
   4   9  12          6.27         20.57        11.33 o                         
  -4  10  12          6.35         -8.39        11.48 o                         
  -3  10  12        173.08        160.20        19.25 o                         
  -2  10  12        165.23        192.54        10.90 o                         
  -1  10  12        164.05        153.64        11.58 o                         
   0  10  12        818.40        728.82        30.33 o                         
   1  10  12        164.61        148.21        11.37 o                         
   2  10  12        165.22        169.51        12.70 o                         
   3  10  12        173.36        174.19        15.33 o                         
   4  10  12          6.35          1.75        17.16 o                         
  -4  11  12         17.91          8.87        12.58 o                         
  -3  11  12         57.84         55.18        11.57 o                         
  -2  11  12         26.45         20.19         6.35 o                         
  -1  11  12          0.87         12.61         6.11 o                         
   0  11  12         58.87         54.04         7.74 o                         
   1  11  12          0.81         10.74         7.32 o                         
   2  11  12         26.65         29.63        10.12 o                         
   3  11  12         57.53         81.96        11.92 o                         
   4  11  12         17.81         35.17        13.33 o                         
  -3  12  12         43.78         32.34        22.01 o                         
  -2  12  12         25.48         22.22        10.19 o                         
  -1  12  12         41.59         43.35         7.88 o                         
   0  12  12        205.95        209.09        11.99 o                         
   1  12  12         41.34         41.39         8.09 o                         
   2  12  12         25.87         48.41        11.31 o                         
   3  12  12         43.96         37.86        14.60 o                         
  -3  13  12         31.22         27.52        38.58 o                         
  -2  13  12          3.00         20.66        11.95 o                         
  -1  13  12         40.40         30.96         8.07 o                         
   0  13  12         71.46         67.35         8.44 o                         
   1  13  12         40.63         41.31        12.21 o                         
   2  13  12          2.98          1.98        11.04 o                         
   3  13  12         31.18         13.43        11.90 o                         
  -2  14  12          0.75          9.33        12.54 o                         
  -1  14  12        157.12        143.45        13.89 o                         
   0  14  12          5.51         -2.55         8.04 o                         
   1  14  12        158.01        163.82        13.49 o                         
   2  14  12          0.78        -11.62        21.84 o                         
  -2  15  12         19.22         28.56        39.47 o                         
  -1  15  12        209.67        179.64        17.25 o                         
   0  15  12          6.01          6.05        11.48 o                         
   1  15  12        209.50        226.81        16.34 o                         
   2  15  12         19.01         34.69        12.91 o                         
   0  16  12        300.62        286.86        34.40 o                         
   1   0  13        491.89        488.67        21.93 o                         
   2   0  13          4.21          1.86         4.83 o                         
   3   0  13        418.45        419.32        16.92 o                         
   4   0  13        121.91        113.47        10.38 o                         
   5   0  13         22.39         11.37        10.41 o                         
  -5   1  13        129.24        104.89        20.59 o                         
  -4   1  13          4.24         -1.63         6.90 o                         
  -3   1  13        446.20        457.60        17.68 o                         
  -2   1  13         75.78         72.19         6.61 o                         
  -1   1  13         30.72         23.97         4.57 o                         
   0   1  13        360.65        359.59        13.76 o                         
   1   1  13         31.18         36.71         6.80 o                         
   2   1  13         75.94         69.71         6.65 o                         
   3   1  13        446.45        454.42        18.18 o                         
   4   1  13          4.35         -2.35         7.19 o                         
   5   1  13        129.23        133.57        12.15 o                         
  -5   2  13         20.36         19.94        11.13 o                         
  -4   2  13         73.12         71.56         8.10 o                         
  -3   2  13         51.19         54.15         9.08 o                         
  -2   2  13        658.32        643.64        24.01 o                         
  -1   2  13        103.84        105.90         7.32 o                         
   0   2  13        176.10        189.11         9.53 o                         
   1   2  13        103.77         89.51        10.24 o                         
   2   2  13        656.89        613.63        21.52 o                         
   3   2  13         50.92         58.68         7.28 o                         
   4   2  13         73.30         59.10         9.35 o                         
   5   2  13         20.51         24.94        12.85 o                         
  -5   3  13         81.47         94.10        10.56 o                         
  -4   3  13        124.31        107.08        12.83 o                         
  -3   3  13         31.44         29.11         6.34 o                         
  -2   3  13        383.55        343.27        18.03 o                         
  -1   3  13         10.75         15.27         4.49 o                         
   0   3  13         77.60         78.51         6.38 o                         
   1   3  13         10.73         11.66         4.96 o                         
   2   3  13        383.36        373.91        15.50 o                         
   3   3  13         31.19         23.78         6.79 o                         
   4   3  13        123.16        117.79        11.50 o                         
   5   3  13         80.73         68.76        12.86 o                         
  -5   4  13         22.00         39.95         9.46 o                         
  -4   4  13         57.89         68.39        10.04 o                         
  -3   4  13        227.46        237.33        19.62 o                         
  -2   4  13         86.36         83.99         6.85 o                         
  -1   4  13        128.67        143.21         8.49 o                         
   0   4  13         29.17         32.32         6.87 o                         
   1   4  13        127.85        118.63         8.79 o                         
   2   4  13         86.27         82.74         8.26 o                         
   3   4  13        227.17        232.76        17.90 o                         
   4   4  13         57.80         62.14        11.37 o                         
   5   4  13         22.01         17.63        11.36 o                         
  -5   5  13         65.83         49.22        14.60 o                         
  -4   5  13          5.97         -2.53        11.37 o                         
  -3   5  13         23.17         15.07         6.09 o                         
  -2   5  13         60.05         61.04         6.29 o                         
  -1   5  13        167.08        160.64         9.10 o                         
   0   5  13         58.44         65.95         6.52 o                         
   1   5  13        167.43        159.63        10.08 o                         
   2   5  13         60.21         63.86         7.34 o                         
   3   5  13         23.27         26.82         7.82 o                         
   4   5  13          5.97         11.00         8.60 o                         
   5   5  13         65.73         78.86        15.81 o                         
  -5   6  13          2.78          2.21        21.08 o                         
  -4   6  13         23.59         23.57         7.60 o                         
  -3   6  13        152.87        161.71        11.58 o                         
  -2   6  13        420.34        410.41        18.11 o                         
  -1   6  13         69.06         68.30         6.47 o                         
   0   6  13         24.84         22.94         5.25 o                         
   1   6  13         69.30         69.48         7.48 o                         
   2   6  13        420.73        408.96        17.40 o                         
   3   6  13        152.55        158.94        12.67 o                         
   4   6  13         23.68          5.52        13.19 o                         
   5   6  13          2.79          2.95        11.58 o                         
  -5   7  13         35.03         31.20        13.62 o                         
  -4   7  13        409.35        414.54        36.93 o                         
  -3   7  13        340.75        333.06        14.39 o                         
  -2   7  13          5.55          1.97         4.96 o                         
  -1   7  13        255.13        222.27        11.53 o                         
   0   7  13        156.32        154.31        12.45 o                         
   1   7  13        254.73        232.24        13.18 o                         
   2   7  13          5.64          4.20         7.39 o                         
   3   7  13        342.13        336.62        18.03 o                         
   4   7  13        409.70        381.85        23.33 o                         
   5   7  13         35.42         73.73        15.23 o                         
  -4   8  13        129.52        108.46        15.74 o                         
  -3   8  13         18.78         11.67         6.31 o                         
  -2   8  13        563.74        525.91        26.90 o                         
  -1   8  13        268.33        240.22        12.09 o                         
   0   8  13        402.59        373.69        31.57 o                         
   1   8  13        266.93        268.27        14.35 o                         
   2   8  13        564.19        575.53        27.25 o                         
   3   8  13         18.85          5.32         9.25 o                         
   4   8  13        128.93        112.37        13.66 o                         
  -4   9  13        209.73        212.04        23.32 o                         
  -3   9  13        169.05        149.91        12.00 o                         
  -2   9  13        400.32        378.41        18.74 o                         
  -1   9  13        285.69        288.32        13.37 o                         
   0   9  13        107.78        104.62         8.91 o                         
   1   9  13        286.19        275.09        16.66 o                         
   2   9  13        399.81        448.73        23.47 o                         
   3   9  13        169.81        167.33        14.55 o                         
   4   9  13        209.77        174.89        16.51 o                         
  -4  10  13        119.33        105.91        15.35 o                         
  -3  10  13          9.89          2.31        10.86 o                         
  -2  10  13         31.79         35.73         6.56 o                         
  -1  10  13        218.39        203.51        11.89 o                         
   0  10  13          1.93         -3.56         8.07 o                         
   1  10  13        217.84        214.24        15.89 o                         
   2  10  13         32.07         34.15         9.43 o                         
   3  10  13          9.89         -6.14        12.83 o                         
   4  10  13        119.28        151.13        16.78 o                         
  -4  11  13         35.79         36.10        13.71 o                         
  -3  11  13         90.57         85.22        14.22 o                         
  -2  11  13         37.72         45.19         7.81 o                         
  -1  11  13         50.58         54.97         7.63 o                         
   0  11  13         70.94         61.21        16.48 o                         
   1  11  13         50.24         65.42         9.36 o                         
   2  11  13         37.34         45.26        10.24 o                         
   3  11  13         90.82         99.54        13.20 o                         
   4  11  13         35.76         41.20        27.85 o                         
  -3  12  13         20.31         17.55        14.65 o                         
  -2  12  13        103.80         96.31         9.98 o                         
  -1  12  13          2.26         11.12         6.64 o                         
   0  12  13         15.70         -2.57         7.79 o                         
   1  12  13          2.19          5.40        11.95 o                         
   2  12  13        104.22        103.92        12.37 o                         
   3  12  13         20.10         30.53        12.59 o                         
  -3  13  13         11.27         26.61        27.33 o                         
  -2  13  13         10.27         10.50        12.29 o                         
  -1  13  13         77.15         67.70         9.53 o                         
   0  13  13          7.98          3.87         9.48 o                         
   1  13  13         77.00         73.13        11.03 o                         
   2  13  13         10.30        -10.48        10.48 o                         
   3  13  13         11.40         25.09        17.07 o                         
  -2  14  13         11.81         30.08        13.37 o                         
  -1  14  13        230.06        234.39        16.30 o                         
   0  14  13          0.64        -10.74        10.74 o                         
   1  14  13        229.82        260.44        17.20 o                         
   2  14  13         11.75          0.21        11.55 o                         
  -1  15  13        277.35        277.98        23.44 o                         
   0  15  13         87.78         38.61        12.78 o                         
   1  15  13        277.35        272.45        20.01 o                         
   0   0  14        173.77        188.69        13.68 o                         
   1   0  14        116.46        120.44         8.55 o                         
   2   0  14        331.22        313.70        26.68 o                         
   3   0  14         96.06        103.77         8.88 o                         
   4   0  14        187.88        184.46        13.20 o                         
   5   0  14        147.02        197.28        14.46 o                         
  -5   1  14         62.91         37.95        13.50 o                         
  -4   1  14        192.57        205.95        13.21 o                         
  -3   1  14        503.77        495.16        24.29 o                         
  -2   1  14       1141.33       1103.09        39.12 o                         
  -1   1  14         61.52         63.21         6.87 o                         
   0   1  14         46.57         49.66         5.89 o                         
   1   1  14         61.82         58.44         6.62 o                         
   2   1  14       1141.52       1151.63        39.62 o                         
   3   1  14        503.01        523.71        20.43 o                         
   4   1  14        193.20        188.74        13.29 o                         
   5   1  14         63.14         72.28        10.83 o                         
  -5   2  14         70.19         93.93        11.39 o                         
  -4   2  14         40.58         34.53         8.83 o                         
  -3   2  14        445.77        398.76        26.97 o                         
  -2   2  14        167.35        144.46        12.08 o                         
  -1   2  14         69.46         83.29         7.84 o                         
   0   2  14         61.74         62.22         6.78 o                         
   1   2  14         69.14         83.20        10.28 o                         
   2   2  14        167.63        159.42        10.47 o                         
   3   2  14        445.44        432.10        18.47 o                         
   4   2  14         40.63         47.44        11.15 o                         
   5   2  14         70.10         59.47        11.62 o                         
  -5   3  14         32.19         31.25         9.86 o                         
  -4   3  14         73.86         81.61        12.35 o                         
  -3   3  14         67.99         57.17        12.59 o                         
  -2   3  14        477.10        458.58        21.70 o                         
  -1   3  14         41.16         55.73         5.71 o                         
   0   3  14         81.94         74.99         6.69 o                         
   1   3  14         40.87         33.76         6.06 o                         
   2   3  14        476.06        461.02        18.38 o                         
   3   3  14         67.95         69.09         9.39 o                         
   4   3  14         73.70         69.09        10.83 o                         
   5   3  14         32.25         22.13        11.18 o                         
  -5   4  14         64.82         82.22        12.47 o                         
  -4   4  14        103.61         94.63        11.15 o                         
  -3   4  14         51.09         37.38         7.36 o                         
  -2   4  14        323.46        325.28        14.20 o                         
  -1   4  14          0.59          3.38         4.67 o                         
   0   4  14         25.16         25.58         5.76 o                         
   1   4  14          0.60          3.94         5.50 o                         
   2   4  14        323.69        333.52        15.51 o                         
   3   4  14         50.83         50.98         8.25 o                         
   4   4  14        103.28        112.54        15.24 o                         
   5   4  14         64.60         95.81        19.42 o                         
  -5   5  14          7.77        -12.84        12.84 o                         
  -4   5  14         27.92         32.27         8.29 o                         
  -3   5  14          8.11          6.50         6.29 o                         
  -2   5  14         29.06         28.39         6.07 o                         
  -1   5  14         52.80         57.33         6.31 o                         
   0   5  14         11.54         -0.40         5.63 o                         
   1   5  14         52.98         56.06         7.39 o                         
   2   5  14         29.20         18.01         8.92 o                         
   3   5  14          8.11          9.60         8.95 o                         
   4   5  14         27.61         28.92        11.62 o                         
   5   5  14          7.51         -4.57        12.44 o                         
  -4   6  14         16.01         18.81         8.27 o                         
  -3   6  14         20.69         23.68         6.76 o                         
  -2   6  14        200.70        191.78        10.86 o                         
  -1   6  14        102.01        106.98         8.17 o                         
   0   6  14          1.77          3.97         5.84 o                         
   1   6  14        102.53         89.09         8.53 o                         
   2   6  14        200.98        190.87        12.60 o                         
   3   6  14         20.81         16.72         8.62 o                         
   4   6  14         15.87         22.00         9.72 o                         
  -4   7  14         60.73         57.57        13.53 o                         
  -3   7  14         77.68         78.11         8.07 o                         
  -2   7  14          3.76          4.52         5.79 o                         
  -1   7  14         11.42          1.82         5.74 o                         
   0   7  14         12.22         20.79         5.62 o                         
   1   7  14         11.41          3.86         6.73 o                         
   2   7  14          3.64          6.15         7.10 o                         
   3   7  14         78.22         69.71        16.73 o                         
   4   7  14         60.68         64.80        11.75 o                         
  -4   8  14        308.99        251.12        23.16 o                         
  -3   8  14        150.50        121.35         9.35 o                         
  -2   8  14        341.66        324.00        16.53 o                         
  -1   8  14       1009.94        979.65        31.13 o                         
   0   8  14        160.22        153.07        10.63 o                         
   1   8  14       1009.27       1026.48        32.67 o                         
   2   8  14        342.47        382.87        20.35 o                         
   3   8  14        150.49        132.51        15.08 o                         
   4   8  14        309.15        315.37        21.04 o                         
  -4   9  14        191.23        151.80        16.54 o                         
  -3   9  14         44.27         34.22        10.09 o                         
  -2   9  14          1.21         -6.19         6.19 o                         
  -1   9  14         51.25         62.44         7.34 o                         
   0   9  14         26.34         33.50         6.90 o                         
   1   9  14         51.09         49.64         8.79 o                         
   2   9  14          1.22          6.30        10.52 o                         
   3   9  14         43.99         38.67        11.53 o                         
   4   9  14        191.27        192.02        16.44 o                         
  -3  10  14         52.51         10.23        15.01 o                         
  -2  10  14          3.31          1.19         8.51 o                         
  -1  10  14         12.31         12.17         6.73 o                         
   0  10  14         48.96         49.91         9.09 o                         
   1  10  14         12.55         24.07         7.88 o                         
   2  10  14          3.28          0.98         8.72 o                         
   3  10  14         52.60         52.92        14.33 o                         
  -3  11  14         25.39         18.66        12.91 o                         
  -2  11  14         20.18         20.18         8.62 o                         
  -1  11  14         83.45         84.49         8.58 o                         
   0  11  14          5.53         13.74         7.82 o                         
   1  11  14         83.47         73.66        10.42 o                         
   2  11  14         20.20         11.16         9.86 o                         
   3  11  14         25.12         27.82        11.16 o                         
  -3  12  14         15.66          6.69        14.34 o                         
  -2  12  14         63.70         64.08         9.84 o                         
  -1  12  14        112.33        127.03        17.37 o                         
   0  12  14          0.97         -0.90         8.61 o                         
   1  12  14        112.70        109.53        11.72 o                         
   2  12  14         63.62         77.93        11.97 o                         
   3  12  14         15.61         -1.30        16.90 o                         
  -2  13  14         36.38         54.61        16.05 o                         
  -1  13  14         68.00         58.12        10.06 o                         
   0  13  14        103.05        100.80        10.31 o                         
   1  13  14         67.84         81.99        12.08 o                         
   2  13  14         36.28         45.29        11.74 o                         
  -1  14  14         51.83         62.35        10.51 o                         
   0  14  14          2.38         16.72        11.32 o                         
   1  14  14         51.83         71.05        13.77 o                         
   1   0  15         71.54         67.16         7.12 o                         
   2   0  15        778.57        778.23        29.89 o                         
   3   0  15        360.86        368.01        20.81 o                         
   4   0  15         31.46         34.28         9.07 o                         
   5   0  15         58.59         61.41        13.63 o                         
  -5   1  15        141.21        146.96        15.82 o                         
  -4   1  15        146.70        141.01        12.05 o                         
  -3   1  15          9.28         17.98         9.36 o                         
  -2   1  15        305.74        301.50        16.19 o                         
  -1   1  15        107.10        107.00         8.18 o                         
   0   1  15        288.54        338.68        14.32 o                         
   1   1  15        106.72        102.99         8.56 o                         
   2   1  15        306.83        315.76        24.26 o                         
   3   1  15          9.14         16.59         7.38 o                         
   4   1  15        146.22        140.00        12.02 o                         
   5   1  15        141.13        164.04        15.93 o                         
  -5   2  15         18.00         27.11        10.54 o                         
  -4   2  15         48.03         51.37        10.17 o                         
  -3   2  15         24.51         38.11        10.86 o                         
  -2   2  15        454.36        429.66        22.72 o                         
  -1   2  15         37.14         43.66         5.98 o                         
   0   2  15         73.80         76.55         7.18 o                         
   1   2  15         37.06         35.48         6.15 o                         
   2   2  15        452.66        437.62        28.39 o                         
   3   2  15         24.61         32.41         8.33 o                         
   4   2  15         47.78         38.75        10.57 o                         
   5   2  15         18.21         17.28        18.66 o                         
  -4   3  15         32.64         30.99        14.84 o                         
  -3   3  15        255.44        255.75        18.52 o                         
  -2   3  15        126.59        121.87         9.49 o                         
  -1   3  15         86.46         95.71         7.89 o                         
   0   3  15        134.39        151.01         9.86 o                         
   1   3  15         86.21         85.66         8.40 o                         
   2   3  15        126.93        134.95        10.20 o                         
   3   3  15        255.49        258.58        15.59 o                         
   4   3  15         32.92         33.59        10.08 o                         
  -4   4  15         12.11         13.11        12.40 o                         
  -3   4  15        206.34        197.76        12.52 o                         
  -2   4  15         91.75         98.94         8.25 o                         
  -1   4  15         47.60         56.50         6.50 o                         
   0   4  15          0.07         -5.22         5.40 o                         
   1   4  15         47.03         36.05         6.69 o                         
   2   4  15         91.84         87.59         9.41 o                         
   3   4  15        206.40        225.48        14.93 o                         
   4   4  15         12.21          7.09        10.13 o                         
  -4   5  15         15.78         23.51        11.68 o                         
  -3   5  15        215.60        209.87        13.50 o                         
  -2   5  15         35.54         40.61         6.97 o                         
  -1   5  15         46.09         52.17         6.74 o                         
   0   5  15          0.48         -2.09         5.41 o                         
   1   5  15         46.24         44.19        11.96 o                         
   2   5  15         35.32         33.34         7.98 o                         
   3   5  15        215.44        237.98        22.62 o                         
   4   5  15         15.77         15.74        11.68 o                         
  -4   6  15         10.83         15.29        16.87 o                         
  -3   6  15          1.89         11.60         7.74 o                         
  -2   6  15        307.64        317.02        16.60 o                         
  -1   6  15        295.95        304.34        14.10 o                         
   0   6  15        180.74        199.76        19.18 o                         
   1   6  15        296.34        298.64        15.79 o                         
   2   6  15        306.51        342.90        17.54 o                         
   3   6  15          1.87        -10.44        10.61 o                         
   4   6  15         10.81          7.25        12.10 o                         
  -4   7  15         11.30         -6.67        14.58 o                         
  -3   7  15        219.11        224.87        13.65 o                         
  -2   7  15        395.01        394.65        16.60 o                         
  -1   7  15        559.02        555.84        20.24 o                         
   0   7  15         92.22         76.67         8.04 o                         
   1   7  15        559.02        558.87        38.46 o                         
   2   7  15        394.27        419.11        19.87 o                         
   3   7  15        218.21        252.12        21.84 o                         
   4   7  15         11.12        -10.72        10.72 o                         
  -4   8  15        223.20        183.04        20.23 o                         
  -3   8  15        152.58        129.77        13.09 o                         
  -2   8  15        525.46        514.67        22.34 o                         
  -1   8  15        440.44        451.11        18.63 o                         
   0   8  15         13.15         12.33         7.04 o                         
   1   8  15        438.81        441.62        28.91 o                         
   2   8  15        524.92        473.62        23.59 o                         
   3   8  15        152.97        146.34        13.28 o                         
   4   8  15        222.12        208.31        17.04 o                         
  -3   9  15        229.70        227.89        16.96 o                         
  -2   9  15         15.19          8.92         7.93 o                         
  -1   9  15         15.21         11.41         7.20 o                         
   0   9  15         94.02         83.78        11.31 o                         
   1   9  15         15.27         30.40        11.17 o                         
   2   9  15         15.01         14.90        10.33 o                         
   3   9  15        230.02        252.74        17.63 o                         
  -3  10  15        194.08        190.96        30.66 o                         
  -2  10  15         45.25         47.29        11.30 o                         
  -1  10  15         88.61         94.69         9.92 o                         
   0  10  15          9.99         11.02         9.57 o                         
   1  10  15         88.81         95.89        12.07 o                         
   2  10  15         45.22         52.04        10.44 o                         
   3  10  15        194.38        186.12        16.37 o                         
  -3  11  15          6.35         -4.90        13.64 o                         
  -2  11  15         20.38         17.30        10.22 o                         
  -1  11  15         99.53         98.04         9.79 o                         
   0  11  15         32.82         33.87         8.89 o                         
   1  11  15         99.55         91.15        11.84 o                         
   2  11  15         20.37         20.91        10.87 o                         
   3  11  15          6.21         -6.98        15.39 o                         
  -2  12  15        133.55        150.08        17.58 o                         
  -1  12  15         59.21         76.77        11.01 o                         
   0  12  15          0.57         14.53         8.99 o                         
   1  12  15         58.66         56.28        14.26 o                         
   2  12  15        133.80        178.62        16.07 o                         
  -1  13  15         60.64         69.72        10.40 o                         
   0  13  15          2.27         15.71         9.64 o                         
   1  13  15         60.44         35.27        13.11 o                         
   0   0  16         85.87         78.19        15.97 o                         
   1   0  16        338.31        363.36        15.92 o                         
   2   0  16         23.83         17.68         9.32 o                         
   3   0  16         65.59         50.93        12.25 o                         
   4   0  16         68.57         88.82        10.67 o                         
  -4   1  16          2.97          1.88         9.31 o                         
  -3   1  16         60.26         87.98        12.89 o                         
  -2   1  16         41.20         36.73         7.64 o                         
  -1   1  16        530.57        555.66        20.08 o                         
   0   1  16        212.67        221.54        11.97 o                         
   1   1  16        529.65        551.15        25.25 o                         
   2   1  16         41.57         41.89         9.93 o                         
   3   1  16         60.60         54.07        20.50 o                         
   4   1  16          2.95          2.65         9.57 o                         
  -4   2  16        127.61        121.59        11.71 o                         
  -3   2  16        245.54        231.13        17.07 o                         
  -2   2  16         27.18         21.34         6.71 o                         
  -1   2  16        235.57        234.67        12.60 o                         
   0   2  16        240.13        262.79        12.88 o                         
   1   2  16        236.82        215.53        15.98 o                         
   2   2  16         27.43         15.60         7.17 o                         
   3   2  16        245.64        267.35        15.50 o                         
   4   2  16        127.70        136.26        18.72 o                         
  -4   3  16          0.68         -6.09        10.10 o                         
  -3   3  16        271.42        274.37        19.25 o                         
  -2   3  16         48.12         45.18         7.81 o                         
  -1   3  16        136.16        160.56        10.87 o                         
   0   3  16        112.38        117.37        10.08 o                         
   1   3  16        136.13        134.19        10.31 o                         
   2   3  16         47.94         57.49         9.10 o                         
   3   3  16        272.08        259.55        16.44 o                         
   4   3  16          0.68         -4.82         9.28 o                         
  -4   4  16          9.76          8.94         9.37 o                         
  -3   4  16         63.02         59.82         9.65 o                         
  -2   4  16         35.51         45.21         7.42 o                         
  -1   4  16         11.80         12.16         6.13 o                         
   0   4  16         10.94          4.38         6.48 o                         
   1   4  16         11.94         17.41         7.29 o                         
   2   4  16         35.39         49.94         8.91 o                         
   3   4  16         63.52        102.89        13.52 o                         
   4   4  16          9.75         -1.30        10.71 o                         
  -4   5  16         14.07         22.93        10.09 o                         
  -3   5  16         60.65         43.45        10.28 o                         
  -2   5  16         46.01         51.86         7.75 o                         
  -1   5  16         98.13        114.50         9.14 o                         
   0   5  16         22.13         15.68         6.66 o                         
   1   5  16         98.13        100.02         9.50 o                         
   2   5  16         46.18         44.57         9.05 o                         
   3   5  16         60.55         59.02         9.87 o                         
   4   5  16         14.03         19.04        12.51 o                         
  -4   6  16         74.05        101.04        16.42 o                         
  -3   6  16        122.05        133.79        12.78 o                         
  -2   6  16        102.78        128.25        10.29 o                         
  -1   6  16         59.06         67.80         8.17 o                         
   0   6  16        133.43        153.22        15.18 o                         
   1   6  16         59.19         64.85         9.13 o                         
   2   6  16        102.77        119.04        28.38 o                         
   3   6  16        122.37        165.37        13.92 o                         
   4   6  16         74.32         73.67        17.68 o                         
  -3   7  16         57.19         62.66         9.06 o                         
  -2   7  16         71.65         68.36         8.78 o                         
  -1   7  16          7.13         -6.45         6.45 o                         
   0   7  16         81.41         77.78         8.70 o                         
   1   7  16          7.05          4.28         7.32 o                         
   2   7  16         71.65         73.79        12.92 o                         
   3   7  16         56.97         76.59        11.73 o                         
  -3   8  16         34.07         29.72        11.37 o                         
  -2   8  16         65.95         64.45         9.87 o                         
  -1   8  16          9.49          0.59        11.71 o                         
   0   8  16        136.25        139.26        13.43 o                         
   1   8  16          9.52          0.82        10.92 o                         
   2   8  16         66.04         67.02        11.04 o                         
   3   8  16         34.29         38.10        11.55 o                         
  -3   9  16         77.51         61.86        16.61 o                         
  -2   9  16         52.58         52.56         9.44 o                         
  -1   9  16         57.76         54.27         8.74 o                         
   0   9  16        440.21        413.65        19.83 o                         
   1   9  16         57.78         38.61         9.46 o                         
   2   9  16         52.72         54.59        11.97 o                         
   3   9  16         77.83         79.27        12.97 o                         
  -3  10  16        164.79        124.91        19.31 o                         
  -2  10  16         90.14         97.52        16.98 o                         
  -1  10  16         85.89         82.81         9.44 o                         
   0  10  16        113.45         95.07        10.40 o                         
   1  10  16         86.38         65.62        14.56 o                         
   2  10  16         89.86         91.01        13.24 o                         
   3  10  16        164.43        140.76        14.44 o                         
  -2  11  16         40.76         51.64        10.82 o                         
  -1  11  16        115.27        111.43        12.36 o                         
   0  11  16         10.43         19.03         9.56 o                         
   1  11  16        115.64        134.30        18.17 o                         
   2  11  16         40.83         45.38        12.82 o                         
  -1  12  16         29.03         28.24        17.87 o                         
   0  12  16         23.67         27.85         9.99 o                         
   1  12  16         29.08         39.38        12.45 o                         
   1   0  17         34.92         31.08         7.34 o                         
   2   0  17          3.65         -3.05         8.55 o                         
   3   0  17         45.73         50.04         9.31 o                         
   4   0  17         53.39         49.57        20.76 o                         
  -4   1  17         36.44         38.45        10.92 o                         
  -3   1  17         10.44          9.69         8.59 o                         
  -2   1  17          9.42         -2.79         8.51 o                         
  -1   1  17         20.45         26.13         7.31 o                         
   0   1  17        380.24        398.72        17.02 o                         
   1   1  17         20.72         14.26         7.18 o                         
   2   1  17          9.46         27.59        10.59 o                         
   3   1  17         10.30         10.98         8.32 o                         
   4   1  17         36.50         32.51        14.67 o                         
  -4   2  17         48.15         50.05        11.49 o                         
  -3   2  17        357.21        323.88        18.79 o                         
  -2   2  17        271.32        253.41        16.90 o                         
  -1   2  17        188.58        220.63        12.71 o                         
   0   2  17          0.26          7.41         6.41 o                         
   1   2  17        189.15        198.48        12.76 o                         
   2   2  17        270.16        255.47        26.46 o                         
   3   2  17        356.29        325.20        32.29 o                         
   4   2  17         47.91         59.85        12.02 o                         
  -4   3  17         61.28         61.09        16.36 o                         
  -3   3  17        211.95        217.84        14.03 o                         
  -2   3  17         67.32         70.77        11.19 o                         
  -1   3  17         95.85        104.04         8.91 o                         
   0   3  17          3.02         11.72         6.90 o                         
   1   3  17         96.20         95.10        10.84 o                         
   2   3  17         66.62         67.96        10.33 o                         
   3   3  17        212.95        202.95        14.86 o                         
   4   3  17         61.24         44.96        13.21 o                         
  -4   4  17          4.04          8.29        10.42 o                         
  -3   4  17        145.13        133.38        12.12 o                         
  -2   4  17         12.42          6.11        11.02 o                         
  -1   4  17         34.60         54.65         7.50 o                         
   0   4  17          1.24          4.30         7.21 o                         
   1   4  17         34.41         42.67         7.91 o                         
   2   4  17         12.48          2.60         8.89 o                         
   3   4  17        145.08        150.90        13.00 o                         
   4   4  17          4.13         -4.03        11.36 o                         
  -3   5  17         17.17         16.93        14.05 o                         
  -2   5  17        292.09        328.77        16.79 o                         
  -1   5  17        251.82        294.61        29.85 o                         
   0   5  17          3.05          6.40         7.25 o                         
   1   5  17        252.70        257.49        19.45 o                         
   2   5  17        291.52        291.31        17.48 o                         
   3   5  17         17.03         32.79        10.02 o                         
  -3   6  17        186.29        182.28        12.66 o                         
  -2   6  17        393.54        457.05        19.08 o                         
  -1   6  17        161.83        166.47        13.42 o                         
   0   6  17          6.98          2.11         9.43 o                         
   1   6  17        161.53        152.33        12.71 o                         
   2   6  17        393.01        407.08        25.11 o                         
   3   6  17        186.98        202.97        15.87 o                         
  -3   7  17        153.86        164.70        15.47 o                         
  -2   7  17        238.07        253.97        21.42 o                         
  -1   7  17         75.75         66.52         9.01 o                         
   0   7  17          0.54         -1.34         7.94 o                         
   1   7  17         76.21         65.09        14.24 o                         
   2   7  17        238.71        234.73        19.96 o                         
   3   7  17        154.01        183.76        16.86 o                         
  -3   8  17         62.93         79.52        13.06 o                         
  -2   8  17         13.37         -5.21         8.75 o                         
  -1   8  17         98.51         94.47        10.14 o                         
   0   8  17        116.32        150.40        12.72 o                         
   1   8  17         98.68        104.29        12.13 o                         
   2   8  17         13.53         14.41         9.99 o                         
   3   8  17         62.49         98.31        14.57 o                         
  -2   9  17        112.04        133.55        14.03 o                         
  -1   9  17        107.54        122.61        12.67 o                         
   0   9  17         43.80         36.63         9.67 o                         
   1   9  17        107.74        107.66        12.46 o                         
   2   9  17        112.02        114.99        14.23 o                         
  -2  10  17         83.12         66.04        12.88 o                         
  -1  10  17         29.69         22.12         8.64 o                         
   0  10  17          0.62         14.32        11.43 o                         
   1  10  17         29.73         13.18        12.51 o                         
   2  10  17         82.82         91.39        14.01 o                         
  -1  11  17         28.77         -5.60        15.82 o                         
   0  11  17          4.52        -18.31        18.31 o                         
   1  11  17         28.81         16.30        14.62 o                         
   0   0  18          3.96         17.89        10.43 o                         
   1   0  18          1.11          8.58         9.53 o                         
   2   0  18          0.00         -5.03         8.06 o                         
   3   0  18         12.25         28.58        10.35 o                         
  -3   1  18         17.39         30.20         9.95 o                         
  -2   1  18        185.93        181.02        13.18 o                         
  -1   1  18        152.92        155.56        14.78 o                         
   0   1  18          7.98          5.20         7.48 o                         
   1   1  18        153.10        145.28        14.02 o                         
   2   1  18        185.73        165.39        14.95 o                         
   3   1  18         17.27         30.05        11.46 o                         
  -3   2  18         30.05         18.91        11.09 o                         
  -2   2  18        321.60        322.08        17.30 o                         
  -1   2  18         60.70         59.68         9.68 o                         
   0   2  18         11.44         19.53         8.35 o                         
   1   2  18         60.41         48.26        13.26 o                         
   2   2  18        321.49        333.81        20.11 o                         
   3   2  18         30.09         22.24        10.15 o                         
  -3   3  18         16.50         23.12         9.67 o                         
  -2   3  18        584.84        606.07        29.85 o                         
  -1   3  18          9.62         12.43         7.69 o                         
   0   3  18         13.66         17.35         9.46 o                         
   1   3  18          9.50         -5.11         9.39 o                         
   2   3  18        585.10        587.95        28.09 o                         
   3   3  18         16.49         10.29        11.23 o                         
  -3   4  18         88.83        102.77        13.42 o                         
  -2   4  18        292.44        295.23        16.44 o                         
  -1   4  18        171.69        204.85        16.27 o                         
   0   4  18         22.69         17.30         8.07 o                         
   1   4  18        171.87        176.48        13.47 o                         
   2   4  18        293.33        318.95        20.95 o                         
   3   4  18         88.50         77.03        12.22 o                         
  -3   5  18         14.32          6.49         9.84 o                         
  -2   5  18         47.22         40.38         8.78 o                         
  -1   5  18         97.37         92.61        11.51 o                         
   0   5  18         53.14         62.42         9.25 o                         
   1   5  18         97.00        116.84        11.31 o                         
   2   5  18         46.90         48.98        10.71 o                         
   3   5  18         14.18         24.83        10.79 o                         
  -3   6  18         18.76         32.14        10.66 o                         
  -2   6  18        149.20        173.75        12.80 o                         
  -1   6  18         21.18         23.80        11.53 o                         
   0   6  18          0.10         -9.63        17.04 o                         
   1   6  18         20.95         26.30        14.71 o                         
   2   6  18        149.10        162.64        22.38 o                         
   3   6  18         18.73         25.92        12.44 o                         
  -2   7  18         63.13         87.19        10.07 o                         
  -1   7  18         40.69         44.74         9.69 o                         
   0   7  18          4.85         19.91        13.84 o                         
   1   7  18         41.02         47.66         9.79 o                         
   2   7  18         63.12         60.60        11.54 o                         
  -2   8  18         84.78         84.47        10.79 o                         
  -1   8  18         32.71         26.74        13.82 o                         
   0   8  18         34.32         38.42        12.94 o                         
   1   8  18         32.55         25.27        10.08 o                         
   2   8  18         85.04         97.97        12.69 o                         
  -1   9  18         64.42         74.15        11.76 o                         
   0   9  18         21.60         28.74         9.93 o                         
   1   9  18         63.96         67.84        11.53 o                         
  -1  10  18         60.26         44.63        15.09 o                         
   0  10  18         48.92         63.93        11.51 o                         
   1  10  18         59.93         34.69        12.39 o                         
   1   0  19         52.20         67.12        11.41 o                         
   2   0  19        110.24        122.74        13.73 o                         
   3   0  19        130.89        142.17        19.69 o                         
  -3   1  19         35.91         39.76        13.51 o                         
  -2   1  19         18.08          7.16        10.57 o                         
  -1   1  19         15.99         16.77         9.53 o                         
   0   1  19         39.57         34.54         9.95 o                         
   1   1  19         15.87         12.48         9.27 o                         
   2   1  19         18.17         30.46        11.23 o                         
   3   1  19         35.82         29.67        11.69 o                         
  -3   2  19         50.45         46.60        12.20 o                         
  -2   2  19        182.86        187.44        14.30 o                         
  -1   2  19         70.19        102.14        11.12 o                         
   0   2  19          0.40          4.22         8.14 o                         
   1   2  19         70.10         76.68        10.39 o                         
   2   2  19        182.72        175.60        13.98 o                         
   3   2  19         49.99         66.60        12.70 o                         
  -3   3  19         72.98         84.76        11.93 o                         
  -2   3  19        130.66        155.46        22.09 o                         
  -1   3  19        234.60        273.39        17.04 o                         
   0   3  19          8.60         21.57         8.36 o                         
   1   3  19        235.32        274.14        16.71 o                         
   2   3  19        131.38        134.34        13.15 o                         
   3   3  19         72.96         54.04        12.48 o                         
  -2   4  19        156.47        197.62        16.47 o                         
  -1   4  19        237.71        267.67        23.77 o                         
   0   4  19        157.07        176.13        13.22 o                         
   1   4  19        237.45        246.24        17.56 o                         
   2   4  19        156.41        201.55        20.29 o                         
  -2   5  19        410.77        463.90        32.29 o                         
  -1   5  19        115.10        114.95        13.89 o                         
   0   5  19         28.11         26.97         8.71 o                         
   1   5  19        114.98        101.88        11.04 o                         
   2   5  19        412.15        461.91        27.02 o                         
  -2   6  19        224.32        247.49        26.45 o                         
  -1   6  19         51.56         61.81        13.96 o                         
   0   6  19        100.72        114.77        12.07 o                         
   1   6  19         51.71         59.42        11.37 o                         
   2   6  19        224.85        226.72        31.85 o                         
  -2   7  19        107.76        144.92        13.22 o                         
  -1   7  19         81.34         91.79        11.72 o                         
   0   7  19         49.82         57.54        18.87 o                         
   1   7  19         81.29         95.25        12.28 o                         
   2   7  19        108.18        153.74        21.68 o                         
  -1   8  19         92.04        101.92        11.96 o                         
   0   8  19         11.19         21.25        10.12 o                         
   1   8  19         91.75        111.00        12.85 o                         
   0   0  20         90.77         92.79        15.66 o                         
   1   0  20         33.00         34.06         9.85 o                         
   2   0  20         36.43         51.16        18.99 o                         
  -2   1  20         12.07         -1.34        13.04 o                         
  -1   1  20          3.14         -3.66         9.59 o                         
   0   1  20          0.15         -4.96         9.20 o                         
   1   1  20          3.01         -5.11         9.61 o                         
   2   1  20         11.87         13.05        14.29 o                         
  -2   2  20          5.03         10.55        15.32 o                         
  -1   2  20         15.78         18.54         9.86 o                         
   0   2  20         11.19         14.02         9.50 o                         
   1   2  20         15.95          9.03        10.07 o                         
   2   2  20          5.15         11.25        10.82 o                         
  -2   3  20          6.28        -10.57        10.57 o                         
  -1   3  20        100.64        112.07        12.47 o                         
   0   3  20        424.86        476.36        29.45 o                         
   1   3  20        100.18        100.81        12.52 o                         
   2   3  20          6.30         -1.46        10.63 o                         
  -2   4  20         32.25         20.11        10.68 o                         
  -1   4  20         54.68         46.36        13.56 o                         
   0   4  20         47.76         72.49        11.20 o                         
   1   4  20         54.63         35.33        10.78 o                         
   2   4  20         32.46         58.84        13.09 o                         
  -1   5  20        143.26        141.32        13.27 o                         
   0   5  20        103.13        107.35        12.33 o                         
   1   5  20        142.55        132.33        13.12 o                         
  -1   6  20         83.47         82.62        18.73 o                         
   0   6  20         35.72         44.65        10.92 o                         
   1   6  20         83.56         93.21        14.52 o                         
   1   0  21          0.00         -5.58        12.18 o                         
  -1   1  21         19.16         30.19        11.60 o                         
   0   1  21         93.74         93.04        17.09 o                         
   1   1  21         18.98         10.15        18.55 o                         
  -1   2  21         31.85         36.75        11.00 o                         
   0   2  21         23.84         23.23        14.59 o                         
   1   2  21         31.95         39.53        16.88 o                         
   0   3  21        104.37        105.62        13.85 o                         
                                                                                
